# Supplementary material for: Deep proteome coverage advances knowledge of Treponema pallidum protein expression profiles during infection
Source: Sci Rep. 2023 Oct 25;13:18259. doi: 10.1038/s41598-023-45219-8 (PMC10600179; doi:10.1038/s41598-023-45219-8)
Supplement: Supplementary file 3 — Supplementary Table S2. [file 41598_2023_45219_MOESM3_ESM.xlsx]

## Sheet: MS Data master sheet
Supplementary Table S2_sheet 1. Master sheet containing detailed mass spectrometry data for the 12 in vivo-grown T. pallidum samples.
758 proteins were detected and identified at 95% protein/peptide ID probability cutoff, <5% FDR, minimum 1 peptide.
653 proteins were detected and identified at 95% protein/peptide ID probability cutoff, <5% FDR, minimum 2 peptides
Highlighted cell = Protein identification based on the detection of 1 peptide												238	253	254	238	253	254	238	253	254	238	253	254	238	253	254	238	253	254	238	253	254	238	253	254	238	253	254	238	253	254	238	253	254	238	253	254	238	253
Green cell = protein with evidence of incorrect proteome annotation
Blue cell = protein not present in the latest proteome annotation of Nichols strain NC021490.2
Red text = duplicate protein IDs identified via customized database search
Samples: In vivo samples 1-12												238	253	254	238	253	254	238	253	254	238	253	254	238	253	254	238	253	254	238	253	254	238	253	254	238	253	254	238	253	254	238	253	254	238	253	254	238	253
Old locus tag	New Locus tag	Protein ID (Nichols NC021490)	Protein ID (Nichols NC021490)	Protein ID (customized database)	Annotated function (NC_021490)	Gene name (NC021490.2)	Length (AA)	Annotated function (Customized database)	Entry accession date	Molecular weight	REC-2120_238_253_254 Identified proteins	Protein Identification Probability	Protein Identification Probability	Protein Identification Probability	Percent Coverage	Percent Coverage	Percent Coverage	Percentage of Total Spectra	Percentage of Total Spectra	Percentage of Total Spectra	Exclusive Unique Peptide Count	Exclusive Unique Peptide Count	Exclusive Unique Peptide Count	Total Unique Peptide Count	Total Unique Peptide Count	Total Unique Peptide Count	Exclusive Unique Spectrum Count	Exclusive Unique Spectrum Count	Exclusive Unique Spectrum Count	Total Unique Spectrum Count	Total Unique Spectrum Count	Total Unique Spectrum Count	Exclusive Spectrum Count	Exclusive Spectrum Count	Exclusive Spectrum Count	Total Spectrum Count	Total Spectrum Count	Total Spectrum Count	Quantitative Value	Quantitative Value	Quantitative Value	Unmodified Exclusive Unique Peptide Count	Unmodified Exclusive Unique Peptide Count	Unmodified Exclusive Unique Peptide Count	Unmodified Total Unique Peptide Count	Unmodified Total Unique Peptide Count	Unmodified Total Unique Peptide Count	Modified Exclusive Unique Peptide Count	Modified Exclusive Unique Peptide Count
TPANIC_0001	TPANIC_RS00005	WP_010881451.1	WP_010881451.1	WP_010881451	chromosomal replication initiator protein DnaA	dnaA	464	chromosomal replication initiator protein DnaA	01042017	53 kDa
TPANIC_0002	TPANIC_RS00010	WP_010881452.1	WP_010881452.1	WP_010881452	DNA polymerase III subunit beta	dnaN	371	DNA polymerase III subunit beta	01042017	41 kDa
TPANIC_0005	TPANIC_RS00025	WP_010881455.1	WP_010881455.1	WP_010881455	DNA topoisomerase (ATP-hydrolyzing) subunit A	gyrA	813	DNAtopoisomerase ATP hydrolyzing subunit A	01042017	90 kDa
TPANIC_0007	TPANIC_RS00035	Pseudo protein	Pseudo protein		DUF3798 domain-containing protein		416	Pseudo DUF3798domain containing protein	30082020	46 kDa
TPANIC_0013	TPANIC_RS00050	WP_014342231.1	WP_014342231.1	WP_014342231	DUF3798 domain-containing protein		410	DUF3798 domain containing protein	05072013	45 kDa
TPANIC_0015	TPANIC_RS00055	WP_010881464.1_10	WP_010881464.1	WP_010881464	phenylalanine--tRNA ligase subunit beta	pheT	604	phenylalanine tRNA ligase subunit beta	01042017	67 kDa
TPANIC_0016	TPANIC_RS00060	WP_010881465.1_11	WP_010881465.1	WP_010881465	Lon protease family protein		857	Lonprotease family protein	01042017	96 kDa
TPANIC_0017	TPANIC_RS00065	WP_010881466.1_12	WP_010881466.1	WP_010881466	hypothetical protein		315	***	05072013	36 kDa
TPANIC_0018	TPANIC_RS00070	WP_014342760.1_13	WP_014342760.1	WP_014342760	transcription elongation factor GreA	greA	893	transcriptionelongation factor GreA	01042017	103 kDa
TPANIC_0020	TPANIC_RS00075	WP_012460510.1_14	WP_012460510.1	WP_012460510	VWA domain-containing protein		707	VWA domain containing protein	05072013	79 kDa
TPANIC_0023	TPANIC_RS00115	WP_010881472.1_17	WP_010881472.1	WP_010881472	sodium-dependent transporter		443	***	05072013	48 kDa
TPANIC_0024	TPANIC_RS00120	WP_010881473.1_18	WP_010881473.1	WP_010881473	TrkA family potassium uptake protein		236	TrkAfamily potassium uptake protein	05072013	27 kDa
TPANIC_0025	TPANIC_RS00125	WP_010881474.1_19	WP_010881474.1	WP_010881474	insulinase family protein		1023	***	05072013	114 kDa
TPANIC_0026	TPANIC_RS00130	WP_010881475.1_20	WP_010881475.1	WP_010881475	flagellar motor switch protein FliG		340	flagellarmotor switch protein FliG	01042017	38 kDa
TPANIC_0029	TPANIC_RS00145	WP_010881478.1_23	WP_010881478.1	WP_014342762	UDP-N-acetylglucosamine 1-carboxyvinyltransferase	murA	425	***	02082019	49 kDa
TPANIC_0030	TPANIC_RS00150	WP_010881479.1_24	WP_010881479.1	WP_010881479	chaperonin GroEL	groL	544	chaperoninGroEL	01042017	58 kDa	TPANIC_0030_chaperoninGroEL_WP_010881479_01042017	1	1	1	0.452	0.517	0.426	0.00013	0.00013	8.9e-05	26	28	24	26	28	24	31	33	26	31	33	26	137	157	109	137	157	109	133.89	161.87	108.26	26	28	23	26	28	23	0	0
TPANIC_0032	TPANIC_RS00160	WP_010881481.1_26	WP_010881481.1	WP_010881481	16S rRNA (uracil(1498)-N(3))-methyltransferase		266	16S rRNA uracil 1498 N 3 methyltransferase	05072013	29 kDa
TPANIC_0033	TPANIC_RS00165	WP_014342238.1_27	WP_014342238.1	YP_008090909	DUF1361 domain-containing protein		222	hypothetical protein	05072013	24 kDa
TPANIC_0034	TPANIC_RS00170	WP_010881483.1_28	WP_010881483.1	WP_014342239	metal ABC transporter substrate-binding protein		316	zinc ABC transporter substrate binding protein	01042017	42 kDa
TPANIC_0035	TPANIC_RS00175	WP_010881484.1_29	WP_010881484.1	WP_010881484	metal ABC transporter ATP-binding protein		238	metal ABC transporter ATP binding protein WP	01042017	26 kDa
TPANIC_0037	TPANIC_RS00185	WP_010881486.1_31	WP_010881486.1	WP_010881486	D-2-hydroxyacid dehydrogenase		331	D2 hydroxyacid dehydrogenase	01042017	37 kDa	TPANIC_0037_D2 hydroxyacid dehydrogenase_WP_010881486_01042017	1	1	1	0.106	0.233	0.245	5.7e-06	2.1e-05	1.2e-05	3	7	6	3	7	6	3	7	6	3	7	6	6	25	15	6	25	15	5.8636	25.776	14.898	2	6	6	2	6	6	1	1
TPANIC_0040	TPANIC_RS00200	WP_014342242.1_33	WP_014342242.1	WP_014342242	methyl-accepting chemotaxis protein		814	chemotaxisprotein	01042017	88 kDa
TPANIC_0042	TPANIC_RS00205	WP_010881491.1_34	WP_010881491.1	WP_010881491	LysM peptidoglycan-binding domain-containing protein		310	***	05072013	33 kDa	TPANIC_0042_TPANIC_RS00205_WP_010881491LysM peptidoglycan binding domain containing protein_05072013	1	1	1	0.229	0.287	0.268	2.2e-05	2.1e-05	2.5e-05	7	8	7	7	8	7	7	9	8	7	9	8	23	25	30	23	25	30	22.477	25.776	29.796	7	8	7	7	8	7	0	0
TPANIC_0043	TPANIC_RS00210	WP_010881492.1_35	WP_010881492.1	WP_010881492	lytic transglycosylase domain-containing protein		710	lytic transglycosylase domain containing protein	05072013	82 kDa
TPANIC_0044	TPANIC_RS00215	WP_010881493.1_36	WP_010881493.1	WP_010881493	tRNA uridine-5-carboxymethylaminomethyl(34) synthesis enzyme MnmG	mnmG	630	tRNA uridine 5 carboxymethylaminomethyl 34 synthesis enzyme MnmG	01042017	70 kDa
TPANIC_0045	TPANIC_RS00220	WP_010881494.1_37	WP_010881494.1	WP_010881494	adenosine deaminase		299	adenosinedeaminase	01042017	35 kDa
TPANIC_0046	TPANIC_RS00225	WP_010881495.1_38	WP_010881495.1	WP_010881495	stage 0 sporulation family protein		233	stage 0 sporulation family protein	05072013	27 kDa
TPANIC_0047	TPANIC_RS00230	WP_010881496.1_39	WP_010881496.1	WP_010881496	YaaR family protein		173	YaaRfamily protein	05072013	20 kDa
TPANIC_0048	TPANIC_RS00235	WP_010881497.1_40	WP_010881497.1	WP_010881497	polymer-forming cytoskeletal protein		143	***	05072013	15 kDa
	TPANIC_RS00240	WP_014342245.1_41	WP_014342245.1	WP_014342245	M23 family metallopeptidase		363	M23 family metallopeptidase	01042017	40 kDa
TPANIC_0050	TPANIC_RS00245	WP_010881499.1_42	WP_010881499.1	WP_010881499	phosphoribosyltransferase		202	***	05072013	23 kDa
TPANIC_0051	TPANIC_RS00250	WP_010881500.1_43	WP_010881500.1	WP_010881500	peptide chain release factor 1	prfA	351	peptidechain release factor 1	01042017	40 kDa
TPANIC_0052	TPANIC_RS00255	WP_014342246.1_44	WP_014342246.1	YP_008090927	peptide chain release factor N(5)-glutamine methyltransferase	prmC	338	HemK family methyltransferase	05072013	38 kDa
TPANIC_0053	TPANIC_RS00260	WP_010881502.1_45	WP_010881502.1	WP_010881502	ribonucleotide-diphosphate reductase subunit beta		351	ribonucleotide diphosphate reductase subunit beta	01042017	41 kDa
TPANIC_0056	TPANIC_RS00275	WP_010881505.1_48	WP_010881505.1	WP_010881505	sodium-extruding oxaloacetate decarboxylase subunit alpha	oadA	593	sodium extruding oxaloacetate decarboxylase subunit alpha	01042017	64 kDa
TPANIC_0058	TPANIC_RS00285	WP_010881507.1_50	WP_010881507.1	WP_039487505	replicative DNA helicase	dnaB	438	replicative DNA helicase	05022015	48 kDa
TPANIC_0060	TPANIC_RS00290	WP_010881509.1_52	WP_010881509.1	WP_010881509	50S ribosomal protein L9	rplI	156	50S ribosomal protein L9	01042017	18 kDa
TPANIC_0061	TPANIC_RS00295	WP_010881510.1_53	WP_010881510.1	WP_010881510	30S ribosomal protein S18	rpsR	99	30S ribosomal protein S18	01042017	12 kDa
TPANIC_0062	TPANIC_RS00300	WP_010881511.1_54	WP_010881511.1	WP_010881511	single-stranded DNA-binding protein		176	single stranded DNA binding protein	01042017	19 kDa	TPANIC_0062_singlestranded DNA binding protein_WP_010881511_01042017	0.21	1	1	0	0.17	0.114	0	4.1e-06	4.1e-06	0	3	2	0	3	2	0	3	2	0	3	2	0	5	5	0	5	5	0	5.1552	4.966	0	2	1	0	2	1	0	1
TPANIC_0063	TPANIC_RS00305	WP_010881512.1_55	WP_010881512.1	WP_010881512	30S ribosomal protein S6	rpsF	93	30S ribosomal protein S6	01042017	11 kDa
TPANIC_0064	TPANIC_RS00310	WP_010881513.1_56	WP_010881513.1	WP_010881513	hypothetical protein		191	hypothetical protein	05072013	22 kDa
TPANIC_0066	TPANIC_RS00320	WP_010881515.1_58	WP_010881515.1	WP_010881515	hypothetical protein		104	hypothetical protein	05072013	12 kDa
	TPANIC_RS00325	WP_010881516.1_59	WP_010881516.1	WP_010881516	tetratricopeptide repeat protein		393	tetratricopeptide repeat protein	01042017	46 kDa
TPANIC_0068	TPANIC_RS00330	WP_010881517.1_60	WP_010881517.1	WP_010881517	23S rRNA (adenine(2503)-C(2))-methyltransferase RlmN	rlmN	340	23S rRNA adenine 2503 C 2 methyltransferase RlmN	05072013	38 kDa
TPANIC_0069	TPANIC_RS00335	WP_014342765.1_61	WP_014342765.1	YP_008090943	hypothetical protein		127	hypothetical protein	05072013	19 kDa
TPANIC_0070	TPANIC_RS00340	WP_010881519.1_62	WP_010881519.1	WP_010881519	hypothetical protein		128	hypothetical protein	05072013	14 kDa
TPANIC_0071	TPANIC_RS00345	WP_010881520.1_63	WP_010881520.1	WP_010881520	ATP-dependent chaperone ClpB	clpB	878	ATPdependent chaperone ClpB	01042017	99 kDa
TPANIC_0072	TPANIC_RS00350	WP_010881521.1_64	WP_010881521.1	WP_010881521	glutaredoxin		90	glutaredoxin	05072013	10 kDa	TPANIC_0072_TPANIC_RS00350glutaredoxin_WP_010881521_05072013	1	1	1	0.556	0.556	0.533	4e-05	3.1e-05	3.9e-05	5	4	4	5	4	4	7	7	8	7	7	8	42	38	47	42	38	47	41.046	39.18	46.68	4	3	3	4	3	3	1	1
TPANIC_0073	TPANIC_RS00355	WP_010881522.1_65	WP_010881522.1	WP_010881522	HDOD domain-containing protein		513	HDOD domain containing protein	05072013	58 kDa
TPANIC_0074	TPANIC_RS00360	WP_010881523.1_66	WP_010881523.1	WP_010881523	extracellular solute-binding protein		469	extracellular solute binding protein	01042017	52 kDa
TPANIC_0075	TPANIC_RS00365	WP_010881524.1_67	WP_010881524.1	WP_010881524	sugar ABC transporter permease		296	sugar ABC transporter permease	01042017	33 kDa
TPANIC_0077	TPANIC_RS00375	WP_010881526.1_69	WP_010881526.1	WP_010881526	polysaccharide biosynthesis protein		538	polysaccharide biosynthesis protein	01042017	59 kDa
TPANIC_0078	TPANIC_RS00380	WP_010881527.1_70	WP_010881527.1	WP_010881527	DegT/DnrJ/EryC1/StrS aminotransferase family protein		412	DegT DnrJ EryC1 StrS aminotransferase family protein	05072013	45 kDa
TPANIC_0079	TPANIC_RS00385	WP_010881528.1_71	WP_010881528.1	WP_010881528	xanthine dehydrogenase family protein molybdopterin-binding subunit		740	xanthinede hydrogenase family protein molybdopterin binding subunit	01042017	82 kDa
TPANIC_0080	TPANIC_RS00390	WP_010881529.1_72	WP_010881529.1	WP_010881529	(2Fe-2S)-binding protein		155	2Fe2S binding protein	01042017	18 kDa
TPANIC_0081	TPANIC_RS00395	WP_010881530.1_73	WP_010881530.1	WP_010881530	xanthine dehydrogenase family protein subunit M		282	xanthinedehydrogenase family protein subunit M	01042017	32 kDa
	TPANIC_RS00400	WP_014342260.1_74	WP_014342260.1	WP_014342260	sigma-54-dependent Fis family transcriptional regulator		528	sigma 54 dependent Fis family transcriptional regulator	01042017	58 kDa
	TPANIC_RS00405	WP_014342766.1_75	WP_014342766.1	WP_014342766	hypothetical protein		660	hypothetical protein	01042017	75 kDa
TPANIC_0084	TPANIC_RS00410	WP_010881533.1_76	WP_010881533.1	WP_010881533	hypothetical protein		77	hypothetical protein	05072013	8 kDa	TPANIC_0084_TPANIC_RS00410_hypotheticalprotein_WP_010881533_05072013	1	1	1	0.636	0.636	0.636	3.1e-05	5.1e-05	6.8e-05	6	8	8	6	8	8	8	10	14	8	10	14	32	62	83	32	62	83	31.273	63.925	82.435	4	4	4	4	4	4	2	4
TPANIC_0085	TPANIC_RS00415	WP_010881534.1_77	WP_010881534.1	WP_010881534	PTS sugar transporter subunit IIA		148	PTS sugar transporter subunit IIA	05072013	16 kDa
TPANIC_0086	TPANIC_RS00420	WP_010881535.1_78	WP_010881535.1	WP_010881535	PilZ domain-containing protein		314	PilZ domain containing protein	05072013	35 kDa
TPANIC_0088	TPANIC_RS00430	WP_010881537.1_80	WP_010881537.1	WP_010881537	hypothetical protein		204	hypothetical protein	05072013	23 kDa
TPANIC_0089	TPANIC_RS00435	WP_010881538.1_81	WP_010881538.1	WP_010881538	cyclic nucleotide-binding domain-containing protein		411	cyclic nucleotide binding domain containing protein	05072013	47 kDa
TPANIC_0090	TPANIC_RS00440	WP_010881539.1_82	WP_010881539.1	WP_010881539	UDP-N-acetylmuramate dehydrogenase		354	UDPN acetylmuramate dehydrogenase	01042017	39 kDa
TPANIC_0091	TPANIC_RS00445	WP_010881540.1_83	WP_010881540.1	WP_010881540	cysteine--tRNA ligase		520	cysteine tRNA ligase	01042017	58 kDa
TPANIC_0092	TPANIC_RS00450	WP_013944800.1_84	WP_013944800.1	WP_013944800	RNA polymerase sigma factor		180	RNA polymerase sigma factor	05022015	21 kDa
TPANIC_0094	TPANIC_RS00460	WP_010881543.1_86	WP_010881543.1	WP_010881543	phosphate acetyltransferase	pta	336	phosphate acetyltransferase	01042017	37 kDa	TPANIC_0094_phosphateacetyltransferase_WP_010881543_01042017	0.37	1	1	0	0.101	0.0506	0	4.1e-06	2.5e-06	0	2	1	0	2	1	0	2	1	0	2	1	0	5	3	0	5	3	0	5.1552	2.9796	0	2	1	0	2	1	0	0
TPANIC_0095	TPANIC_RS00465	WP_010881544.1_87	WP_010881544.1	WP_010881544	tetratricopeptide repeat protein		648	tetratricopeptide repeat protein	05072013	72 kDa
TPANIC_0096	TPANIC_RS00470	WP_010881545.1_88	WP_010881545.1	WP_010881545	TraR/DksA family transcriptional regulator		120	TraR DksA family transcriptional regulator	01042017	14 kDa	TPANIC_0096_TraRDksA family transcriptional regulator_WP_010881545_01042017	1	1	1	0.35	0.417	0.308	6.7e-06	8.3e-06	6.6e-06	3	4	3	3	4	3	3	4	3	3	4	3	7	10	8	7	10	8	6.8409	10.31	7.9455	1	3	2	1	3	2	2	1
TPANIC_0097	TPANIC_RS00475	WP_010881546.1_89	WP_010881546.1	WP_010881546	translation initiation factor IF-1	infA	72	translation initiation factor IF 1	01042017	8 kDa	TPANIC_0097_translationinitiation factor IF 1_WP_010881546_01042017	1	1	1	0.472	0.653	0.333	7.6e-06	9.9e-06	4.9e-06	3	4	2	3	4	2	3	6	2	3	6	2	8	12	6	8	12	6	7.8182	12.373	5.9592	3	4	2	3	4	2	0	0
TPANIC_0098	TPANIC_RS00480	WP_014342266.1_90	WP_014342266.1	WP_014342266	DnaJ domain-containing protein		218	DnaJ domain containing protein	01042017	24 kDa
TPANIC_0099	TPANIC_RS00485	WP_010881548.1_91	WP_010881548.1	WP_010881548	UMP kinase		251	UMP kinase	01042017	27 kDa
TPANIC_0100	TPANIC_RS00490	WP_010881549.1_92	WP_010881549.1	WP_010881549	TlpA family protein disulfide reductase		200	TlpA family protein disulfide reductase	05072013	22 kDa	TPANIC_0100_TPANIC_RS00490_TlpAfamily protein disulfide reductase_WP_010881549_05072013	0.98	1	1	0.05	0.38	0.245	9.6e-07	1.2e-05	6.6e-06	1	6	4	1	6	4	1	6	4	1	6	4	1	15	8	1	15	8	0.97727	15.466	7.9455	1	5	3	1	5	3	0	1
TPANIC_0101	TPANIC_RS00495	WP_010881550.1_93	WP_010881550.1	WP_010881550	cytochrome c biogenesis protein CcdA		264	cytochrome c biogenesis protein CcdA	01042017	28 kDa
TPANIC_0104	TPANIC_RS00510	WP_010881553.1_96	WP_010881553.1	WP_010881553	NAD nucleotidase	nadN	593	NAD nucleotidase	01042017	65 kDa
TPANIC_0105	TPANIC_RS00515	WP_010881554.1_97	WP_010881554.1	WP_010881554	DNA polymerase I	polA	997	DNA polymerase I	01042017	112 kDa
TPANIC_0108	TPANIC_RS00530	WP_010881557.1_100	WP_010881557.1	WP_010881557	ATP-dependent 6-phosphofructokinase		461	ATP dependent 6 phosphofructokinase	01042017	50 kDa	TPANIC_0108_ATPdependent 6 phosphofructokinase_WP_010881557_01042017	0.15	1	0.99	0	0.0672	0.0282	0	3.3e-06	8.2e-07	0	3	1	0	3	1	0	3	1	0	3	1	0	4	1	0	4	1	0	4.1242	0.99319	0	3	1	0	3	1	0	0
TPANIC_0109	TPANIC_RS00535	WP_010881558.1_101	WP_010881558.1	WP_010881558	23S rRNA (guanosine(2251)-2'-O)-methyltransferase RlmB	rlmB	292	23S rRNA guanosine 2251 2 O methyltransferase RlmB	01042017	31 kDa
TPANIC_0110	TPANIC_RS00555	WP_010881559.1_102	WP_010881559.1	WP_010881559	DUF5312 domain-containing protein		577	DUF5312 domain containing protein	05072013	65 kDa
TPANIC_0111	TPANIC_RS00560	WP_010881560.1_103	WP_010881560.1	WP_014342768	RNA polymerase factor sigma-54	rpoN	475	RNA polymerase factor sigma 54	01042017	57 kDa
TPANIC_0112	TPANIC_RS00565	WP_010881561.1_104	WP_010881561.1	WP_010881561	aminopeptidase C		450	aminopeptidase C	01042017	51 kDa	TPANIC_0112_aminopeptidaseC_WP_010881561_01042017	1	1	1	0.0378	0.0733	0.0378	1.9e-06	2.5e-06	1.6e-06	1	2	1	1	2	1	1	2	1	1	2	1	2	3	2	2	3	2	1.9545	3.0931	1.9864	1	1	1	1	1	1	0	1
TPANIC_0113	TPANIC_RS00570	WP_010881562.1_105	WP_010881562.1	WP_010881562	FtsH protease activity modulator HflK	hflK	328	FtsH protease activity modulator HflK	01042017	37 kDa
TPANIC_0114	TPANIC_RS00575	WP_010881563.1_106	WP_010881563.1	WP_010881563	protease modulator HflC	hflC	331	protease modulator HflC	01042017	38 kDa
TPANIC_0115	TPANIC_RS00580	WP_010881564.1_107	WP_010881564.1	WP_010881564	bifunctional hydroxymethylpyrimidine kinase/phosphomethylpyrimidine kinase	thiD	269	bifunctional hydroxymethylpyrimidin kinase phosphomethylpyrimidine kinase	01042017	29 kDa	TPANIC_0115_bifunctional hydroxymethylpyrimidin kinase phosphomethylpyrimidine kinase_WP_010881564_01042017	0.99	1	0.99	0.0446	0.178	0.0446	1.9e-06	5.8e-06	1.6e-06	1	3	1	1	3	1	1	3	1	1	3	1	2	7	2	2	7	2	1.9545	7.2173	1.9864	1	2	1	1	2	1	0	1
TPANIC_0116	TPANIC_RS00585	WP_010881565.1_108	WP_010881565.1	WP_010881565	excinuclease ABC subunit B	uvrB	668	excinuclease ABC subunit B	01042017	76 kDa
TPANIC_0117**# / TPANIC_0131**#	TPANIC_RS00590/TPANIC_RS00665	WP_010881566.1_109	WP_010881566.1	YP_008090991	major outer sheath N-terminal domain-containing protein	tprC / tprD	598	TprC/D (the two proteins are indistinguishable)	05072013	65 kDa
TPANIC_0118	TPANIC_RS00595	WP_010881567.1_110	WP_010881567.1	WP_010881567	hypothetical protein		421	hypothetical protein	05072013	47 kDa
TPANIC_0120	TPANIC_RS00605	WP_010881569.1_112	WP_010881569.1	WP_010881569	methionine ABC transporter ATP-binding protein		269	ATP binding cassette domain containing protein	01042017	30 kDa
TPANIC_0121	TPANIC_RS00610	WP_010881570.1_113	WP_010881570.1	WP_010881570	KamA family radical SAM protein		355	KamA family radical SAM protein	30082020	39 kDa
TPANIC_0122	TPANIC_RS00615	WP_010881571.1_114	WP_010881571.1	WP_010881571	phosphoenolpyruvate carboxykinase (GTP)		618	phosphoenolpyruvate carboxykinase GTP	01042017	68 kDa	TPANIC_0122_phosphoenolpyruvatecarboxykinase GTP_WP_010881571_01042017	1	1	1	0.0809	0.167	0.0744	1.1e-05	1.8e-05	1.1e-05	4	10	5	4	10	5	4	10	5	4	10	5	11	22	14	11	22	14	10.75	22.683	13.905	3	7	4	3	7	4	1	3
TPANIC_0123	TPANIC_RS00620	WP_010881572.1_115	WP_010881572.1	WP_010881572	hypothetical protein		856	hypothetical protein	05072013	98 kDa
TPANIC_0124	TPANIC_RS00625	WP_010881573.1_116	WP_010881573.1	WP_010881573	redox-regulated ATPase YchF	ychF	368	redox regulated ATPase YchF	01042017	40 kDa
TPANIC_0125	TPANIC_RS00630	WP_010881574.1_117	WP_010881574.1	WP_010881574	exodeoxyribonuclease III	xth	264	xo deoxyribonuclease III	01042017	30 kDa
TPANIC_0126	TPANIC_RS00635	WP_014342713.1_118	WP_014342713.1	WP_014342713	hypothetical protein		223	hypothetical protein	05072013	25 kDa
TPANIC_0133	TPANIC_RS00675	WP_175393423.1_124	WP_175393423.1	WP_010881581	hypothetical protein		409	hypothetical protein	05072013	43 kDa
TPANIC_0134	TPANIC_RS00680	WP_010881582.1_125	WP_010881582.1	WP_010881582	hypothetical protein		376	hypothetical protein	05072013	40 kDa
TPANIC_0138	TPANIC_RS00700	WP_010881586.1_129	WP_010881586.1	WP_010881586	hypothetical protein		245	hypothetical protein	05072013	27 kDa
TPANIC_0139	TPANIC_RS00705	WP_010881587.1_130	WP_010881587.1	WP_010881587	TrkA family potassium uptake protein		230	TrkA family potassium uptake protein	05072013	25 kDa
TPANIC_0144	TPANIC_RS00730	WP_010881592.1_135	WP_010881592.1	WP_010881592	thiamine ABC transporter substrate-binding protein		335	thiamine ABC transporter substrate binding protein	01042017	37 kDa
TPANIC_0145	TPANIC_RS00735	WP_010881593.1_136	WP_010881593.1	WP_014342779	long-chain fatty acid--CoA ligase		656	long chain fatty acid CoA ligase	01042017	73 kDa
TPANIC_0147	TPANIC_RS00755	WP_010881594.1_139	WP_010881594.1	WP_010881594	DUF1926 domain-containing protein		619	DUF1926 domain containing protein	05072013	70 kDa
TPANIC_0150	TPANIC_RS00770	WP_010881597.1_142	WP_010881597.1	WP_010881597	hypothetical protein		155	hypothetical protein	05072013	17 kDa
TPANIC_0152	TPANIC_RS00780	WP_014342780.1_144	WP_014342780.1	WP_008091026	SLBB domain-containing protein		494	putative NADH dehydrogenase ubiquinone subunit RnfC	05072013	56 kDa
TPANIC_0153	TPANIC_RS00785	WP_010881600.1_145	WP_010881600.1	WP_010881600	divergent PAP2 family protein		163	divergent PAP2 family protein	05072013	18 kDa
TPANIC_0155	TPANIC_RS00795	WP_010881602.1_147	WP_010881602.1	WP_010881602	M23 family metallopeptidase		371	M23 family metallopeptidase	05072013	41 kDa
TPANIC_0157	TPANIC_RS00805	WP_010881604.1_149	WP_010881604.1	WP_010881604	1-acyl-sn-glycerol-3-phosphate acyltransferase		300	1 acyl sn glycerol 3 phosphate acyltransferase	01042017	34 kDa
TPANIC_0158	TPANIC_RS00810	WP_010881605.1_150	WP_010881605.1	WP_010881605	pyrimidine 5'-nucleotidase		228	pyrimidine 5 nucleotidase	05072013	26 kDa
TPANIC_0159	TPANIC_RS00815	WP_010881606.1_151	WP_010881606.1	WP_010881606	hypothetical protein		342	hypothetical protein	05072013	39 kDa
TPANIC_0160	TPANIC_RS00820	WP_010881607.1_152	WP_010881607.1	WP_010881607	proline--tRNA ligase		617	proline tRNA ligase	01042017	68 kDa
TPANIC_0162	TPANIC_RS00825	WP_010881609.1_153	WP_010881609.1	WP_010881609	Holliday junction branch migration DNA helicase RuvB		350	Holliday junction branch migration DNA helicase RuvB	01042017	39 kDa
TPANIC_0163	TPANIC_RS00830	WP_010881610.1_154	WP_010881610.1	WP_010881610	transition metal ABC transporter substrate-binding protein TroA	troA	308	transition metal ABC transporter substrate binding protein TroA	01042017	34 kDa	TPANIC_0163_transitionmetal ABC transporter substrate binding protein TroA_WP_010881610_01042017	1	1	1	0.266	0.231	0.286	1.8e-05	1.6e-05	1.6e-05	6	6	7	6	6	7	7	7	7	7	7	7	19	19	20	19	19	20	18.568	19.59	19.864	6	6	7	6	6	7	0	0
TPANIC_0164	TPANIC_RS00835	WP_010881611.1_155	WP_010881611.1	WP_010881611	transition metal ABC transporter ATP-binding protein TroB	troB	266	transition metal ABC transporter ATP binding protein TroB	01042017	29 kDa
TPANIC_0168	TPANIC_RS00855	WP_010881615.1_159	WP_010881615.1	WP_010881615	2,3-diphosphoglycerate-dependent phosphoglycerate mutase	gpmA	251	23 diphosphoglycerate dependent phosphoglycerate mutase	05072013	28 kDa	TPANIC_0168_TPANIC_RS00855_23 diphosphoglycerate dependent phosphoglycerate mutase_WP_010881615_05072013	1	1	0.99	0.104	0.104	0.0438	3.8e-06	2.5e-06	8.2e-07	2	2	1	2	2	1	2	2	1	2	2	1	4	3	1	4	3	1	3.9091	3.0931	0.99319	2	2	1	2	2	1	0	0
TPANIC_0170	TPANIC_RS00865	WP_010881617.1_160	WP_010881617.1	WP_010881617	5'-methylthioadenosine/adenosylhomocysteine nucleosidase		269	5 methylthioadenosine Adenosylhomocysteine nucleosidase	05072013	29 kDa
TPANIC_0171	TPANIC_RS00870	WP_010881618.1_161	WP_010881618.1	WP_014342311	FMN-binding protein		142	FMN binding protein	05022015	18 kDa	TPANIC_0171_FMNbinding protein_WP_014342311_05022015	1	1	1	0.398	0.404	0.404	0.00011	0.00012	0.00012	6	7	7	6	7	7	10	10	12	10	10	12	110	147	152	110	147	152	107.5	151.56	150.97	6	7	7	6	7	7	0	0
TPANIC_0172	TPANIC_RS00875	WP_015026148.1_162	WP_015026148.1	WP_015026148	diguanylate cyclase		467	diguanylate cyclase	05072013	52 kDa
TPANIC_0178	TPANIC_RS00890	WP_010881625.1_165	WP_010881625.1	WP_010881625	hypothetical protein		308	hypothetical protein	05072013	35 kDa
TPANIC_0179	TPANIC_RS00895	WP_010881626.1_166	WP_010881626.1	WP_010881626	hypothetical protein		627	hypothetical protein	05072013	67 kDa	TPANIC_0179_TPANIC_RS00895hypothetical protein_WP_010881626_05072013	1	1	1	0.212	0.319	0.332	5e-05	7.7e-05	8.3e-05	11	14	14	11	14	14	12	15	18	12	15	18	52	93	101	52	93	101	50.818	95.887	100.31	10	12	12	10	12	12	1	2
TPANIC_0183	TPANIC_RS00910	WP_010881630.1_169	WP_010881630.1	WP_010881630	hypothetical protein		281	hypothetical protein	05072013	31 kDa
TPANIC_0185	TPANIC_RS00920	WP_010881632.1_171	WP_010881632.1	WP_010881632	signal peptidase I	lepB	235	signalpeptidase I	01042017	27 kDa
TPANIC_0187	TPANIC_RS00930	WP_010881634.1_173	WP_010881634.1	YP_008091056	elongation factor Tu	tuf	395	elongation factor EF1A	05072013	54 kDa	TPANIC_0187_elongationfactor EF1A_YP_008091056_tufA_05072013	1	1	1	0.168	0.236	0.101	2.6e-05	1.6e-05	4.1e-06	7	9	4	7	9	4	8	9	4	8	9	4	27	19	5	27	19	5	26.386	19.59	4.966	6	7	3	6	7	3	1	2
TPANIC_0188	TPANIC_RS00935	WP_010881635.1_174	WP_010881635.1	WP_010881635	30S ribosomal protein S10	rpsJ	102	30S ribosomal protein S10	01042017	12 kDa
TPANIC_0189	TPANIC_RS00940	WP_010881636.1_175	WP_010881636.1	WP_010881636	50S ribosomal protein L3	rplC	208	50S ribosomal protein L3	01042017	23 kDa
TPANIC_0190	TPANIC_RS00945	WP_010881637.1_176	WP_010881637.1	WP_010881637	50S ribosomal protein L4	rplD	216	50S ribosomal protein L4	01042017	24 kDa
TPANIC_0191	TPANIC_RS00950	WP_010881638.1_177	WP_010881638.1	WP_010881638	50S ribosomal protein L23		94	50S ribosomal protein L23	01042017	11 kDa
TPANIC_0192	TPANIC_RS00955	WP_010881639.1_178	WP_010881639.1	WP_010881639	50S ribosomal protein L2	rplB	273	50S ribosomal protein L2	01042017	30 kDa
TPANIC_0193	TPANIC_RS00960	WP_010881640.1_179	WP_010881640.1	WP_010881640	30S ribosomal protein S19	rpsS	95	30S ribosomal protein S19	01042017	11 kDa
TPANIC_0194	TPANIC_RS00965	WP_010881641.1_180	WP_010881641.1	WP_010881641	50S ribosomal protein L22	rplV	124	50S ribosomal protein L22	01042017	14 kDa
TPANIC_0195	TPANIC_RS00970	WP_010881642.1_181	WP_010881642.1	WP_010881642	30S ribosomal protein S3	rpsC	247	30S ribosomal protein S3	01042017	28 kDa
TPANIC_0196	TPANIC_RS00975	WP_010881643.1_182	WP_010881643.1	WP_010881643	50S ribosomal protein L16	rplP	139	50S ribosomal protein L16	01042017	16 kDa
TPANIC_0197	TPANIC_RS00980	WP_010881644.1_183	WP_010881644.1	WP_010881644	50S ribosomal protein L29	rpmC	72	50S ribosomal protein L29	01042017	9 kDa
TPANIC_0198	TPANIC_RS00985	WP_010881645.1_184	WP_010881645.1	WP_014505429	30S ribosomal protein S17	rpsQ	84	30S ribosomal protein S17	05022015	11 kDa
TPANIC_0199	TPANIC_RS00990	WP_010881646.1_185	WP_010881646.1	WP_010881646	50S ribosomal protein L14	rplN	122	50S ribosomal protein L14	01042017	13 kDa
TPANIC_0201	TPANIC_RS01000	WP_014342323.1_187	WP_014342323.1	WP_014342323	50S ribosomal protein L5	rplE	185	50S ribosomal protein L5	01042017	21 kDa	TPANIC_0201_50Sribosomal protein L5_WP_014342323_01042017	0.21	1	0.86	0	0.146	0	0	2.5e-06	0	0	2	0	0	2	0	0	2	0	0	2	0	0	3	0	0	3	0	0	3.0931	0	0	2	0	0	2	0	0	0
TPANIC_0202	TPANIC_RS05225	WP_010881649.1_188	WP_010881649.1	WP_010881649	type Z 30S ribosomal protein S14		61	type Z 30S ribosomal protein S14	01042017	7 kDa
TPANIC_0203	TPANIC_RS01005	WP_010881650.1_189	WP_010881650.1	WP_010881650	30S ribosomal protein S8	rpsH	132	30S ribosomal protein S8	01042017	15 kDa
TPANIC_0204	TPANIC_RS01010	WP_010881651.1_190	WP_010881651.1	WP_010881651	50S ribosomal protein L6	rplF	179	50S ribosomal protein L6	01042017	19 kDa
TPANIC_0205	TPANIC_RS01015	WP_010881652.1_191	WP_010881652.1	WP_010881652	50S ribosomal protein L18	rplR	120	50S ribosomal protein L18	01042017	14 kDa
TPANIC_0206	TPANIC_RS01020	WP_010881653.1_192	WP_010881653.1	WP_010881653	30S ribosomal protein S5	rpsE	172	30S ribosomal protein S5	01042017	19 kDa
TPANIC_0207	TPANIC_RS01030	WP_010881655.1_194	WP_010881655.1	WP_010881655	50S ribosomal protein L15	rplO	153	50S ribosomal protein L15	01042017	17 kDa
TPANIC_0208	TPANIC_RS01035	WP_014342781.1_195	WP_014342781.1	WP_014342781	preprotein translocase subunit SecY	secY	439	preprotein translocase subunit SecY	01042017	49 kDa
TPANIC_0210	TPANIC_RS01045	WP_010881658.1_197	WP_010881658.1	WP_010881658	30S ribosomal protein S13	rpsM	121	30S ribosomal protein S13	01042017	14 kDa
TPANIC_0211	TPANIC_RS01050	WP_010881659.1_198	WP_010881659.1	WP_010881659	30S ribosomal protein S11	rpsK	126	30S ribosomal protein S11	01042017	14 kDa
TPANIC_0212	TPANIC_RS01055	WP_010881660.1_199	WP_010881660.1	WP_010881660	DNA-directed RNA polymerase subunit alpha	rpoA	351	DNA directed RNA polymerase subunit alpha	01042017	40 kDa
TPANIC_0213	TPANIC_RS01060	WP_010881661.1_200	WP_010881661.1	WP_010881661	50S ribosomal protein L17	rplQ	164	50S ribosomal protein L17	01042017	19 kDa
TPANIC_0214	TPANIC_RS01065	WP_010881662.1_201	WP_010881662.1	WP_010881662	hypothetical protein		65	hypothetical protein	05072013	7 kDa	TPANIC_0214_TPANIC_RS01065_hypotheticalprotein WP_010881662_05072013	0.99	1	1	0.185	0.354	0.354	5.7e-06	5.8e-06	9e-06	1	2	3	1	2	3	1	2	4	1	2	4	6	7	11	6	7	11	5.8636	7.2173	10.925
TPANIC_0215	TPANIC_RS01070	WP_010881663.1_202	WP_010881663.1	WP_010881663	nucleotide exchange factor GrpE		220	nucleotide exchange factor GrpE	01042017	24 kDa	TPANIC_0215_nucleotideexchange factor GrpE_WP_010881663_01042017	1	1	1	0.677	0.636	0.586	4.9e-05	3.6e-05	3.9e-05	13	10	11	13	10	11	16	14	12	16	14	12	51	43	47	51	43	47	49.841	44.335	46.68	13	10	11	13	10	11	0	0
TPANIC_0216	TPANIC_RS01075	WP_010881664.1_203	WP_010881664.1	WP_010881664	molecular chaperone DnaK	dnaK	635	molecular chaperone DnaK	01042017	68 kDa	TPANIC_0216_molecularchaperone DnaK_WP_010881664_01042017	1	1	1	0.293	0.342	0.287	6.3e-05	4.5e-05	4.3e-05	17	19	16	17	19	16	17	19	16	17	19	16	66	55	52	66	55	52	64.5	56.707	51.646	17	19	16	17	19	16	0	0
TPANIC_0217	TPANIC_RS01080	WP_014342326.1_204	WP_014342326.1	YP_008091086	molecular chaperone DnaJ	dnaJ	374	chaperone DnaJ	05072013	45 kDa
TPANIC_0219	TPANIC_RS01090	WP_010881667.1_206	WP_010881667.1	WP_010881667	PP2C family protein-serine/threonine phosphatase		715	PP2C family protein serine threonine phosphatase	01042017	81 kDa
TPANIC_0220	TPANIC_RS01095	WP_010881668.1_207	WP_010881668.1	WP_010881668	STAS domain-containing protein		108	STAS domain containing protein	05072013	12 kDa
TPANIC_0221	TPANIC_RS01100	WP_014342782.1_208	WP_014342782.1	WP_014342782	D-alanyl-D-alanine carboxypeptidase family protein		265	D alanyl D alanine carboxypeptidase family protein	01042017	30 kDa
TPANIC_0222	TPANIC_RS01105	WP_010881670.1_209	WP_010881670.1	WP_010881670	hypothetical protein		148	hypothetical protein	05072013	16 kDa
TPANIC_0223	TPANIC_RS01110	WP_014342329.1_210	WP_014342329.1	YP_008091092	aminotransferase class I/II-fold pyridoxal phosphate-dependent enzyme		479	pyridoxal phosphate dependent aspartate aminotransferase	05072013	47 kDa
TPANIC_0225	TPANIC_RS01115	WP_010881673.1_211	WP_010881673.1	WP_010881673	leucine-rich repeat domain-containing protein		246	leucine rich repeat domain containing protein	05072013	27 kDa
TPANIC_0227	TPANIC_RS01145	WP_010881675.1_213	WP_010881675.1	WP_010881675	energy-coupling factor ABC transporter ATP-binding protein		255	ABC transporter ATP binding protein	01042017	27 kDa
TPANIC_0229	TPANIC_RS01155	WP_014342334.1_215	WP_014342334.1	YP_008091097	uracil-DNA glycosylase		270	udg uracil DNA glycosylase	05072013	31 kDa
TPANIC_0230	TPANIC_RS01160	WP_010881678.1_216	WP_010881678.1	WP_010881678	primosomal protein N'	priA	657	primosomal protein N	01042017	72 kDa
TPANIC_0233	TPANIC_RS01170	WP_010881681.1_218	WP_010881681.1	WP_010881681	STAS domain-containing protein		181	anti sigma factor antagonist	05072013	20 kDa
TPANIC_0234	TPANIC_RS01180	WP_010881682.1_219	WP_010881682.1	WP_010881682	50S ribosomal protein L33	rpmG	56	50S ribosomal protein L33	01042017	7 kDa
TPANIC_0235	TPANIC_RS01190	WP_010881683.1_220	WP_010881683.1	WP_010881683	preprotein translocase subunit SecE	secE	59	preprotein translocase subunit SecE	01042017	7 kDa
TPANIC_0236	TPANIC_RS01195	WP_010881684.1_221	WP_010881684.1	WP_010881684	transcription termination/antitermination protein NusG	nusG	185	transcription termination antitermination factor NusG	01042017	21 kDa
TPANIC_0237	TPANIC_RS01200	WP_010881685.1_222	WP_010881685.1	WP_010881685	50S ribosomal protein L11	rplK	146	50S ribosomal protein L11	01042017	15 kDa	TPANIC_0237_50Sribosomal protein L11_WP_010881685_01042017	1	0	0.92	0.281	0	0.192	2.9e-06	0	8.2e-07	2	0	1	2	0	1	2	0	1	2	0	1	3	0	1	3	0	1	2.9318	0	0.99319	2	0	1	2	0	1	0	0
TPANIC_0238	TPANIC_RS01205	WP_010881686.1_223	WP_010881686.1	WP_010881686	50S ribosomal protein L1	rplA	226	50S ribosomal protein L1	01042017	25 kDa
TPANIC_0239	TPANIC_RS01210	WP_010881687.1_224	WP_010881687.1	WP_010881687	50S ribosomal protein L10	rplJ	180	50S ribosomal protein L10	01042017	20 kDa	TPANIC_0239_50Sribosomal protein L10_WP_010881687_01042017	0.99	1	0.99	0.05	0.161	0.05	1.9e-06	4.1e-06	8.2e-07	1	3	1	1	3	1	1	3	1	1	3	1	2	5	1	2	5	1	1.9545	5.1552	0.99319	1	2	1	1	2	1	0	1
TPANIC_0240	TPANIC_RS01215	WP_010881688.1_225	WP_010881688.1	WP_010881688	50S ribosomal protein L7/L12	rplL	129	50S ribosomal protein L7 L12	01042017	13 kDa	TPANIC_0240_50Sribosomal protein L7 L12_WP_010881688_01042017	1	1	1	0.31	0.31	0.31	2.8e-05	2.6e-05	2.9e-05	4	4	4	4	4	4	4	5	4	4	5	4	29	31	35	29	31	35	28.341	31.962	34.762	4	4	4	4	4	4	0	0
TPANIC_0241	TPANIC_RS01220	WP_010881689.1_226	WP_010881689.1	WP_010881689	DNA-directed RNA polymerase subunit beta	rpoB	1178	DNA directed RNA polymerase subunit beta	01042017	132 kDa
TPANIC_0242	TPANIC_RS01225	WP_010881690.1_227	WP_010881690.1	WP_010881690	DNA-directed RNA polymerase subunit beta'	rpoC	1416	DNA directed RNA polymerase subunit beta	01042017	160 kDa
TPANIC_0243	TPANIC_RS01230	WP_010881691.1_228	WP_010881691.1	WP_010881691	30S ribosomal protein S12	rpsL	124	30S ribosomal protein S12	01042017	14 kDa
TPANIC_0244	TPANIC_RS01235	WP_010881692.1_229	WP_010881692.1	WP_010881692	30S ribosomal protein S7	rpsG	156	30S ribosomal protein S7	01042017	18 kDa	TPANIC_0244_30Sribosomal protein S7_WP_010881692_01042017	0	1	1	0	0.16	0.16	0	2.5e-06	2.5e-06	0	2	2	0	2	2	0	2	2	0	2	2	0	3	3	0	3	3	0	3.0931	2.9796	0	1	1	0	1	1	0	1
TPANIC_0245	TPANIC_RS01240	WP_010881693.1_230	WP_010881693.1	WP_010881693	hypothetical protein		1151	hypothetical protein	05072013	128 kDa
TPANIC_0247	TPANIC_RS01250	WP_010881695.1_232	WP_010881695.1	WP_010881695	N-acetylmuramoyl-L-alanine amidase		357	N acetyl muramoyl L alanine amidase	01042017	40 kDa
	TPANIC_RS01255	Pseudo protein	Pseudo protein	WP_014342783	hypothetical protein		134 codons (8 internal stop codons)	hypothetical protein	01042017	17 kDa
TPANIC_0249	TPANIC_RS01260	WP_010881697.1_234	WP_010881697.1	WP_010881697	flagellar filament outer layer protein FlaA		350	flagellar filament outer layer protein	01042017	39 kDa	TPANIC_0249_flagellarfilament outer layer protein_WP_010881697_01042017	1	1	1	0.437	0.44	0.486	0.0001	0.00011	0.00013	13	14	14	13	14	14	18	21	21	18	21	21	107	134	154	107	134	154	104.57	138.16	152.95	12	13	13	12	13	13	1	1
TPANIC_0250b	TPANIC_RS05230	WP_010881699.1_235	WP_010881699.1	WP_010881699	30S ribosomal protein S20	rpsT	95	30S ribosomal protein S20	01042017	11 kDa
TPANIC_0251	TPANIC_RS01265	WP_010881700.1_236	WP_010881700.1	WP_010881700	HU family DNA-binding protein		105	HU family DNA binding protein	05072013	12 kDa
TPANIC_0253	TPANIC_RS01275	WP_013944928.1_238	WP_013944928.1	WP_013944928	polymer-forming cytoskeletal protein		169	polymer forming cytoskeletal protein	01042017	18 kDa
TPANIC_0254	TPANIC_RS01280	WP_010881703.1_239	WP_010881703.1	WP_010881703	transcription termination factor Rho	rho	519	transcription termination factor Rho	01042017	58 kDa
TPANIC_0255	TPANIC_RS01285	WP_010881704.1_240	WP_010881704.1	WP_010881704	50S ribosomal protein L31	rpmE	67	50S ribosomal protein L31	01042017	8 kDa
TPANIC_0256	TPANIC_RS01290	WP_010881705.1_241	WP_010881705.1	WP_010881705	CDP-diacylglycerol--glycerol-3-phosphate 3-phosphatidyltransferase	pgsA	216	CDP diacylglycerol glycerol 3 phosphate 3 phosphatidyltransferase	01042017	25 kDa
TPANIC_0257	TPANIC_RS01295	WP_010881706.1_242	WP_010881706.1	WP_010881706	glycerophosphodiester phosphodiesterase	glpQ	356	glycerophosphodiester phosphodiesterase	01042017	41 kDa	TPANIC_0257_glycerophosphodiesterphosphodiesterase_WP_010881706_01042017	0.08	1	0.98	0	0.104	0.0309	0	4.1e-06	8.2e-07	0	3	1	0	3	1	0	3	1	0	3	1	0	5	1	0	5	1	0	5.1552	0.99319	0	3	1	0	3	1	0	0
TPANIC_0259	TPANIC_RS01305	WP_010881708.1_244	WP_010881708.1	WP_010881708	LysM peptidoglycan-binding domain-containing protein		203	LysM peptidoglycan binding domain containing protein	05072013	23 kDa	TPANIC_0259_TPANIC_RS01305_LysMpeptidoglycan binding domain containing protein_WP_010881708_05072013	1	1	1	0.32	0.32	0.335	3.3e-05	4.6e-05	5.3e-05	6	7	9	6	7	9	9	13	15	9	13	15	35	56	65	35	56	65	34.205	57.738	64.558	5	6	7	5	6	7	1	1
TPANIC_0260	TPANIC_RS01310	WP_010881709.1_245	WP_010881709.1	WP_010881709	SH3 domain-containing protein		448	SH3 domain containing protein	05072013	51 kDa
TPANIC_0261	TPANIC_RS01315	WP_010881710.1_246	WP_010881710.1	WP_010881710	cyclic nucleotide-binding domain-containing protein		347	cyclic nucleotide binding domain containing protein	05072013	38 kDa
TPANIC_0262	TPANIC_RS01320	WP_014342784.1_247	WP_014342784.1	YP_008091129	Crp/Fnr family transcriptional regulator		219	cyclic nucleotide binding protein	05072013	26 kDa
	TPANIC_RS01325	WP_014342345.1_248	WP_014342345.1	WP_014342345	fibronectin type III domain-containing protein		544	hypothetical protein	01042017	60 kDa
TPANIC_0264	TPANIC_RS01330	WP_010881713.1_249	WP_010881713.1	WP_010881713	deoxyribose-phosphate aldolase	deoC	218	deoxyribose phosphate aldolase	01042017	23 kDa
TPANIC_0265	TPANIC_RS01335	WP_010881714.1_250	WP_010881714.1	WP_010881714	branched-chain amino acid transport system II carrier protein	brnQ	455	branched chain amino acid transport system II carrier protein	05072013	49 kDa
TPANIC_0268	TPANIC_RS01365	WP_010881717.1_252	WP_010881717.1	WP_010881717	tetratricopeptide repeat protein		217	tetratricopeptide repeat protein	05072013	25 kDa
TPANIC_0269	TPANIC_RS01370	WP_010881718.1_253	WP_010881718.1	WP_010881718	tRNA (N(6)-L-threonylcarbamoyladenosine(37)-C(2))- methylthiotransferase MtaB	mtaB	482	tRNA N 6 L threonylcarbamoyladenosine 37 C2 methylthiotransferase MtaB	01042017	53 kDa
TPANIC_0270	TPANIC_RS01375	WP_014342350.1_254	WP_014342350.1	WP_014342350	CCA tRNA nucleotidyltransferase		508	CCA tRNA nucleotidyltransferase	01042017	57 kDa
TPANIC_0271	TPANIC_RS01380	WP_010881720.1_255	WP_010881720.1	WP_010881720	ParB/RepB/Spo0J family partition protein		324	ParB RepB Spo0J family partition protein	01042017	35 kDa
TPANIC_0272	TPANIC_RS01385	WP_010881721.1_256	WP_010881721.1	WP_010881721	ParA family protein		253	ParA family protein	01042017	27 kDa
TPANIC_0274	TPANIC_RS01395	WP_010881723.1_258	WP_010881723.1	WP_010881723	cytidine/deoxycytidylate deaminase family protein		166	cytidine deoxycytidylate deaminase family protein	01042017	18 kDa
TPANIC_0275	TPANIC_RS01400	WP_010881724.1_259	WP_010881724.1	WP_010881724	WecB/TagA/CpsF family glycosyltransferase		249	WecB TagA CpsF family glycosyltransferase	01042017	29 kDa
TPANIC_0276	TPANIC_RS01405	WP_010881725.1_260	WP_010881725.1	WP_010881725	16S rRNA (uracil(1498)-N(3))-methyltransferase		294	16S rRNA uracil 1498 N 3 methyltransferase	05072013	33 kDa
TPANIC_0277	TPANIC_RS01410	WP_010881726.1_261	WP_010881726.1	WP_010881726	S41 family peptidase		448	S41 family peptidase	01042017	50 kDa
TPANIC_0279	TPANIC_RS01415	WP_010881728.1_262	WP_010881728.1	WP_014505445	30S ribosomal protein S1	rpsA	863	30S ribosomal protein S1	05022015	92 kDa
TPANIC_0282	TPANIC_RS01420	WP_010881731.1_263	WP_010881731.1	WP_010881731	tetratricopeptide repeat protein		239	tetratricopeptide repeat protein	05072013	26 kDa
TPANIC_0283	TPANIC_RS01425	WP_010881732.1_264	WP_010881732.1	WP_010881732	pantetheine-phosphate adenylyltransferase	coaD	159	pantetheine phosphate adenylyltransferase	01042017	18 kDa
TPANIC_0284	TPANIC_RS01430	WP_014342354.1_265	WP_014342354.1	WP_014342354	spiro-SPASM protein		559	spiro SPASM protein	05072013	63 kDa
TPANIC_0286	TPANIC_RS01435	WP_014342785.1_266	WP_014342785.1	WP_014342785	hypothetical protein		318	hypothetical protein	05072013	36 kDa
TPANIC_0288	TPANIC_RS01440	WP_014342786.1_267	WP_014342786.1	WP_014342786	methyltransferase domain-containing protein		857	methyltransferase domain containing protein	05072013	96 kDa
TPANIC_0290	TPANIC_RS01445	WP_010881739.1_268	WP_010881739.1	WP_010881739	Cof-type HAD-IIB family hydrolase		277	Cof type HAD IIB family hydrolase	05072013	31 kDa
TPANIC_0291	TPANIC_RS01450	WP_010881740.1_269	WP_010881740.1	WP_010881740	alpha-hydroxy-acid oxidizing protein		293	alpha hydroxy acid oxidizing protein	05072013	32 kDa
TPANIC_0292	TPANIC_RS01455	WP_010881741.1_270	WP_010881741.1	WP_010881741	OmpA family protein		417	OmpA family protein	05072013	48 kDa
TPANIC_0294	TPANIC_RS01460	WP_010881743.1_271	WP_010881743.1	WP_010881743	ribose-phosphate pyrophosphokinase		421	ribose phosphate pyrophosphokinase	01042017	47 kDa
TPANIC_0297	TPANIC_RS01475	WP_010881746.1_274	WP_010881746.1	WP_010881746	SPOR domain-containing protein		270	SPOR domain containing protein	05072013	30 kDa
TPANIC_0298	TPANIC_RS01480	WP_010881747.1_275	WP_010881747.1	WP_010881747	BMP family ABC transporter substrate-binding protein		343	BMP family ABC transporter substrate binding protein	05072013	38 kDa	TPANIC_0298_TPANIC_RS01480_BMPfamily ABC transporter substrate binding protein_WP_010881747_05072013	0.88	1	0	0	0.125	0	0	2.5e-06	0	0	3	0	0	3	0	0	3	0	0	3	0	0	3	0	0	3	0	0	3.0931	0	0	3	0	0	3	0	0	0
TPANIC_0300	TPANIC_RS01485	WP_014342787.1_276	WP_014342787.1	WP_014342787	ATP-binding cassette domain-containing protein		586	ATP binding cassette domain containing protein	05072013	64 kDa
TPANIC_0302	TPANIC_RS01495	WP_010881751.1_278	WP_010881751.1	WP_010881751	ABC transporter permease		313	ABC transporter permease	05072013	34 kDa
TPANIC_0303	TPANIC_RS01500	WP_010881752.1_279	WP_010881752.1	WP_010881752	DNA mismatch repair endonuclease MutL	mutL	648	DNA mismatch repair endonuclease MutL	01042017	71 kDa
TPANIC_0304	TPANIC_RS01505	WP_010881753.1_280	WP_010881753.1	WP_010881753	hypothetical protein		1039	hypothetical protein	05072013	116 kDa
TPANIC_0305	TPANIC_RS01510	WP_010881754.1_281	WP_010881754.1	WP_010881754	CTP synthase		577	CTP synthase	01042017	62 kDa
TPANIC_0306	TPANIC_RS01515	WP_010881755.1_282	WP_010881755.1	WP_010881755	30S ribosomal protein S4	rpsD	204	30S ribosomal protein S4	01042017	23 kDa
TPANIC_0307	TPANIC_RS01520	WP_010881756.1_283	WP_010881756.1	WP_014342361	PASTA domain-containing protein		342	PASTA domain containing protein	01042017	38 kDa
TPANIC_0309	TPANIC_RS01530	WP_010881758.1_285	WP_010881758.1	WP_010881758	transporter substrate-binding domain-containing protein		272	transporter substrate binding domain containing protein	05072013	30 kDa
TPANIC_0312	TPANIC_RS01540	WP_010881761.1_287	WP_010881761.1	WP_010881761	DUF368 domain-containing protein		337	DUF368 domain containing protein	05072013	35 kDa
TPANIC_0313**	TPANIC_RS01545	WP_010881762.1_288	WP_010881762.1	WP_010881762	major outer sheath N-terminal domain-containing protein		762	hypothetical protein	01042017	82 kDa
TPANIC_0319	TPANIC_RS01565	WP_010881767.1_293	WP_010881767.1	WP_010881767	BMP family protein		353	BMP family protein	01042017	38 kDa	TPANIC_0319_BMPfamily protein_WP_010881767_01042017	1	1	1	0.167	0.181	0.204	1.2e-05	1.3e-05	1.4e-05	5	5	5	5	5	5	5	6	6	5	6	6	13	16	17	13	16	17	12.705	16.497	16.884	5	5	4	5	5	4	0	0
TPANIC_0321	TPANIC_RS01570	WP_010881769.1_295	WP_010881769.1	WP_010881769	ABC transporter ATP-binding protein		533	ABC transporter ATP binding protein	05072013	58 kDa
TPANIC_0322	TPANIC_RS01575	WP_010881770.1_296	WP_010881770.1	WP_010881770	ABC transporter permease		400	ABC transporter permease	05072013	43 kDa
TPANIC_0323	TPANIC_RS01580	WP_010881771.1_297	WP_010881771.1	WP_010881771	ABC transporter permease		316	ABCtransporter permease	05072013	34 kDa
TPANIC_0326	TPANIC_RS01590	WP_014342788.1_299	WP_014342788.1	YP_008091180	outer membrane protein assembly factor BamA	bamA	837	outer membrane protein tp92	05072013	96 kDa
TPANIC_0327	TPANIC_RS01595	WP_010881775.1_300	WP_010881775.1	WP_010881775	OmpH family outer membrane protein		172	OmpH family outer membrane protein	01042017	20 kDa
TPANIC_0328	TPANIC_RS01600	WP_010881776.1_301	WP_010881776.1	WP_010881776	DNA mismatch repair protein MutS	mutS	900	DNA mismatch repair protein MutS	01042017	100 kDa
TPANIC_0329	TPANIC_RS05245	WP_014342373.1_302	WP_014342373.1	WP_014342373	glycine hydroxymethyltransferase		513	glycine hydroxymethyltransferase	01042017	56 kDa
TPANIC_0330	TPANIC_RS01615	WP_010881778.1_303	WP_010881778.1	WP_010881778	ATP-dependent metallopeptidase FtsH/Yme1/Tma family protein		598	ATP dependent metallopeptidase FtsH Yme1 Tma family protein	05072013	68 kDa
TPANIC_0331	TPANIC_RS01625	WP_010881779.1_304	WP_010881779.1	WP_010881779	decarboxylating NADP(+)-dependent phosphogluconate dehydrogenase	gnd	488	decarboxylatingNADP dependent phosphogluconate dehydrogenase	01042017	53 kDa
TPANIC_0333	TPANIC_RS01630	WP_010881781.1_305	WP_010881781.1	WP_010881781	outer membrane lipoprotein carrier protein LolA		230	outer membrane lipoprotein carrier protein LolA	05072013	26 kDa
TPANIC_0334	TPANIC_RS01635	WP_010881782.1_306	WP_010881782.1	WP_010881782	helix-turn-helix domain-containing protein		405	helix turn helix domain containing protein	05072013	45 kDa
TPANIC_0337	TPANIC_RS01650	WP_010881785.1_309	WP_010881785.1	WP_010881785	16S rRNA (adenine(1518)-N(6)/adenine(1519)-N(6))- dimethyltransferase RsmA	rsmA	285	16S rRNA adenine 1518 N6 adenine 1519 N6 dimethyltransferase RsmA	01042017	32 kDa
TPANIC_0341	TPANIC_RS01670	WP_010881789.1_313	WP_010881789.1	WP_010881789	UDP-N-acetylmuramate--L-alanine ligase	murC	481	UDP N acetylmuramate L alanine ligase	01042017	54 kDa
TPANIC_0342	TPANIC_RS01675	WP_010881790.1_314	WP_010881790.1	WP_010881790	AAA family ATPase		186	AAA family ATPase	01042017	21 kDa
TPANIC_0343	TPANIC_RS01680	WP_010881791.1_315	WP_010881791.1	WP_010881791	A/G-specific adenine glycosylase		277	AG specific adenine glycosylase	01042017	32 kDa
TPANIC_0344	TPANIC_RS01685	WP_010881792.1_316	WP_010881792.1	WP_010881792	transcription-repair coupling factor	mfd	1140	transcription repair coupling factor	01042017	130 kDa
TPANIC_0349	TPANIC_RS01710	WP_010881797.1_321	WP_010881797.1	WP_010881797	peptidylprolyl isomerase		176	peptidyl prolylisomerase	01042017	18 kDa	TPANIC_0349_peptidylprolylisomerase_WP_010881797_01042017	1	1	1	0.369	0.284	0.472	8.6e-06	8.3e-06	1.5e-05	3	3	4	3	3	4	5	4	7	5	4	7	9	10	18	9	10	18	8.7955	10.31	17.877	2	1	2	2	1	2	1	2
TPANIC_0350	TPANIC_RS01715	WP_014342789.1_322	WP_014342789.1	WP_014342789	glutamate-5-semialdehyde dehydrogenase		428	glutamate 5 semialdehyde dehydrogenase	01042017	47 kDa
TPANIC_0351	TPANIC_RS01720	WP_010881799.1_323	WP_010881799.1	WP_010881799	glutamate 5-kinase	proB	296	glutamate 5 kinase	01042017	31 kDa
TPANIC_0352	TPANIC_RS01725	WP_010881800.1_324	WP_010881800.1	WP_010881800	YdbC family protein		85	hypothetical protein	05072013	10 kDa
TPANIC_0353	TPANIC_RS01730	WP_014342386.1_325	WP_014342386.1	WP_014342386	ribonuclease HI	rnhA	169	ribonuclease HI	01042017	18 kDa
TPANIC_0354	TPANIC_RS01735	WP_010881802.1_326	WP_010881802.1	WP_010881802	dTMP kinase	tmk	208	dTMP kinase	01042017	24 kDa
TPANIC_0356	TPANIC_RS01740	WP_013945017.1_328	WP_013945017.1	WP_013945017	RNA-binding protein		89	RNA binding protein	01042017	10 kDa	TPANIC_0356_putativeRNA binding protein_YP_008091208_05072013	1	1	1	0.105	0.0857	0.105	3.8e-06	3.3e-06	8.2e-06	2	1	2	2	1	2	2	2	3	2	2	3	4	4	10	4	4	10	3.9091	4.1242	9.9319	2	1	2	2	1	2	0	0
TPANIC_0358	TPANIC_RS01750	WP_014505473.1_330	WP_014505473.1	WP_014505473	glycoside hydrolase family 57 protein		526	glycoside hydrolase family 57 protein	05072013	60 kDa
TPANIC_0360	TPANIC_RS05425	WP_014342791.1_332	WP_014342791.1	YP_008091212	hypothetical protein		56	hypothetical protein	05072013	6 kDa	TPANIC_0360_hypotheticalprotein YP_008091212_05072013	0.99	0.99	1	0.207	0.207	0.362	3.8e-06	5e-06	9e-06	1	1	3	1	1	3	1	1	3	1	1	3	4	6	11	4	6	11	3.9091	6.1863	10.925	0	0	0	0	0	0	1	1
TPANIC_0361	TPANIC_RS01760	WP_014342391.1_333	WP_014342391.1	YP_008091213	1-acyl-sn-glycerol-3-phosphate acyltransferase		267	acyltransferase family	05072013	32 kDa
TPANIC_0362	TPANIC_RS05265	WP_010881810.1_334	WP_010881810.1	WP_010881810	50S ribosomal protein L28	rpmB	78	50S ribosomal protein L28	01042017	8 kDa
TPANIC_0363	TPANIC_RS01770	WP_014505476.1_335	WP_014505476.1	WP_010881811	chemotaxis protein CheA		810	chemotaxis protein CheA	01042017	88 kDa
TPANIC_0363	TPANIC_RS01770			WP_014505476	chemotaxis protein CheA		810	chemotaxis protein CheA	30082020	87 kDa
TPANIC_0364	TPANIC_RS01775	WP_010881812.1_336	WP_010881812.1	WP_010881812	chemotaxis protein CheW		455	chemotaxis protein CheW	01042017	50 kDa
TPANIC_0365	TPANIC_RS01780	WP_010881813.1_337	WP_010881813.1	WP_010881813	chemotaxis protein CheX		154	chemotaxis protein CheX	01042017	17 kDa	TPANIC_0365_chemotaxisprotein CheX_WP_010881813_01042017	1	1	1	0.201	0.318	0.273	2.5e-05	2.1e-05	1.8e-05	3	5	4	3	5	4	4	6	5	4	6	5	26	26	22	26	26	22	25.409	26.807	21.85	3	5	4	3	5	4	0	0
TPANIC_0366	TPANIC_RS01785	WP_010881814.1_338	WP_010881814.1	WP_010881814	response regulator		144	response regulator	01042017	16 kDa	TPANIC_0366_responseregulator_WP_010881814_01042017	1	1	1	0.604	0.632	0.812	7e-05	9.6e-05	0.0001	9	10	12	9	10	12	13	16	21	13	16	21	73	116	126	73	116	126	71.341	119.6	125.14	8	10	12	8	10	12	1	0
TPANIC_0367	TPANIC_RS01795	WP_010881815.1_339	WP_010881815.1		AAA family ATPase		941	AAA family ATPase	05072013	106 kDa
TPANIC_0369	TPANIC_RS01805	WP_010881817.1_341	WP_010881817.1	WP_010881817	outer membrane protein assembly factor BamD	bamD	516	outer membrane protein assembly factor BamD	05072013	56 kDa
TPANIC_0371	TPANIC_RS01815	WP_014342793.1_343	WP_014342793.1	WP_014342793	4-(cytidine 5'-diphospho)-2-C-methyl-D-erythritol kinase	ispE	291	4 cytidine 5 diphospho 2 C methyl D erythritol kinase	01042017	32 kDa
TPANIC_0372	TPANIC_RS01825	WP_010881820.1_344	WP_010881820.1	WP_010881820	50S ribosomal protein L25/general stress protein Ctc		196	50S ribosomal protein L25 general stress protein Ctc	05072013	22 kDa	TPANIC_0372_TPANIC_RS01825_50Sribosomal protein L25 general stress protein Ctc_WP_010881820_05072013	1	1	1	0.158	0.265	0.209	5.7e-06	6.6e-06	4.9e-06	2	4	3	2	4	3	2	4	3	2	4	3	6	8	6	6	8	6	5.8636	8.2483	5.9592	2	3	3	2	3	3	0	1
TPANIC_0374	TPANIC_RS01835	WP_010881822.1_346	WP_010881822.1	WP_010881822	tetratricopeptide repeat protein		791	tetratricopeptide repeat protein	05072013	89 kDa
	TPANIC_RS01845	WP_014342794.1_349	WP_014342794.1	WP_014342794	hypothetical protein		317	hypothetical protein	01042017	35 kDa
TPANIC_0379	TPANIC_RS01855	WP_014342795.1_351	WP_014342795.1	WP_014342795	preprotein translocase subunit SecA	secA	916	preprotein translocase subunit SecA	01042017	104 kDa
TPANIC_0380	TPANIC_RS01860	WP_010881828.1_352	WP_010881828.1	WP_010881828	DEAD/DEAH box helicase		606	DEAD DEAH box helicase	05072013	68 kDa
TPANIC_0381	TPANIC_RS01865	WP_010881829.1_353	WP_010881829.1	WP_010881829	TIGR02206 family membrane protein		238	TIGR02206 family membrane protein	05072013	27 kDa
TPANIC_0383	TPANIC_RS01870	WP_010881831.1_354	WP_010881831.1	WP_010881831	division/cell wall cluster transcriptional repressor MraZ	mraZ	149	division cell wall cluster transcriptional repressor MraZ	01042017	17 kDa
TPANIC_0384	TPANIC_RS01875	WP_010881832.1_355	WP_010881832.1	WP_010881832	16S rRNA (cytosine(1402)-N(4))-methyltransferase RsmH	rsmH	379	16S rRNA cytosine 1402 N 4 methyltransferase RsmH	01042017	41 kDa
TPANIC_0386	TPANIC_RS01885	WP_010881834.1_357	WP_010881834.1	WP_010881834	UDP-N-acetylmuramoyl-tripeptide--D-alanyl-D-alanine ligase		459	UDP N acetylmuramoyl tripeptide D alanyl D alanine ligase	01042017	50 kDa
TPANIC_0387	TPANIC_RS01890	WP_010881835.1_358	WP_010881835.1	WP_010881835	putative lipid II flippase FtsW	ftsW	384	putative lipid II flippase FtsW	01042017	43 kDa
TPANIC_0389	TPANIC_RS01900	WP_010881837.1_360	WP_010881837.1	WP_010881837	cell division protein FtsA	ftsA	414	cell division protein FtsA	01042017	44 kDa
TPANIC_0390	TPANIC_RS01905	WP_010881838.1_361	WP_010881838.1	WP_010881838	cell division protein FtsZ	ftsZ	418	cell division protein FtsZ	01042017	44 kDa
TPANIC_0391	TPANIC_RS01910	WP_010881839.1_362	WP_010881839.1	WP_010881839	tyrosine recombinase XerD		306	tyrosine recombinase XerD	01042017	34 kDa
TPANIC_0392	TPANIC_RS01915	WP_013945050.1_363	WP_013945050.1	YP_008091241	tetratricopeptide repeat protein		268	hypothetical protein	05072013	37 kDa
TPANIC_0393	TPANIC_RS01920	WP_010881841.1_364	WP_010881841.1	WP_010881841	DNA-processing protein DprA	dprA	302	DNA protecting protein DprA	01042017	33 kDa
TPANIC_0394	TPANIC_RS01925	WP_010881842.1_365	WP_010881842.1	WP_010881842	type I DNA topoisomerase	topA	731	type I DNA topoisomerase	01042017	82 kDa
TPANIC_0398	TPANIC_RS01945	WP_010881846.1_369	WP_010881846.1	WP_010881846	flagellar hook-basal body complex protein FliE	fliE	124	flagellar hook basal body complex protein FliE	01042017	14 kDa
TPANIC_0399	TPANIC_RS01950	WP_010881847.1_370	WP_010881847.1	WP_010881847	flagellar M-ring protein FliF	fliF	567	flagellar M ring protein FliF	01042017	65 kDa
TPANIC_0400	TPANIC_RS01955	WP_010881848.1_371	WP_010881848.1	WP_010881848	flagellar motor switch protein FliG	fliG	352	flagellar motor switch protein FliG	01042017	40 kDa	TPANIC_0400_flagellarmotor switch protein FliG_WP_010881848_01042017	1	1	1	0.0795	0.244	0.139	1.1e-05	2.1e-05	1.5e-05	3	8	5	3	8	5	3	8	5	3	8	5	12	25	18	12	25	18	11.727	25.776	17.877	3	8	5	3	8	5	0	0
TPANIC_0401	TPANIC_RS01960	WP_010881849.1_372	WP_010881849.1	WP_010881849	flagellar assembly protein FliH	fliH	309	flagellar assembly protein FliH	01042017	35 kDa
TPANIC_0402	TPANIC_RS01965	WP_010881850.1_373	WP_010881850.1	WP_010881850	flagellar protein export ATPase FliI	fliI	447	flagellar protein export ATPase FliI	01042017	48 kDa
TPANIC_0404	TPANIC_RS01975	WP_010881852.1_375	WP_010881852.1	WP_010881852	MBL fold metallo-hydrolase		177	MBL fold metallohydrolase	05072013	19 kDa
TPANIC_0405	TPANIC_RS01980	WP_014342410.1_376	WP_014342410.1	WP_014342410	pentapeptide repeat-containing protein		174	pentapeptide repeat containing protein	01042017	20 kDa
TPANIC_0406	TPANIC_RS01985	WP_010881854.1_377	WP_010881854.1	WP_010881854	glutamate racemase	murI	268	glutamate racemase	01042017	29 kDa
TPANIC_0407	TPANIC_RS01990	WP_013945063.1_378	WP_013945063.1	YP_008091256	HAD family hydrolase		226	HAD family hydrolase	05072013	25 kDa
TPANIC_0408	TPANIC_RS01995	WP_010881856.1_379	WP_010881856.1	WP_010881856	ATPase		1084	ATPase	05072013	124 kDa
TPANIC_0409a	TPANIC_RS02000	WP_014342412.1_380	WP_014342412.1	WP_014342412	preprotein translocase subunit YajC	yajC	125	preprotein translocase subunit YajC	01042017	14 kDa
TPANIC_0410	TPANIC_RS02005	WP_010881858.1_381	WP_010881858.1	WP_010881858	protein translocase subunit SecD	secD	583	protein translocase subunit SecD	01042017	64 kDa
TPANIC_0411	TPANIC_RS02010	WP_010881859.1_382	WP_010881859.1	WP_010881859	protein translocase subunit SecF	secF	420	protein translocase subunit SecF	01042017	46 kDa
TPANIC_0412	TPANIC_RS02015	WP_010881860.1_383	WP_010881860.1	WP_010881860	PUR family DNA/RNA-binding protein		101	PUR family DNA RNA binding protein	05072013	12 kDa	TPANIC_0412_TPANIC_RS02015_PURfamily DNA RNA binding protein_WP_010881860_05072013	1	1	1	0.436	0.436	0.436	1.3e-05	1.4e-05	1.7e-05	4	4	4	4	4	4	4	5	5	4	5	5	14	17	21	14	17	21	13.682	17.528	20.857	4	4	4	4	4	4	0	0
TPANIC_0413	TPANIC_RS02020	WP_010881861.1_384	WP_010881861.1	WP_010881861	phosphoglucomutase		632	phosphohexomutase	05072013	70 kDa
TPANIC_0414	TPANIC_RS02025	WP_010881862.1_385	WP_010881862.1	WP_010881862	AGCS family amino acid carrier protein		451	AGCS family amino acid carrier protein	01042017	47 kDa
TPANIC_0416	TPANIC_RS02035	WP_010881864.1_386	WP_010881864.1	WP_010881864	signal recognition particle protein	ffh	452	signal recognition particle protein	01042017	49 kDa
TPANIC_0417	TPANIC_RS02040	WP_014342416.1_387	WP_014342416.1	WP_014342416	apolipoprotein N-acyltransferase	lnt	559	apolipoprotein N acyltransferase	01042017	61 kDa
TPANIC_0418	TPANIC_RS02045	WP_010881866.1_388	WP_010881866.1	WP_010881866	galactokinase		397	galactokinase	01042017	45 kDa
TPANIC_0419	TPANIC_RS02050	WP_014342417.1_389	WP_014342417.1	WP_014342417	5'/3'-nucleotidase SurE	surE	256	53 nucleotidase SurE	01042017	27 kDa
TPANIC_0421	TPANIC_RS02055	WP_010881869.1_390	WP_010881869.1	WP_010881869	tetratricopeptide repeat protein		683	tetratricopeptide repeat protein	05072013	75 kDa
TPANIC_0422	TPANIC_RS02060	WP_010881870.1_391	WP_010881870.1	WP_010881870	hypothetical protein		341	hypothetical protein	05072013	38 kDa
TPANIC_0424	TPANIC_RS02070	WP_014342419.1_393	WP_014342419.1	WP_014342419	V-type ATP synthase subunit E		204	V type ATP synthase subunit E	01042017	22 kDa	TPANIC_0424_Vtype ATP synthase subunit E_WP_014342419_01042017	1	1	1	0.235	0.225	0.157	1.5e-05	1.2e-05	9.8e-06	4	4	3	4	4	3	4	4	4	4	4	4	16	15	12	16	15	12	15.636	15.466	11.918	3	3	2	3	3	2	1	1
TPANIC_0426	TPANIC_RS02080	WP_010881874.1_395	WP_010881874.1	WP_010881874	V-type ATP synthase subunit A		589	V type ATP synthase subunit A	01042017	65 kDa
TPANIC_0427	TPANIC_RS02085	WP_010881875.1_396	WP_010881875.1	WP_010881875	V-type ATP synthase subunit B		430	V type ATP synthase subunit B	01042017	47 kDa
TPANIC_0428	TPANIC_RS02090	WP_010881876.1_397	WP_010881876.1	WP_010881876	V-type ATP synthase subunit D		206	V type ATP synthase subunit D	01042017	24 kDa	TPANIC_0428_Vtype ATP synthase subunit D_WP_010881876_01042017	1	0.99	0.99	0.0728	0.0437	0.0437	6.7e-06	6.6e-06	7.4e-06	2	1	1	2	1	1	3	2	2	3	2	2	7	8	9	7	8	9	6.8409	8.2483	8.9387	2	1	1	2	1	1	0	0
TPANIC_0429	TPANIC_RS02095	WP_010881877.1_398	WP_010881877.1	WP_010881877	V-type ATP synthase subunit I		622	V type ATP synthase subunit I	01042017	69 kDa
TPANIC_0430	TPANIC_RS02100	WP_010881878.1_399	WP_010881878.1	WP_010881878	ATP synthase subunit K		140	ATP synthase subunit K	01042017	14 kDa
TPANIC_0431	TPANIC_RS02105	WP_010881879.1_400	WP_010881879.1	WP_010881879	type III pantothenate kinase		273	type III pantothenate kinase	05072013	28 kDa
TPANIC_0432	TPANIC_RS02110	WP_010881880.1_401	WP_010881880.1	WP_010881880	hypothetical protein		183	hypothetical protein	05072013	20 kDa
TPANIC_0433	TPANIC_RS02115	WP_014342796.1_402	WP_014342796.1	WP_014342796	SPOR domain-containing protein		604	hypothetical protein	01042017	66 kDa	TPANIC_0433_hypotheticalprotein_WP_014342796_01042017	1	1	1	0.0828	0.0695	0.0977	1.6e-05	5e-06	7.4e-06	4	3	4	4	3	4	5	3	5	5	3	5	17	6	9	17	6	9	16.614	6.1863	8.9387	4	3	4	4	3	4	0	0
TPANIC_0435	TPANIC_RS02120	WP_010881883.1_403	WP_010881883.1	WP_010881883	copper resistance protein NlpE		156	copper resistance protein NlpE	01042017	16 kDa	TPANIC_0435_copperresistance protein NlpE_WP_010881883_01042017	1	1	1	0.513	0.686	0.615	4.3e-05	7.9e-05	7.6e-05	8	10	9	8	10	9	11	17	15	11	17	15	45	95	93	45	95	93	43.977	97.949	92.367	7	8	8	7	8	8	1	2
TPANIC_0436	TPANIC_RS02125	WP_010881884.1_404	WP_010881884.1	WP_010881884	bifunctional oligoribonuclease/PAP phosphatase NrnA		360	bifunctional oligoribonuclease PAP phosphatase NrnA	05072013	38 kDa
TPANIC_0437	TPANIC_RS02130	WP_010881885.1_405	WP_010881885.1	WP_010881885	hypothetical protein		176	hypothetical protein	05072013	20 kDa
TPANIC_0438	TPANIC_RS02135	WP_010881886.1_406	WP_010881886.1	WP_010881886	non-canonical purine NTP pyrophosphatase		269	non canonical purine NTP pyrophosphatase	05072013	30 kDa
TPANIC_0439	TPANIC_RS02140	WP_010881887.1_407	WP_010881887.1	WP_010881887	chemotaxis protein CheW		170	chemotaxis protein CheW	01042017	19 kDa
TPANIC_0440	TPANIC_RS02145	WP_010881888.1_408	WP_010881888.1	WP_010881888	DegT/DnrJ/EryC1/StrS aminotransferase family protein		383	DegT DnrJ EryC1 StrS aminotransferase family protein	01042017	42 kDa
TPANIC_0441	TPANIC_RS02150	WP_010881889.1_409	WP_010881889.1	WP_010881889	NAD(+)/NADH kinase		305	NAD NADH kinase	01042017	33 kDa
TPANIC_0442	TPANIC_RS02155	WP_010881890.1_410	WP_010881890.1	WP_010881890	DNA repair protein RecN	recN	573	DNA repair protein RecN	01042017	64 kDa
TPANIC_0443	TPANIC_RS02160	WP_010881891.1_411	WP_010881891.1	WP_010881891	hypothetical protein		284	hypothetical protein	05072013	33 kDa
TPANIC_0444	TPANIC_RS02165	WP_010881892.1_412	WP_010881892.1	WP_010881892	M23 family metallopeptidase		342	M23 family metallopeptidase	05072013	37 kDa
TPANIC_0445	TPANIC_RS02170	WP_010881893.1_413	WP_010881893.1	WP_010881893	DJ-1/PfpI family protein		209	DJ1P fpI family protein	05072013	22 kDa
TPANIC_0446	TPANIC_RS02175	WP_010881894.1_414	WP_010881894.1	WP_010881894	(E)-4-hydroxy-3-methylbut-2-enyl-diphosphate synthase	ispG	404	E 4 hydroxy 3 methylbut 2 enyl diphosphate synthase	05072013	44 kDa
TPANIC_0447	TPANIC_RS02180	WP_010881895.1_415	WP_010881895.1	WP_010881895	hypothetical protein		374	hypotheticalprotein	05072013	43 kDa
TPANIC_0448	TPANIC_RS02185	WP_010881896.1_416	WP_010881896.1	WP_010881896	uracil phosphoribosyltransferase		360	uracil phosphoribosyltransferase	01042017	41 kDa
TPANIC_0450a	TPANIC_RS02195	WP_010881898.1_418	WP_010881898.1	WP_010881898	elongation factor G	fusA	683	elongation factor G	01042017	76 kDa
TPANIC_0452	TPANIC_RS02205	WP_010881901.1_420	WP_010881901.1	WP_010881901	isoleucine--tRNA ligase	ileS	1091	isoleucine tRNA ligase	01042017	124 kDa
TPANIC_0453	TPANIC_RS02210	WP_010881902.1_421	WP_010881902.1	WP_010881902	membrane protein		287	membrane protein	05072013	32 kDa
	TPANIC_RS02215	WP_014342432.1_422	WP_014342432.1	WP_014342432	zinc ribbon domain-containing protein		116	zinc ribbon domain containing protein	01042017	13 kDa
TPANIC_0454	TPANIC_RS02220	WP_010881903.1_423	WP_010881903.1	WP_010881903	response regulator		229	response regulator	05072013	25 kDa
TPANIC_0455	TPANIC_RS02225	WP_014342433.1_424	WP_014342433.1	YP_008091304	hypothetical protein		324	hypothetical protein	05072013	39 kDa
TPANIC_0456	TPANIC_RS02230	WP_010881905.1_425	WP_010881905.1	WP_010881905	hypothetical protein		438	Hypothetical protein	05072013	47 kDa
TPANIC_0457	TPANIC_RS02235	WP_010881906.1_426	WP_010881906.1	WP_010881906	hypothetical protein		593	hypothetical protein	05072013	66 kDa
TPANIC_0458	TPANIC_RS02240	WP_010881907.1_427	WP_010881907.1	WP_010881907	SMC-Scp complex subunit ScpB	scpB	192	SMCScp complex subunit ScpB	05072013	21 kDa
TPANIC_0461	TPANIC_RS02255	WP_010881910.1_430	WP_010881910.1	WP_010881910	helix-turn-helix domain-containing protein		119	helix turn helix transcriptional regulator	05072013	13 kDa
TPANIC_0462	TPANIC_RS02260	WP_014342800.1_431	WP_014342800.1	WP_014342800	hypothetical protein		424	hypothetical protein	01042017	44 kDa
TPANIC_0464	TPANIC_RS02265	WP_010881913.1_432	WP_010881913.1	WP_010881913	tRNA (guanosine(46)-N7)-methyltransferase TrmB	trmB	250	tRNA guanosine 46 N7 methyltransferase TrmB	01042017	28 kDa
TPANIC_0466	TPANIC_RS02275	WP_010881915.1_434	WP_010881915.1	WP_010881915	hypothetical protein		389	hypothetical protein	05072013	45 kDa	TPANIC_0466_TPANIC_RS02275_hypotheticalprotein WP_010881915_05072013	1	1	1	0.018	0.018	0.0411	1.9e-06	3.3e-06	1.1e-05	1	1	3	1	1	3	1	1	3	1	1	3	2	4	14	2	4	14	1.9545	4.1242	13.905	1	1	3	1	1	3	0	0
TPANIC_0468	TPANIC_RS02280	WP_012460554.1_436	WP_012460554.1	WP_012460554	tetratricopeptide repeat protein		650	tetratricopeptide repeat protein	05072013	72 kDa
TPANIC_0470	TPANIC_RS02285	WP_010881919.1_437	WP_010881919.1	WP_010881919	tetratricopeptide repeat protein		369	tetratricopeptide repeat protein	05072013	43 kDa	TPANIC_0470_TPANIC_RS02285_tetratricopeptiderepeat protein_WP_010881919_05072013	0.37	1	1	0	0.138	0.168	0	5.8e-06	7.4e-06	0	3	4	0	3	4	0	3	4	0	3	4	0	7	9	0	7	9	0	7.2173	8.9387	0	3	4	0	3	4	0	0
TPANIC_0471	TPANIC_RS02290	WP_010881920.1_438	WP_010881920.1	WP_041609978	tetratricopeptide repeat protein		469	tetratricopeptide repeat protein	05022015	51 kDa
TPANIC_0471	TPANIC_RS02290			WP_010881920	tetratricopeptide repeat protein		469	tetratricopeptide repeat protein	05072013	53 kDa
TPANIC_0474	TPANIC_RS02305	WP_010881923.1_441	WP_010881923.1	WP_010881923	YebC/PmpR family DNA-binding transcriptional regulator		245	YebC PmpR family DNA binding transcriptional regulator	05072013	26 kDa	TPANIC_0474_TPANIC_RS02305_YebCPmpR family DNA binding transcriptional regulator_WP_010881923_05072013	1	1	1	0.114	0.216	0.245	3.8e-06	6.6e-06	1.2e-05	2	3	4	2	3	4	2	3	6	2	3	6	4	8	15	4	8	15	3.9091	8.2483	14.898	2	3	4	2	3	4	0	0
TPANIC_0475	TPANIC_RS02310	WP_010881924.1_442	WP_010881924.1	WP_010881924	glucose-6-phosphate isomerase		535	glucose 6 phosphate isomerase	02082019	58 kDa
TPANIC_0476	TPANIC_RS02315	WP_010881925.1_443	WP_010881925.1	WP_010881925	acetate kinase		448	acetate kinase	05072013	49 kDa
TPANIC_0477	TPANIC_RS02320	WP_014342443.1_444	WP_014342443.1	WP_014342443	6-phosphogluconolactonase	pgl	234	6 phosphogluconolactonase	05072013	26 kDa
TPANIC_0478	TPANIC_RS02325	WP_010881927.1_445	WP_010881927.1	WP_010881927	glucose-6-phosphate dehydrogenase	zwf	515	glucose 6 phosphate dehydrogenase	01042017	58 kDa
TPANIC_0479	TPANIC_RS02330	WP_010881928.1_446	WP_010881928.1	WP_010881928	DUF2715 domain-containing protein		224	DUF2715 domain containing protein	05072013	24 kDa
TPANIC_0480	TPANIC_RS02335	WP_010881929.1_447	WP_010881929.1	WP_010881929	DUF2062 domain-containing protein		162	DUF2062 domain containing protein	05072013	18 kDa
TPANIC_0481	TPANIC_RS02340	WP_014342801.1_448	WP_014342801.1	WP_014342801	TIGR03545 family protein		749	TIGR03545 family protein	05072013	83 kDa
TPANIC_0483	TPANIC_RS02345	WP_014505516.1_449	WP_014505516.1	WP_014505516	fibronectin type III domain-containing protein		374	fibronectin type III domain containing protein	05072013	42 kDa
TPANIC_0484	TPANIC_RS02350	WP_010881933.1_450	WP_010881933.1	WP_010881933	FecR family protein		671	FecR domain containing protein	05072013	76 kDa
TPANIC_0485	TPANIC_RS02355	WP_010881934.1_451	WP_010881934.1	WP_010881934	adenylate/guanylate cyclase domain-containing protein		614	adenylate guanylate cyclase domain containing protein	05072013	67 kDa
TPANIC_0486	TPANIC_RS02360	WP_012460559.1_452	WP_012460559.1	WP_012460559	hypothetical protein		531	hypothetical protein	05072013	59 kDa	TPANIC_0486_TPANIC_RS02360_hypotheticalprotein_WP_012460559_05072013	1	1	1	0.0452	0.0772	0.0188	2.9e-06	5e-06	1.6e-06	2	3	1	2	3	1	2	3	1	2	3	1	3	6	2	3	6	2	2.9318	6.1863	1.9864	2	3	1	2	3	1	0	0
TPANIC_0488	TPANIC_RS02370	WP_010881937.1_454	WP_010881937.1	WP_010881937	methyl-accepting chemotaxis protein		845	methyl accepting chemotaxis protein	01042017	92 kDa	TPANIC_0488_methylaccepting chemotaxis protein_WP_010881937_01042017		1	1		0.0509	0.0485		5.8e-06	5.7e-06		3	3		4	4		3	3		4	4		5	6		7	7		7.2173	6.9524		3	3		4	4		0
TPANIC_0490	TPANIC_RS02390	WP_010881939.1_456	WP_010881939.1	WP_010881939	hypothetical protein		62	hypothetical protein	05072013	7 kDa
TPANIC_0491	TPANIC_RS02395	WP_014342451.1_457	WP_014342451.1	WP_014342451	endolytic transglycosylase MltG	mltG	351	endolytic transglycosylase MltG	05072013	39 kDa
TPANIC_0493	TPANIC_RS02405	WP_010881942.1_459	WP_010881942.1	WP_010881942	RNA polymerase sigma factor RpoD	rpoD	611	RNA polymerase sigma factor RpoD	01042017	71 kDa
TPANIC_0494	TPANIC_RS02410	WP_010881943.1_460	WP_010881943.1	WP_010881943	zinc ribbon domain-containing protein		273	zinc ribbon domain containing protein	05072013	31 kDa	TPANIC_0494_TPANIC_RS02410_zincribbon domain containing protein_WP_010881943_05072013	1	1	1	0.315	0.194	0.326	2.3e-05	1.2e-05	1.8e-05	9	5	8	9	5	8	9	5	8	9	5	8	24	14	22	24	14	22	23.455	14.435	21.85	7	4	4	7	4	4	2	1
TPANIC_0496	TPANIC_RS02415	WP_063353235.1_461	WP_063353235.1	WP_010881945	tetratricopeptide repeat protein		314	hypothetical protein	05072013	38 kDa
TPANIC_0497	TPANIC_RS02420	WP_010881946.1_462	WP_010881946.1	WP_010881946	rod shape-determining protein		344	rodshape determining protein	01042017	37 kDa
TPANIC_0500	TPANIC_RS02435	WP_010881949.1_465	WP_010881949.1	WP_010881949	penicillin-binding protein 2	mrdA	624	penicillinbinding protein 2	01042017	71 kDa
TPANIC_0502	TPANIC_RS02445	WP_010881951.1_467	WP_010881951.1	WP_010881951	ankyrin repeat domain-containing protein		298	ankyrin repeat domain containing protein	05072013	33 kDa
TPANIC_0503	TPANIC_RS02450	WP_010881952.1_468	WP_010881952.1	WP_010881952	hypothetical protein		187	hypothetical protein	05072013	21 kDa
TPANIC_0505	TPANIC_RS02455	WP_010881954.1_469	WP_010881954.1	WP_010881954	hexokinase		444	hexokinase	05072013	48 kDa
TPANIC_0506	TPANIC_RS02475	WP_010881955.1_470	WP_010881955.1	WP_010881955	trigger factor	tig	442	trigger factor	01042017	50 kDa
TPANIC_0507	TPANIC_RS02480	WP_095214063.1_471	WP_095214063.1	WP_010881956	ATP-dependent Clp protease proteolytic subunit		199	ATP dependent Clp protease proteolytic subunit	01042017	22 kDa
TPANIC_0508	TPANIC_RS02485	WP_010881957.1_472	WP_010881957.1	WP_010881957	ATP-dependent Clp protease ATP-binding subunit ClpX	clpX	415	ATP dependent Clp protease ATP binding subunit ClpX	01042017	45 kDa
TPANIC_0509	TPANIC_RS02490	WP_010881958.1_473	WP_010881958.1	WP_010881958	redoxin domain-containing protein		188	redoxin domain containing protein	01042017	21 kDa	TPANIC_0509_redoxindomain containing protein_WP_010881958_01042017	1	1	1	0.606	0.606	0.59	5.3e-05	5.5e-05	4.3e-05	12	13	12	12	13	12	14	17	12	14	17	12	55	66	52	55	66	52	53.75	68.049	51.646	11	12	11	11	12	11	1	1
TPANIC_0510	TPANIC_RS02495	WP_010881959.1_474	WP_010881959.1	WP_010881959	translation elongation factor 4	lepA	605	elongation factor 4	01042017	68 kDa
TPANIC_0511	TPANIC_RS02500	WP_014342458.1_475	WP_014342458.1	WP_014342458	CarD family transcriptional regulator		243	CarD family transcriptional regulator	01042017	27 kDa
TPANIC_0512	TPANIC_RS02505	WP_012460564.1_476	WP_012460564.1	WP_012460564	2-C-methyl-D-erythritol 2,4-cyclodiphosphate synthase	ispF	415	2 C methyl D erythritol 2 4 cyclodiphosphate synthase	01042017	44 kDa
TPANIC_0513	TPANIC_RS02510	WP_010881962.1_477	WP_010881962.1	WP_010881962	Trk system potassium transporter TrkA	trkA	466	Trk system potassium transporter TrkA	01042017	50 kDa
TPANIC_0514	TPANIC_RS02515	WP_010881963.1_478	WP_010881963.1	WP_010881963	excinuclease ABC subunit UvrA	uvrA	960	excinuclease ABC subunit UvrA	01042017	106 kDa
TPANIC_0515	TPANIC_RS02520	WP_010881964.1_479	WP_010881964.1	WP_010881964	LPS-assembly protein LptD		991	LPS assembly protein LptD	05072013	112 kDa
TPANIC_0519	TPANIC_RS02540	WP_010881968.1_483	WP_010881968.1	WP_010881968	sigma-54 dependent transcriptional regulator		458	sigma 54 dependent Fis family transcriptional regulator	05072013	51 kDa
TPANIC_0521	TPANIC_RS02550	WP_010881969.1_485	WP_010881969.1	WP_010881969	hypothetical protein		423	hypothetical protein	01042017	48 kDa
TPANIC_0522	TPANIC_RS02555	WP_010881970.1_486	WP_010881970.1	WP_010881970	CvpA family protein		159	CvpA family protein	05072013	18 kDa
TPANIC_0523	TPANIC_RS02560	WP_010881971.1_487	WP_010881971.1	WP_010881971	undecaprenyldiphospho-muramoylpentapeptide beta-N-acetylglucosaminyltransferase	murG	384	ndecaprenyl diphospho muramoylpentapeptide beta N acetylglucosaminyltransferase	01042017	42 kDa
TPANIC_0524	TPANIC_RS02565	WP_010881972.1_488	WP_010881972.1	WP_010881972	endopeptidase La	lon	881	endopeptidase La	01042017	98 kDa	TPANIC_0524_endopeptidaseLa_WP_010881972_01042017	0.16	1	1	0	0.0204	0.0533	0	5e-06	6.6e-06	0	1	2	0	1	2	0	1	2	0	1	2	0	6	8	0	6	8	0	6.1863	7.9455	0	1	2	0	1	2	0	0
TPANIC_0525	TPANIC_RS02570	WP_010881973.1_489	WP_010881973.1	WP_010881973	elongation factor P	efp	187	elongation factor P	01042017	21 kDa	TPANIC_0525_elongationfactor P_WP_010881973_01042017	1	1	1	0.225	0.225	0.273	8.6e-06	9.1e-06	1.2e-05	4	3	4	4	3	4	4	4	5	4	4	5	9	11	15	9	11	15	8.7955	11.341	14.898	4	3	4	4	3	4	0	0
TPANIC_0526	TPANIC_RS02580	WP_010881974.1_490	WP_010881974.1	WP_010881974	ATP-dependent RNA helicase		668	ATP dependent RNA helicase	01042017	75 kDa
TPANIC_0527	TPANIC_RS02585	WP_010881975.1_491	WP_010881975.1	WP_010881975	V-type ATP synthase subunit D		209	V type ATP synthase subunit D	01042017	24 kDa
TPANIC_0528	TPANIC_RS02590	WP_010881976.1_492	WP_010881976.1	WP_010881976	V-type ATP synthase subunit B		480	V type ATP synthase subunit B	01042017	53 kDa
TPANIC_0529	TPANIC_RS02595	WP_010881977.1_493	WP_010881977.1	WP_010881977	V-type ATP synthase subunit A		605	V type ATP synthase subunit A	01042017	67 kDa
TPANIC_0530	TPANIC_RS02600	WP_010881978.1_494	WP_010881978.1	WP_010881978	ATPase		208	ATPase	05072013	24 kDa
TPANIC_0533	TPANIC_RS02615	Pseudo protein	Pseudo protein		V-type ATP synthase subunit I		455	Pseudo V type ATP synthase subunit I	30082020	51 kDa
TPANIC_0534	TPANIC_RS02620	WP_010881981.1_499	WP_010881981.1	WP_010881981	V-type ATPase subunit		341	V type ATPase subunit	05072013	39 kDa
TPANIC_0535	TPANIC_RS02625	WP_010881982.1_500	WP_010881982.1	WP_014342464	hypothetical protein		70	hypothetical protein	01042017	12 kDa	TPANIC_RS02625_hypotheticalprotein_WP_014342464_01042017	1	1	1	0.234	0.421	0.421	3.8e-06	9.1e-06	4.9e-06	2	3	3	2	3	3	2	4	3	2	4	3	4	11	6	4	11	6	3.9091	11.341	5.9592	2	2	2	2	2	2	0	1
TPANIC_0536	TPANIC_RS02630	WP_014342465.1_501	WP_014342465.1	WP_014342465	preprotein translocase subunit SecG	secG	138	preprotein translocase subunit SecG	05072013	14 kDa	TPANIC_0536_TPANIC_RS02630_preproteintranslocase subunit SecG_WP_014342465_05072013	0.28	1	1	0	0.312	0.312	0	1.1e-05	1.2e-05	0	2	2	0	2	2	0	2	2	0	2	2	0	13	15	0	13	15	0	13.404	14.898	0	2	2	0	2	2	0	0
TPANIC_0537	TPANIC_RS02635	WP_010881984.1_502	WP_010881984.1	WP_010881984	triose-phosphate isomerase	tpiA	249	triose phosphate isomerase	01042017	27 kDa	TPANIC_0537_triosephosphate isomerase_WP_010881984_01042017	0.99	1	1	0.0723	0.209	0.129	1.9e-06	6.6e-06	3.3e-06	1	3	2	1	3	2	1	3	2	1	3	2	2	8	4	2	8	4	1.9545	8.2483	3.9728	0	1	0	0	1	0	1	2
TPANIC_0538	TPANIC_RS02640	WP_010881985.1_503	WP_010881985.1	WP_010881985	phosphoglycerate kinase		419	phosphoglycerate kinase	01042017	45 kDa	TPANIC_0538_phosphoglyceratekinase_WP_010881985_01042017	0.5	1	0.99	0	0.0883	0.031	0	4.1e-06	8.2e-07	0	0	0	0	3	1	0	0	0	0	3	1	0	0	0	0	5	1	0	5.1552	0.99319	0	0	0	0	2	1	0	0
TPANIC_0542	TPANIC_RS02660	WP_010881989.1_507	WP_010881989.1	WP_010881989	diphosphate--fructose-6-phosphate 1-phosphotransferase		573	diphosphate fructose 6 phosphate 1 phosphotransferase	01042017	62 kDa
TPANIC_0543	TPANIC_RS02665	WP_010881990.1_508	WP_010881990.1	WP_010881990	Holliday junction branch migration protein RuvA	ruvA	227	Holliday junction branch migration protein RuvA	01042017	24 kDa
TPANIC_0544	TPANIC_RS02670	WP_010881991.1_509	WP_010881991.1	WP_010881991	SpnA family nuclease		622	endonuclease exonuclease phosphatase family protein	05072013	68 kDa
TPANIC_0545	TPANIC_RS02675	WP_010881992.1_510	WP_010881992.1	WP_010881992	galactose ABC transporter substrate-binding protein		354	galactose ABC transporter substrate binding protein	05072013	38 kDa
TPANIC_0546	TPANIC_RS02680	WP_014342474.1_511	WP_014342474.1	YP_008091388	S1C family serine protease		571	S1B subfamily peptidase	05072013	73 kDa
TPANIC_0547	TPANIC_RS02685	WP_010881994.1_512	WP_010881994.1	WP_010881994	4-hydroxy-3-methylbut-2-enyl diphosphate reductase	ispH	376	4 hydroxy 3 methylbut 2 enyl diphosphate reductase	01042017	39 kDa
TPANIC_0548	TPANIC_RS02695	WP_010881995.1_513	WP_010881995.1	WP_010881995	UPF0164 family protein		434	UPF0164 family protein	05072013	47 kDa
TPANIC_0549	TPANIC_RS02700	WP_010881996.1_514	WP_010881996.1	WP_010881996	ATP-dependent Clp protease ATP-binding subunit		814	ATP dependent Clp protease ATP binding subunit	01042017	92 kDa
TPANIC_0550	TPANIC_RS02705	WP_010881997.1_515	WP_010881997.1	WP_010881997	tRNA uridine-5-carboxymethylaminomethyl(34) synthesis GTPase MnmE	mnmE	495	***	01042017	54 kDa
TPANIC_0551	TPANIC_RS02710	WP_010881998.1_516	WP_010881998.1	WP_010881998	phosphatase PAP2 family protein		362	phosphatase PAP2 family protein	05072013	39 kDa
TPANIC_0552	TPANIC_RS02715	WP_010881999.1_517	WP_010881999.1	WP_010881999	hypothetical protein		177	hypothetical protein	05072013	20 kDa
TPANIC_0554	TPANIC_RS02730	WP_014342481.1_519	WP_014342481.1	WP_014342481	HAD family hydrolase		247	HAD family hydrolase	01042017	28 kDa
TPANIC_0555	TPANIC_RS02735	WP_014342482.1_520	WP_014342482.1	WP_014342482	dicarboxylate/amino acid:cation symporter		393	dicarboxylate amino acid cation symporter	01042017	42 kDa
TPANIC_0556	TPANIC_RS02740	WP_010882003.1_521	WP_010882003.1	WP_010882003	aspartate--ammonia ligase	asnA	330	aspartate ammonia ligase	01042017	37 kDa	TPANIC_0556_aspartateammonia ligase_WP_010882003_01042017	0.37	1	0.1	0	0.0788	0	0	2.5e-06	0	0	2	0	0	2	0	0	2	0	0	2	0	0	3	0	0	3	0	0	3.0931	0	0	1	0	0	1	0	0	1
TPANIC_0557	TPANIC_RS02745	WP_010882004.1_522	WP_010882004.1	WP_010882004	DUF1007 family protein		237	DUF1007 family protein	05072013	28 kDa
TPANIC_0558	TPANIC_RS02750	WP_010882005.1_523	WP_010882005.1	WP_010882005	nickel/cobalt transporter		302	nickel cobalt transporter	01042017	32 kDa
TPANIC_0559	TPANIC_RS02755	WP_010882006.1_524	WP_010882006.1	WP_010882006	tRNA 4-thiouridine(8) synthase ThiI	thiI	401	tRNA 4 thiouridine 8 synthase ThiI	01042017	45 kDa
TPANIC_0560	TPANIC_RS02760	WP_014342805.1_525	WP_014342805.1	WP_014342805	transketolase	tkt	661	transketolase	01042017	71 kDa	TPANIC_0560_transketolaseWP_014342805_01042017	0.99	1	1	0.0182	0.0923	0.0348	9.6e-07	8.3e-06	2.5e-06	1	5	2	1	5	2	1	5	2	1	5	2	1	10	3	1	10	3	0.97727	10.31	2.9796	1	5	2	1	5	2	0	0
TPANIC_0561	TPANIC_RS02765	WP_014342486.1_526	WP_014342486.1	YP_008091403	YgcG family protein		306	hypothetical protein	05072013	30 kDa
TPANIC_0562	TPANIC_RS02770	WP_010882009.1_527	WP_010882009.1	WP_010882009	N-acetylneuraminate synthase family protein		378	N acetyl neuraminate synthase family protein	01042017	41 kDa
TPANIC_0563	TPANIC_RS02775	WP_010882010.1_528	WP_010882010.1	WP_014505535	J domain-containing protein		137	J domain containing protein	05022015	16 kDa
TPANIC_0564	TPANIC_RS05430	WP_010882011.1_529	WP_010882011.1	WP_010882011	hypothetical protein		678	hypothetical protein	05072013	77 kDa
TPANIC_0567	TPANIC_RS02800	WP_013945205.1_532	WP_013945205.1	YP_008091409	flagellar protein FlbB		199	hypothetical protein	05072013	23 kDa	TPANIC_0567_flagellarprotein FlbB_WP_013945205_01042017	1	1	1	0.0955	0.286	0.286	4.8e-06	1.4e-05	1.5e-05	2	5	5	2	5	5	2	5	5	2	5	5	5	17	18	5	17	18	4.8864	17.528	17.877	2	5	5	2	5	5	0	0
TPANIC_0568	TPANIC_RS02805	WP_010882015.1_533	WP_010882015.1	WP_010882015	bifunctional 4-hydroxy-2-oxoglutarate aldolase/2-dehydro-3-deoxy-phosphogluconate aldolase		210	bifunctional 4 hydroxy 2 oxoglutarate aldolase 2 dehydro 3 deoxy phosphogluconate aldolase	01042017	22 kDa
TPANIC_0569	TPANIC_RS02810	WP_010882016.1_534	WP_010882016.1	WP_010882016	aminopeptidase P family protein		774	aminopeptidase P family protein	01042017	84 kDa
TPANIC_0570	TPANIC_RS02815	WP_010882017.1_535	WP_010882017.1	WP_010882017	TPM domain-containing protein		281	TPM domain containing protein	05072013	31 kDa
TPANIC_0571	TPANIC_RS02820	WP_010882018.1_536	WP_010882018.1	WP_010882018	LemA family protein		221	LemA family protein	05072013	24 kDa	TPANIC_0571_TPANIC_RS02820_LemAfamily protein_WP_010882018_05072013	0.3	1	1	0	0.367	0.299	0	1.2e-05	8.2e-06	0	6	5	0	6	5	0	7	6	0	7	6	0	15	10	0	15	10	0	15.466	9.9319	0	6	5	0	6	5	0	0
TPANIC_0572	TPANIC_RS02825	WP_010882019.1_537	WP_010882019.1	WP_010882019	FMN-binding protein		360	FMN binding protein	05072013	39 kDa
TPANIC_0574	TPANIC_RS02830	WP_010882021.1_538	WP_010882021.1	WP_010882021	penicillin-binding Tp47 domain A-containing protein		434	hypothetical protein	05072013	48 kDa	TPANIC_0574_TPANIC_RS02830_hypotheticalprotein_WP_010882021_05072013	1	1	1	0.339	0.571	0.507	5.6e-05	7.7e-05	4.9e-05	14	23	17	14	23	17	16	29	21	16	29	21	59	93	60	59	93	60	57.659	95.887	59.592	13	22	16	13	22	16	1	1
TPANIC_0575	TPANIC_RS02835	WP_014342807.1_539	WP_014342807.1	WP_014342807	PEP-utilizing enzyme		685	phosphoenol pyruvateprotein phosphotransferase	01042017	73 kDa
TPANIC_0576	TPANIC_RS02840	WP_099156385.1_540	WP_099156385.1	WP_010882022	peptide chain release factor 2	prfB	373	peptide chain release factor 2	01042017	42 kDa
TPANIC_0577	TPANIC_RS02845	WP_010882023.1_541	WP_010882023.1	WP_010882023	hypothetical protein		614	hypothetical protein	05072013	68 kDa
TPANIC_0578	TPANIC_RS02850	WP_010882024.1_542	WP_010882024.1	WP_010882024	signal recognition particle-docking protein FtsY	ftsY	295	signal recognition particle docking protein FtsY	01042017	32 kDa
TPANIC_0581	TPANIC_RS02865	WP_010882027.1_545	WP_010882027.1	WP_010882027	ABC transporter ATP-binding protein		226	ABC transporter ATP binding protein	05072013	25 kDa
TPANIC_0584	TPANIC_RS02875	WP_010882030.1_547	WP_010882030.1	WP_010882030	hypothetical protein		469	hypothetical protein	05072013	54 kDa
TPANIC_0585	TPANIC_RS02880	WP_010882031.1_548	WP_010882031.1	WP_010882031	peptide ABC transporter substrate-binding protein		547	peptide ABC transporter substrate binding protein	01042017	61 kDa
TPANIC_0586	TPANIC_RS02885	WP_010882032.1_549	WP_010882032.1	WP_010882032	leucine--tRNA ligase	leuS	878	leucine tRNA ligase	01042017	99 kDa
TPANIC_0591	TPANIC_RS02900	WP_013945224.1_552	WP_013945224.1	YP_008091429	HPr(Ser) kinase/phosphatase	hprK	329	bifunctional Hpr kinase phosphatase	05072013	36 kDa
TPANIC_0592	TPANIC_RS02925	WP_010882038.1_553	WP_010882038.1	WP_010882038	M15 family metallopeptidase		500	M15 family metallopeptidase	05072013	58 kDa
TPANIC_0593	TPANIC_RS02930	WP_010882039.1_554	WP_010882039.1	WP_010882039	hypothetical protein		677	hypothetical protein	05072013	75 kDa
TPANIC_0594	TPANIC_RS02935	WP_014342808.1_555	WP_014342808.1	WP_014342808	DUF2147 domain-containing protein		219	DUF2147 domain containing protein	05072013	24 kDa
TPANIC_0595	TPANIC_RS02940	WP_010882041.1_556	WP_010882041.1	WP_010882041	nucleoside monophosphate kinase		211	nucleoside monophosphate kinase	01042017	23 kDa
TPANIC_0596	TPANIC_RS02945	WP_010882042.1_557	WP_010882042.1	WP_010882042	polynucleotide adenylyltransferase PcnB	pcnB	370	polynucleotide adenylyltransferase PcnB	01042017	41 kDa
TPANIC_0598	TPANIC_RS02950	WP_014342502.1_558	WP_014342502.1	YP_008091435	hypothetical protein		719	hypothetical protein	05072013	76 kDa
TPANIC_0599	TPANIC_RS02955	WP_010882045.1_559	WP_010882045.1	WP_010882045	CpXC domain-containing protein		218	CpXC domain containing protein	05072013	25 kDa
TPANIC_0600	TPANIC_RS02960	WP_010882046.1_560	WP_010882046.1	WP_010882046	RIP metalloprotease RseP	rseP	450	RIP metalloprotease RseP	05072013	50 kDa
TPANIC_0601	TPANIC_RS02965	WP_013945233.1_561	WP_013945233.1	YP_008091438	1-deoxy-D-xylulose-5-phosphate reductoisomerase	dxr	376	1 deoxy D xylulose 5 phosphate reductoisomerase	07072013	42 kDa
TPANIC_0603	TPANIC_RS02975	WP_010882049.1_563	WP_010882049.1	WP_010882049	di-trans,poly-cis-decaprenylcistransferase		228	di trans poly cis decaprenylcistransferase	01042017	26 kDa
TPANIC_0604	TPANIC_RS02980	WP_010882050.1_564	WP_010882050.1	WP_010882050	ribosome recycling factor	frr	183	ribosome recycling factor	01042017	21 kDa	TPANIC_0604_ribosomerecycling factor_WP_010882050_01042017	1	1	1	0.109	0.328	0.328	7.6e-06	1.2e-05	1.8e-05	2	6	6	2	6	6	2	6	6	2	6	6	8	14	22	8	14	22	7.8182	14.435	21.85	2	6	6	2	6	6	0	0
TPANIC_0605	TPANIC_RS02985	WP_010882051.1_565	WP_010882051.1	WP_010882051	translation elongation factor Ts	tsf	290	elongation factor Ts	01042017	32 kDa
TPANIC_0606	TPANIC_RS02990	WP_010882052.1_566	WP_010882052.1	WP_010882052	30S ribosomal protein S2	rpsB	291	30S ribosomal protein S2	01042017	33 kDa	TPANIC_0606_30Sribosomal protein S2_WP_010882052_01042017	1	1	0.99	0.0962	0.0481	0.0481	2.9e-06	3.3e-06	3.3e-06	2	1	1	2	1	1	2	1	1	2	1	1	3	4	4	3	4	4	2.9318	4.1242	3.9728	2	1	1	2	1	1	0	0
TPANIC_0608	TPANIC_RS03000	WP_010882054.1_567	WP_010882054.1	WP_010882054	HEAT repeat domain-containing protein		296	HEAT repeat domain containing protein	05072013	32 kDa	TPANIC_0608_TPANIC_RS03000_HEATrepeat domain containing protein_WP_010882054_05072013	1	1	1	0.182	0.209	0.203	1.6e-05	1.3e-05	2e-05	6	6	5	6	6	5	7	7	7	7	7	7	17	16	25	17	16	25	16.614	16.497	24.83	3	5	3	3	5	3	3	1
TPANIC_0609	TPANIC_RS03010	WP_010882055.1_568	WP_010882055.1	WP_010882055	asparagine--tRNA ligase	asnS	523	asparagine tRNA ligase	01042017	58 kDa
TPANIC_0611	TPANIC_RS03020	WP_010882057.1_570	WP_010882057.1	WP_010882057	Fe-S cluster assembly ATPase SufC	sufC	259	Fe S cluster assembly ATPase SufC	01042017	28 kDa
TPANIC_0612	TPANIC_RS03025	WP_010882058.1_571	WP_010882058.1	WP_010882058	Fe-S cluster assembly protein SufB	sufB	479	Fe S cluster assembly protein SufB	01042017	54 kDa
TPANIC_0613	TPANIC_RS03030	WP_010882059.1_572	WP_010882059.1	WP_010882059	Fe-S cluster assembly protein SufD	sufD	382	Fe S cluster assembly protein SufD	01042017	43 kDa
TPANIC_0614	TPANIC_RS03035	WP_010882060.1_573	WP_010882060.1	WP_010882060	cysteine desulfurase		404	cysteine desulfurase	01042017	44 kDa
TPANIC_0615	TPANIC_RS03040	WP_010882061.1_574	WP_010882061.1	WP_010882061	SUF system NifU family Fe-S cluster assembly protein		147	SUF system NifU family Fe S cluster assembly protein	05072013	16 kDa
TPANIC_0616	TPANIC_RS03045	WP_010882062.1_575	WP_010882062.1	WP_010882062	ribose-5-phosphate isomerase RpiA	rpiA	254	ribose 5 phosphate isomerase RpiA	01042017	28 kDa
TPANIC_0619* / TPANIC_0315*	TPANIC_RS03060	WP_025267598.1_578	WP_025267598.1	WP_025267598	DUF2715 domain-containing protein		271	DUF2715 domain containing protein	01042017	29 kDa
TPANIC_0620**	TPANIC_RS03065	WP_014342810.1_579	WP_014342810.1	WP_014342810	major outer sheath N-terminal domain-containing protein		609	hypothetical protein	01042017	66 kDa
TPANIC_0621**	TPANIC_RS03070	WP_010882067.1_580	WP_010882067.1	YP_008091457	major outer sheath N-terminal domain-containing protein		758	tprJ	05072013	81 kDa
TPANIC_0622	TPANIC_RS03075	WP_010882068.1_581	WP_010882068.1	WP_010882068	tetratricopeptide repeat protein		593	tetratricopeptide repeat protein	05072013	67 kDa
TPANIC_0624	TPANIC_RS03085	WP_010882070.1_583	WP_010882070.1	WP_010882070	OmpA family protein		476	OmpA family protein	05072013	53 kDa
TPANIC_0625	TPANIC_RS03090	WP_010882071.1_584	WP_010882071.1	WP_010882071	hypothetical protein		250	hypothetical protein	05072013	29 kDa
TPANIC_0626	TPANIC_RS03095	WP_010882072.1_585	WP_010882072.1	WP_010882072	exonuclease SbcCD subunit D		391	exonuclease SbcCD subunit D	01042017	44 kDa
TPANIC_0627	TPANIC_RS03100	WP_010882073.1_586	WP_010882073.1	WP_010882073	exonuclease subunit SbcC	sbcC	1047	exonuclease subunit SbcC	01042017	119 kDa
TPANIC_0628	TPANIC_RS03105	WP_010882074.1_587	WP_010882074.1	WP_010882074	nicotinate phosphoribosyltransferase	pncB	493	nicotinate phosphoribosyltransferase	01042017	55 kDa
TPANIC_0631	TPANIC_RS03120	WP_010882077.1_590	WP_010882077.1	WP_010882077	chemotaxis protein CheB		403	chemotaxis protein CheB	01042017	44 kDa
TPANIC_0632	TPANIC_RS03125	WP_010882078.1_591	WP_010882078.1	WP_010882078	tryptophan--tRNA ligase	trpS	337	tryptophan tRNA ligase	01042017	38 kDa
TPANIC_0633	TPANIC_RS03130	WP_014342813.1_592	WP_014342813.1	WP_014342813	bifunctional methionine sulfoxide reductase B/A protein		291	bifunctional methionine sulfoxide reductase B A protein	05072013	33 kDa
TPANIC_0634	TPANIC_RS03135	WP_010882080.1_593	WP_010882080.1	WP_010882080	NAD-dependent DNA ligase LigA	ligA	823	NAD dependent DNA ligase LigA	01042017	91 kDa
TPANIC_0639	TPANIC_RS03170	WP_014342814.1_597	WP_014342814.1	YP_008091474	methyl-accepting chemotaxis protein		644	methyl accepting chemotaxis protein	05072013	72 kDa
TPANIC_0640	TPANIC_RS03175	WP_010882085.1_598	WP_010882085.1	WP_010882085	methyl-accepting chemotaxis protein		614	chemotaxis protein	01042017	67 kDa
TPANIC_0641	TPANIC_RS03180	WP_010882086.1_599	WP_010882086.1	WP_010882086	histidine--tRNA ligase	hisS	442	histidine tRNA ligase	01042017	50 kDa
TPANIC_0642	TPANIC_RS03185	WP_010882087.1_600	WP_010882087.1	WP_010882087	phospho-sugar mutase		586	phospho sugar mutase	05072013	65 kDa
TPANIC_0644	TPANIC_RS03195	WP_010882089.1_602	WP_010882089.1	WP_010882089	lysine--tRNA ligase	lysS	528	lysine tRNA ligase	01042017	61 kDa
TPANIC_0646	TPANIC_RS03200	WP_010882091.1_603	WP_010882091.1	WP_010882091	6-bladed beta-propeller		440	hypothetical protein	05072013	49 kDa
TPANIC_0647	TPANIC_RS03205	WP_010882092.1_604	WP_010882092.1	WP_010882092	serine--tRNA ligase	serS	426	serine tRNA ligase	01042017	48 kDa
TPANIC_0648	TPANIC_RS03210	WP_010882093.1_605	WP_010882093.1	WP_010882093	tetratricopeptide repeat protein		682	tetratricopeptide repeat protein	05072013	78 kDa
TPANIC_0649	TPANIC_RS03215	WP_010882094.1_606	WP_010882094.1	WP_010882094	hemolysin family protein		265	HlyC CorC family transporter	01042017	30 kDa
TPANIC_0650	TPANIC_RS03220	WP_010882095.1_607	WP_010882095.1	WP_010882095	rRNA maturation RNase YbeY	ybeY	160	rRNA maturation RNase YbeY	05072013	18 kDa
	TPANIC_RS03225	WP_014342523.1_608	WP_014342523.1	WP_014342523	HD family phosphohydrolase		855	HD family phosphohydrolase	01042017	94 kDa
TPANIC_0652	TPANIC_RS03230	WP_010882097.1_609	WP_010882097.1	WP_010882097	ABC transporter ATP-binding protein		379	ABC transporter ATP binding protein	05072013	42 kDa
TPANIC_0653	TPANIC_RS03235	WP_010882098.1_610	WP_010882098.1	WP_010882098	ABC transporter permease		299	ABC transporter permease	01042017	32 kDa
TPANIC_0655	TPANIC_RS03245	WP_010882100.1_612	WP_010882100.1	WP_010882100	extracellular solute-binding protein		348	extracellular solute binding protein	01042017	40 kDa
TPANIC_0657	TPANIC_RS03250	WP_010882102.1_613	WP_010882102.1	WP_010882102	carbon storage regulator CsrA	csrA	73	carbon storage regulator CsrA	01042017	8 kDa
TPANIC_0658	TPANIC_RS03255	WP_010882103.1_614	WP_010882103.1	WP_010882103	flagellar assembly protein FliW	fliW	150	flagellar assembly protein FliW	01042017	17 kDa
TPANIC_0659	TPANIC_RS03260	WP_010882104.1_615	WP_010882104.1	WP_010882104	flagellar hook-associated protein 3		416	flagellar hook associated protein 3	01042017	46 kDa
TPANIC_0660	TPANIC_RS03265	WP_010882105.1_616	WP_010882105.1	WP_010882105	flagellar hook-associated protein FlgK	flgK	625	flagellar hook associated protein FlgK	01042017	69 kDa
TPANIC_0661	TPANIC_RS03270	WP_010882106.1_617	WP_010882106.1	WP_010882106	hypothetical protein		170	hypothetical protein	05072013	19 kDa
TPANIC_0662	TPANIC_RS03275	WP_010882107.1_618	WP_010882107.1	WP_010882107	class II fructose-1,6-bisphosphate aldolase		332	class II fructose 1 6 bisphosphate aldolase	01042017	36 kDa	TPANIC_0662_classII fructose 1 6 bisphosphate aldolase_WP_010882107_01042017	1	1	1	0.283	0.337	0.334	4.3e-05	3.6e-05	2.6e-05	8	10	9	8	10	9	9	11	10	9	11	10	45	43	32	45	43	32	43.977	44.335	31.782	8	9	8	8	9	8	0	1
TPANIC_0663	TPANIC_RS03280	WP_014342815.1_619	WP_014342815.1	WP_014342815	flagellar filament outer layer protein FlaA		242	flagellar filament outer layer protein FlaA	01042017	27 kDa	TPANIC_0663_flagellarfilament outer layer protein FlaA_WP_014342815_01042017	0	1	1	0	0.153	0.14	0	9.9e-06	5.7e-06	0	3	3	0	3	3	0	3	3	0	3	3	0	12	7	0	12	7	0	12.373	6.9524	0	3	2	0	3	2	0	0
TPANIC_0664	TPANIC_RS03285	WP_010882109.1_620	WP_010882109.1	WP_010882109	flagellar filament outer layer protein FlaA		241	flagellar filament outer layer protein FlaA	01042017	27 kDa	TPANIC_0664_flagellarfilament outer layer protein FlaA_WP_010882109_01042017	1	1	1	0.212	0.324	0.361	8.6e-06	1.7e-05	1.6e-05	4	6	7	4	6	7	4	7	9	4	7	9	9	21	20	9	21	20	8.7955	21.652	19.864	4	6	6	4	6	6	0	0
TPANIC_0667	TPANIC_RS03300	WP_014342816.1_623	WP_014342816.1	YP_008091500	nucleoside kinase		551	bifunctional phosphoribulokinase uridine kinase	05072013	63 kDa
TPANIC_0669	TPANIC_RS03315	WP_010882114.1_625	WP_010882114.1	WP_010882114	DNA polymerase III subunit alpha	dnaE	1170	DNA polymerase III subunit alpha	01042017	132 kDa
TPANIC_0670	TPANIC_RS05335	WP_010882115.1_626	WP_010882115.1	WP_010882115	D-alanine--D-alanine ligase		396	D alanine D alanine ligase	01042017	43 kDa
TPANIC_0671	TPANIC_RS03325	WP_014342533.1_627	WP_014342533.1	WP_014342533	CDP-alcohol phosphatidyltransferase family protein		333	CDP alcohol phosphatidyltransferase family protein	01042017	38 kDa
TPANIC_0672	TPANIC_RS03330	WP_010882117.1_628	WP_010882117.1	WP_014342534	glycine--tRNA ligase		462	glycine tRNA ligase	01042017	56 kDa
TPANIC_0673	TPANIC_RS03335	WP_010882118.1_629	WP_010882118.1	WP_010882118	glutamate--tRNA ligase	gltX	537	glutamate tRNA ligase	01042017	60 kDa
TPANIC_0675	TPANIC_RS03345	WP_010882120.1_631	WP_010882120.1	WP_010882120	TraB/GumN family protein		332	TraB GumN family protein	05072013	37 kDa
TPANIC_0676	TPANIC_RS03350	WP_010882121.1_632	WP_010882121.1	WP_010882121	hypothetical protein		92	hypothetical protein	05072013	10 kDa
TPANIC_0677	TPANIC_RS03355	WP_010882122.1_633	WP_010882122.1	WP_010882122	hypothetical protein		202	hypothetical protein	05072013	22 kDa
TPANIC_0678	TPANIC_RS03365	WP_010882123.1_634	WP_010882123.1	WP_010882123	hypothetical protein		307	hypothetical protein	05072013	35 kDa
TPANIC_0679	TPANIC_RS03370	WP_010882124.1_635	WP_010882124.1	WP_010882124	hypothetical protein		105	hypothetical protein	05072013	12 kDa
TPANIC_0680	TPANIC_RS03375	WP_010882125.1_636	WP_010882125.1	WP_010882125	tRNA (adenosine(37)-N6)-threonylcarbamoyltransferase complex transferase subunit TsaD	tsaD	352	tRNA adenosine 37 N6 threonylcarbamoyltransferase complex transferase subunit TsaD	01042017	38 kDa
TPANIC_0681	TPANIC_RS03380	WP_012460586.1_637	WP_012460586.1	WP_012460586	alanine racemase	alr	377	alanine racemase	01042017	40 kDa
TPANIC_0682	TPANIC_RS03385	WP_010882127.1_638	WP_010882127.1	WP_010882127	RlmE family RNA methyltransferase		200	RlmE family RNA methyltransferase	01042017	21 kDa
TPANIC_0684	TPANIC_RS03395	WP_010882129.1_640	WP_010882129.1	WP_010882129	substrate-binding domain-containing protein		403	substrate binding domain containing protein	01042017	43 kDa	TPANIC_0684_substratebinding domain containing protein_WP_010882129_01042017	1	1	1	0.223	0.305	0.268	2.9e-05	2.2e-05	2.5e-05	7	9	8	7	9	8	10	10	10	10	10	10	30	27	30	30	27	30	29.318	27.838	29.796	7	8	8	7	8	8	0	1
TPANIC_0685	TPANIC_RS03400	WP_010882130.1_641	WP_010882130.1	WP_010882130	sugar ABC transporter ATP-binding protein		496	sugar ABC transporter ATP binding protein	01042017	55 kDa
TPANIC_0686	TPANIC_RS03405	WP_010882131.1_642	WP_010882131.1	WP_010882131	galactoside ABC transporter permease		531	galactoside ABC transporter permease	01042017	58 kDa
TPANIC_0687	TPANIC_RS03410	WP_010882132.1_643	WP_010882132.1	WP_010882132	ATP-dependent DNA helicase RecG	recG	686	ATP dependent DNA helicase RecG	01042017	77 kDa
TPANIC_0688	TPANIC_RS03415	WP_010882133.1_644	WP_010882133.1	WP_010882133	LD-carboxypeptidase		337	LD carboxypeptidase	01042017	38 kDa
TPANIC_0689	TPANIC_RS03420	WP_010882134.1_645	WP_010882134.1	WP_010882134	ribosome biogenesis GTPase Der	der	460	ribosome biogenesis GTPase Der	01042017	52 kDa
TPANIC_0692	TPANIC_RS03435	WP_014342817.1_648	WP_014342817.1	WP_014342817	recombinase RecA	recA	407	recombinase RecA	01042017	44 kDa
TPANIC_0693	TPANIC_RS03445	WP_010882138.1_649	WP_010882138.1	WP_010882138	hypothetical protein		440	hypothetical protein	05072013	48 kDa
TPANIC_0695	TPANIC_RS03455	WP_010882140.1_651	WP_010882140.1	WP_010882140	acetyl-CoA carboxylase biotin carboxylase subunit family protein		597	ATP grasp domain containing protein	05072013	63 kDa
TPANIC_0696	TPANIC_RS03460	WP_010882141.1_652	WP_010882141.1	WP_010882141	cysteine hydrolase family protein		278	cysteine hydrolase family protein	05072013	31 kDa
TPANIC_0701	TPANIC_RS03480	WP_010882146.1_656	WP_010882146.1	WP_010882146	DNA-directed RNA polymerase subunit omega		67	DNA directed RNA polymerase subunit omega	01042017	7 kDa
TPANIC_0702	TPANIC_RS03490	WP_014342546.1_657	WP_014342546.1	WP_014342546	M23 family metallopeptidase		410	M23 family metallopeptidase	05072013	45 kDa
TPANIC_0704	TPANIC_RS03495	WP_010882149.1_658	WP_010882149.1	WP_010882149	single-stranded-DNA-specific exonuclease RecJ	recJ	706	single stranded DNA specific exonuclease RecJ	01042017	79 kDa
TPANIC_0705	TPANIC_RS03500	WP_010882150.1_659	WP_010882150.1	WP_010882150	penicillin-binding protein 1A		884	penicillin binding protein 1A	01042017	98 kDa
TPANIC_0706	TPANIC_RS03505	WP_010882151.1_660	WP_010882151.1	WP_014342549	M23 family metallopeptidase		308	M23 family metallopeptidase	05022015	36 kDa
TPANIC_0708	TPANIC_RS03515	WP_010882153.1_662	WP_010882153.1	WP_010882153	hypothetical protein		171	hypothetical protein	05072013	18 kDa
TPANIC_0709	TPANIC_RS03520	WP_014342819.1_663	WP_014342819.1	WP_014342819	RNA polymerase sigma factor WhiG	whiG	262	RNA polymerase sigma factor WhiG	01042017	30 kDa
TPANIC_0710	TPANIC_RS03525	WP_010882155.1_664	WP_010882155.1	WP_010882155	FapA family protein		656	DUF342 domain containing protein	05072013	72 kDa
TPANIC_0711	TPANIC_RS03530	WP_010882156.1_665	WP_010882156.1	WP_010882156	hypothetical protein		190	hypothetical protein	05072013	21 kDa
TPANIC_0712	TPANIC_RS03535	WP_010882157.1_666	WP_010882157.1	WP_010882157	MinD/ParA family protein		304	MinD ParA family protein	01042017	34 kDa
TPANIC_0713	TPANIC_RS03540	WP_010882158.1_667	WP_010882158.1	WP_010882158	flagellar biosynthesis protein FlhF	flhF	437	flagellar biosynthesis protein FlhF	01042017	49 kDa
TPANIC_0714	TPANIC_RS03545	WP_010882159.1_668	WP_010882159.1	WP_010882159	flagellar biosynthesis protein FlhA	flhA	707	flagellar biosynthesis protein FlhA	01042017	78 kDa
TPANIC_0715	TPANIC_RS03550	WP_010882160.1_669	WP_010882160.1	WP_010882160	flagellar biosynthesis protein FlhB	flhB	376	flagellar biosynthesis protein FlhB	01042017	43 kDa
TPANIC_0718	TPANIC_RS03565	WP_010882163.1_672	WP_010882163.1	WP_010882163	flagellar type III secretion system pore protein FliP	fliP	271	flagellar type III secretion system pore protein FliP	01042017	31 kDa
TPANIC_0719	TPANIC_RS03570	WP_010882164.1_673	WP_010882164.1	WP_010882164	flagellar biosynthetic protein FliO		262	FliO MopB family protein	01042017	29 kDa	TPANIC_0719_FliOMopB family protein_WP_010882164_01042017	0.33	0.96	1	0	0.0534	0.107	0	8.3e-07	4.1e-06	0	1	2	0	1	2	0	1	2	0	1	2	0	1	5	0	1	5	0	1.031	4.966	0	1	2	0	1	2	0	0
TPANIC_0720	TPANIC_RS03575	WP_010882165.1_674	WP_010882165.1	WP_010882165	flagellar motor switch protein FliN	fliN	348	flagellar motor switch protein FliN	01042017	37 kDa
TPANIC_0721	TPANIC_RS03580	WP_010882166.1_675	WP_010882166.1	WP_010882166	flagellar motor switch protein FliM	fliM	344	flagellar motor switch protein FliM	01042017	39 kDa
TPANIC_0722	TPANIC_RS03585	WP_010882167.1_676	WP_010882167.1	WP_010882167	flagellar basal body-associated FliL family protein		182	flagellar protein FliL	01042017	20 kDa	TPANIC_0722_flagellarprotein FliL_WP_010882167_01042017	1	1	1	0.176	0.275	0.176	8.6e-06	1.1e-05	9.8e-06	3	5	3	3	5	3	3	5	3	3	5	3	9	13	12	9	13	12	8.7955	13.404	11.918	3	5	3	3	5	3	0	0
TPANIC_0724	TPANIC_RS03590	WP_010882169.1_677	WP_010882169.1	WP_014342550	flagellar motor protein MotB	motB	238	flagellar motor protein MotB	02082019	26 kDa
TPANIC_0725	TPANIC_RS03595	WP_010882170.1_678	WP_010882170.1	WP_010882170	motility protein A		259	motility protein A	01042017	29 kDa
TPANIC_0726	TPANIC_RS03600	WP_010882171.1_679	WP_010882171.1	WP_010882171	flagellar FlbD family protein		65	flagellar FlbD family protein	01042017	8 kDa
TPANIC_0727	TPANIC_RS03605	WP_010882172.1_680	WP_010882172.1	WP_010882172	flagellar hook protein FlgE	flgE	463	flagellar hook protein FlgE	01042017	49 kDa
TPANIC_0729	TPANIC_RS03615	WP_010882174.1_682	WP_010882174.1	WP_010882174	flagellar hook-length control protein FliK		547	flagellar hook length control protein FliK	01042017	56 kDa
TPANIC_0730	TPANIC_RS03620	WP_010882175.1_683	WP_010882175.1	WP_010882175	CDP-alcohol phosphatidyltransferase family protein		365	CDP alcohol phosphatidyltransferase family protein	01042017	40 kDa
TPANIC_0731	TPANIC_RS03625	WP_014342553.1_684	WP_014342553.1	WP_014342553	NUDIX hydrolase		206	NUDIX hydrolase	01042017	24 kDa
TPANIC_0731	TPANIC_RS03625			WP_008091560	NUDIX hydrolase		206	ADP ribose diphosphatase	05072013	26 kDa
TPANIC_0732	TPANIC_RS03630	WP_010882177.1_685	WP_010882177.1	WP_010882177	bifunctional 5,10-methylenetetrahydrofolate dehydrogenase/5,10-methenyltetrahydrofolate cyclohydrolase		315	bifunctional 5 10 methylenetetrahydrofolate dehydrogenase 5 10 methenyltetrahydrofolate cyclohydrolase	01042017	33 kDa
TPANIC_0733	TPANIC_RS03635	WP_010882178.1_686	WP_010882178.1	WP_010882178	outer membrane beta-barrel protein		219	outer membrane beta barrel protein	05072013	23 kDa
TPANIC_0734	TPANIC_RS03640	WP_010882179.1_687	WP_010882179.1	WP_010882179	purine-nucleoside phosphorylase	deoD	233	purine nucleoside phosphorylase	01042017	25 kDa
TPANIC_0735	TPANIC_RS03645	WP_010882180.1_688	WP_010882180.1	WP_010882180	NADPH-dependent glutamate synthase	gltA	518	NADPH dependent glutamate synthase	01042017	56 kDa
TPANIC_0736	TPANIC_RS03650	WP_014342556.1_689	WP_014342556.1	WP_014342556	sulfide/dihydroorotate dehydrogenase-like FAD/NAD-binding protein		280	sulfide dihydroorotate dehydrogenase like FAD NAD binding protein	05072013	31 kDa
TPANIC_0737	TPANIC_RS03655	WP_010882182.1_690	WP_010882182.1	WP_010882182	ABC transporter substrate-binding protein		436	extracellularsolute binding protein	01042017	48 kDa
TPANIC_0738	TPANIC_RS03660	WP_010882183.1_691	WP_010882183.1	WP_010882183	ribosome silencing factor	rsfS	111	ribosome silencing factor	05072013	12 kDa
TPANIC_0739	TPANIC_RS03665	WP_010882184.1_692	WP_010882184.1	WP_010882184	LCP family protein		398	LCP family protein	05072013	44 kDa
TPANIC_0740	TPANIC_RS03670	WP_014342559.1_693	WP_014342559.1	WP_014342559	bis(5'-nucleosyl)-tetraphosphatase (symmetrical) YqeK	yqeK	249	bis 5 nucleosyl tetraphosphatase symmetrical YqeK	01042017	27 kDa
TPANIC_0741	TPANIC_RS03675	WP_010882186.1_694	WP_010882186.1	WP_010882186	nicotinate (nicotinamide) nucleotide adenylyltransferase	nadD	204	nicotinate nicotinamide nucleotideadenylyltransferase	01042017	23 kDa
TPANIC_0742	TPANIC_RS03680	WP_010882187.1_695	WP_010882187.1	WP_010882187	Obg family GTPase CgtA	cgtA	376	Obg family GTPase CgtA	01042017	41 kDa
TPANIC_0743	TPANIC_RS03685	WP_010882188.1_696	WP_010882188.1	WP_010882188	50S ribosomal protein L27	rpmA	87	50S ribosomal protein L27	01042017	9 kDa
TPANIC_0745	TPANIC_RS03695	WP_010882190.1_698	WP_010882190.1	WP_010882190	50S ribosomal protein L21	rplU	105	50S ribosomal protein L21	14082015	12 kDa
TPANIC_0746	TPANIC_RS03700	WP_010882191.1_699	WP_010882191.1	WP_010882191	pyruvate, phosphate dikinase		901	pyruvate phosphate dikinase	01042017	100 kDa
TPANIC_0747	TPANIC_RS03705	WP_010882192.1_700	WP_010882192.1	WP_010882192	hypothetical protein		344	hypothetical protein	05072013	38 kDa
TPANIC_0748	TPANIC_RS03710	WP_010882193.1_701	WP_010882193.1	WP_010882193	cytoplasmic filament protein CfpA	cfpA	678	cytoplasmic filament protein CfpA	01042017	79 kDa	TPANIC_0748_cytoplasmicfilament protein CfpA_WP_010882193_01042017	1	1	1	0.189	0.382	0.298	1.8e-05	6.7e-05	4e-05	10	21	16	10	21	16	10	26	19	10	26	19	19	81	49	19	81	49	18.568	83.514	48.666	9	20	16	9	20	16	1	1
TPANIC_0750	TPANIC_RS03715	WP_010882195.1_703	WP_010882195.1	WP_010882195	VWA domain-containing protein		223	VWA domain containing protein	05072013	26 kDa	TPANIC_0750_TPANIC_RS03715_VWAdomain containing protein_WP_010882195_05072013	1	1	1	0.202	0.211	0.224	1.2e-05	1.4e-05	1.4e-05	5	4	4	5	4	4	5	5	5	5	5	5	13	17	17	13	17	17	12.705	17.528	16.884	5	4	4	5	4	4	0	0
TPANIC_0751	TPANIC_RS03720	WP_010882196.1_704	WP_010882196.1	WP_010882196	vascular adhesin/metalloprotease pallilysin	vwb	237	vascular adhesin metalloprotease pallilysin	05072013	26 kDa
TPANIC_0752	TPANIC_RS03725	WP_010882197.1_705	WP_010882197.1	WP_010882197	hypothetical protein		380	hypothetical protein	05072013	43 kDa
TPANIC_0753	TPANIC_RS03730	WP_010882198.1_706	WP_010882198.1	WP_010882198	hypothetical protein		94	hypothetical protein	05072013	10 kDa
TPANIC_0754	TPANIC_RS03735	WP_010882199.1_707	WP_010882199.1	WP_010882199	tRNA (N6-isopentenyl adenosine(37)-C2)-methylthiotransferase MiaB	miaB	456	tRNA N6 isopentenyl adenosine 37 C2 methylthiotransferase MiaB	01042017	53 kDa
TPANIC_0755	TPANIC_RS03740	WP_013945354.1_708	WP_013945354.1	WP_013945354	PTS sugar transporter subunit IIA		218	PTS sugar transporter subunit IIA	01042017	25 kDa
TPANIC_0756	TPANIC_RS03745	WP_010882201.1_709	WP_010882201.1	WP_010882201	methionyl-tRNA formyltransferase	fmt	319	methionyl tRNA formyltransferase	01042017	34 kDa
TPANIC_0757	TPANIC_RS03750	WP_010882202.1_710	WP_010882202.1	WP_010882202	peptide deformylase	def	162	peptide deformylase	01042017	18 kDa
TPANIC_0758	TPANIC_RS03755	WP_010882203.1_711	WP_010882203.1	WP_010882203	30S ribosomal protein S21	rpsU	69	30S ribosomal protein S21	01042017	8 kDa	TPANIC_0758_30Sribosomal protein S21_WP_010882203_01042017	0.05	1	0.99	0	0.203	0.174	0	7.4e-06	4.9e-06	0	2	1	0	2	1	0	3	2	0	3	2	0	9	6	0	9	6	0	9.2794	5.9592	0	2	1	0	2	1	0	0
TPANIC_0760	TPANIC_RS03760	WP_010882205.1_712	WP_010882205.1	WP_010882205	transpeptidase family protein		652	transpeptidase family protein	01042017	72 kDa
TPANIC_0762	TPANIC_RS03770	WP_075743348.1_714	WP_075743348.1	WP_075743348	DUF115 domain-containing protein		403	motility associated factor glycosyltransferase family protein	01042017	45 kDa
TPANIC_0763	TPANIC_RS03775	WP_010882208.1_715	WP_010882208.1	WP_010882208	hypothetical protein		313	hypothetical protein	05072013	36 kDa
TPANIC_0764	TPANIC_RS03780	WP_010882209.1_716	WP_010882209.1	WP_010882209	HD-GYP domain-containing protein		391	HDGYP domain containing protein	05072013	44 kDa
TPANIC_0765	TPANIC_RS03785	WP_187145723.1_717	WP_187145723.1	WP_014342822	ATP-dependent zinc metalloprotease FtsH	ftsH	614	ATP dependent zinc metalloprotease FtsH	01042017	81 kDa
TPANIC_0767	TPANIC_RS03795	WP_010882212.1_719	WP_010882212.1	WP_010882212	elongation factor G	fusA	695	elongation factor G	01042017	77 kDa
TPANIC_0768	TPANIC_RS03800	WP_010882213.1_720	WP_010882213.1	WP_010882213	membrane protein TmpA		345	membrane protein TmpA	01042017	37 kDa	TPANIC_0768_membraneprotein TmpA_WP_010882213_01042017	1	1	1	0.533	0.516	0.533	0.00013	0.00012	0.00014	18	17	19	18	17	19	24	26	28	24	26	28	132	151	170	132	151	170	129	155.69	168.84	18	17	19	18	17	19	0	0
TPANIC_0769	TPANIC_RS05500	WP_010882214.1_721	WP_010882214.1	WP_010882214	LysM peptidoglycan-binding domain-containing protein		325	LysM peptidoglycan binding domain containing protein	30082020	37 kDa	TPANIC_0769_LysMpeptidoglycan binding domain containing protein_WP_010882214_30082020	1	1	1	0.394	0.526	0.492	6e-05	9.5e-05	0.0001	11	18	17	11	18	17	12	19	20	12	19	20	63	115	128	63	115	128	61.568	118.57	127.13	10	16	15	10	16	15	1	2
TPANIC_0770	TPANIC_RS03810	WP_010882215.1_722	WP_010882215.1	WP_010882215	DEAD/DEAH box helicase		649	DEAD DEAH box helicase	05072013	72 kDa	TPANIC_0770_TPANIC_RS03810_DEADDEAH box helicase_WP_010882215_05072013	0.77	1	0.74	0	0.0185	0	0	1.7e-06	0	0	2	0	0	2	0	0	2	0	0	2	0	0	2	0	0	2	0	0	2.0621	0	0	2	0	0	2	0	0	0
TPANIC_0772	TPANIC_RS03820	WP_010882217.1_724	WP_010882217.1	WP_010882217	hypothetical protein		274	hypothetical protein	05072013	31 kDa	TPANIC_0772_TPANIC_RS03820_hypotheticalprotein_WP_010882217_05072013	1	1	1	0.0949	0.139	0.0949	2.9e-06	5e-06	4.1e-06	2	3	2	2	3	2	2	3	2	2	3	2	3	6	5	3	6	5	2.9318	6.1863	4.966	1	2	1	1	2	1	1	1
TPANIC_0773	TPANIC_RS05350	WP_014342572.1_725	WP_014342572.1	WP_039487347	trypsin-like peptidase domain-containing protein		410	trypsin like peptidase domain containing protein	05022015	43 kDa
TPANIC_0774	TPANIC_RS03840	WP_010882219.1_726	WP_010882219.1	WP_010882219	MgtC/SapB family protein		224	MgtC SapB family protein	01042017	24 kDa
TPANIC_0777	TPANIC_RS03855	WP_010882222.1_729	WP_010882222.1	WP_010882222	hypothetical protein		74	hypothetical protein	05072013	9 kDa	TPANIC_0777_TPANIC_RS03855_hypotheticalprotein_WP_010882222_05072013	1	1	1	0.527	0.797	0.878	4.4e-05	6.7e-05	7.6e-05	7	8	9	7	8	9	9	12	13	9	12	13	46	81	93	46	81	93	44.955	83.514	92.367	3	4	5	3	4	5	4	4
TPANIC_0778	TPANIC_RS03860	WP_010882223.1_730	WP_010882223.1	WP_010882223	MazG family protein		303	MazG family protein	01042017	34 kDa
TPANIC_0779	TPANIC_RS03865	WP_010882224.1_731	WP_010882224.1	WP_010882224	DedA family protein		214	DedA family protein	01042017	23 kDa	TPANIC_0789_TPANIC_RS03910_outermembrane lipoprotein sorting protein_WP_010882234_05072013	1	1	1	0.128	0.194	0.194	5.7e-06	5.8e-06	4.9e-06	3	4	4	3	4	4	3	4	4	3	4	4	6	7	6	6	7	6	5.8636	7.2173	5.9592	3	4	4	3	4	4	0	0
TPANIC_0780	TPANIC_RS03870	WP_014342823.1_732	WP_014342823.1	WP_014342823	NAD(+) synthase		679	NAD synthase	01042017	72 kDa
TPANIC_0781	TPANIC_RS03875	WP_014342824.1_733	WP_014342824.1	WP_014342824	M23 family metallopeptidase		316	M23 family metallopeptidase	05072013	34 kDa
TPANIC_0783	TPANIC_RS03880	WP_014342578.1_734	WP_014342578.1	WP_014342578	hypothetical protein		377	hypothetical protein	05072013	42 kDa
TPANIC_0788	TPANIC_RS03905	WP_010882233.1_739	WP_010882233.1	WP_010882233	hypothetical protein		296	hypothetical protein	05072013	34 kDa
TPANIC_0789	TPANIC_RS03910	WP_010882234.1_740	WP_010882234.1	WP_010882234	outer membrane lipoprotein-sorting protein		258	outer membrane lipoprotein sorting protein	05072013	29 kDa
TPANIC_0790	TPANIC_RS03915	WP_010882235.1_741	WP_010882235.1	WP_010882235	RND family transporter		888	RND family transporter	05072013	98 kDa
TPANIC_0792	TPANIC_RS03925	WP_010882237.1_743	WP_010882237.1	WP_010882237	flagellin		286	flagellin	01042017	31 kDa	TPANIC_0792_flagellinWP_010882237_01042017	1	1	1	0.538	0.538	0.538	0.00014	0.00014	0.00016	12	12	12	13	13	13	20	22	25	21	23	26	128	162	182	142	168	198	138.77	173.22	196.65	11	12	12	12	13	13	1	0
TPANIC_0794	TPANIC_RS03935	WP_010882239.1_745	WP_010882239.1	WP_010882239	methionine adenosyltransferase	metK	396	methionine adenosyltransferase	01042017	43 kDa
TPANIC_0796	TPANIC_RS03940	WP_014342584.1_746	WP_014342584.1	WP_014342584	FAD:protein FMN transferase		362	FAD protein FMN transferase	05072013	39 kDa
TPANIC_0797	TPANIC_RS03945	WP_010882242.1_747	WP_010882242.1	WP_010882242	pyrroline-5-carboxylate reductase	proC	263	pyrroline 5 carboxylate reductase	01042017	28 kDa
TPANIC_0798	TPANIC_RS03950	WP_010882243.1_748	WP_010882243.1	WP_010882243	methionine--tRNA ligase	metG	811	methionine tRNA ligase	01042017	90 kDa
TPANIC_0801	TPANIC_RS03965	WP_010882246.1_750	WP_010882246.1	WP_010882246	ATP-dependent Clp protease ATP-binding subunit ClpA	clpA	809	ATP dependent Clp protease ATP binding subunit ClpA	01042017	89 kDa	TPANIC_0801_ATPdependent Clp protease ATP binding subunit ClpA_WP_010882246_01042017	1	1	1	0.0136	0.021	0.0136	9.6e-07	3.3e-06	2.5e-06	1	1	1	1	2	1	1	1	1	1	2	1	1	3	3	1	4	3	0.97727	4.1242	2.9796	1	1	1	1	2	1	0	0
TPANIC_0803	TPANIC_RS03975	WP_010882248.1_752	WP_010882248.1	WP_010882248	bifunctional oligoribonuclease/PAP phosphatase NrnA		402	bifunctional oligoribonuclease PAP phosphatase NrnA	05072013	45 kDa
TPANIC_0804	TPANIC_RS03980	WP_010882249.1_753	WP_010882249.1	WP_010882249	sn-glycerol-3-phosphate ABC transporter ATP-binding protein UgpC	ugpC	387	sn glycerol 3 phosphate ABC transporter ATP binding protein UgpC	05072013	43 kDa
TPANIC_0805	TPANIC_RS03985	WP_014342827.1_754	WP_014342827.1	YP_008091632	ribonuclease R		700	putative exoribonuclease II	05072013	78 kDa
TPANIC_0806	TPANIC_RS03990	WP_010882251.1_755	WP_010882251.1	WP_010882251	lipid II:glycine glycyltransferase FemX		498	lipid II glycine glycyltransferase FemX	05072013	56 kDa
TPANIC_0807	TPANIC_RS03995	WP_010882252.1_756	WP_010882252.1	WP_010882252	50S ribosomal protein L32	rpmF	62	50S ribosomal protein L32	01042017	7 kDa
TPANIC_0808	TPANIC_RS04000	WP_010882253.1_757	WP_010882253.1	WP_010882253	acyl carrier protein	acpP	78	acyl carrier protein	01042017	9 kDa	TPANIC_0808_acylcarrier protein_WP_010882253_01042017	1	1	1	0.192	0.282	0.282	2.9e-06	8.3e-06	1.2e-05	2	3	3	2	3	3	2	4	4	2	4	4	3	10	15	3	10	15	2.9318	10.31	14.898	2	3	3	2	3	3	0	0
TPANIC_0810	TPANIC_RS04010	WP_010882255.1_759	WP_010882255.1	WP_010882255	DNA adenine methylase		303	DNA adenine methylase	01042017	34 kDa
TPANIC_0813	TPANIC_RS04025	Pseudo protein	Pseudo protein		hypothetical protein		429 codons (2 internal stop codons)	hypothetical protein	30082020	49 kDa
TPANIC_0814	TPANIC_RS04030	WP_010882258.1_762	WP_010882258.1	WP_010882258	thioredoxin-disulfide reductase	trxB	307	thioredoxin disulfide reductase	01042017	33 kDa	TPANIC_0814_thioredoxindisulfide reductase_WP_010882258_01042017	0.99	1	1	0.0456	0.0879	0.0423	3.8e-06	5.8e-06	1.6e-06	1	2	1	1	2	1	1	2	1	1	2	1	4	7	2	4	7	2	3.9091	7.2173	1.9864	0	1	1	0	1	1	1	1
TPANIC_0816	TPANIC_RS04040	WP_010882260.1_764	WP_010882260.1	WP_010882260	hypothetical protein		221	hypothetical protein	05072013	24 kDa
TPANIC_0817	TPANIC_RS04045	WP_010882261.1_765	WP_010882261.1	WP_010882261	phosphopyruvate hydratase	eno	432	phosphopyruvate hydratase	01042017	47 kDa	TPANIC_0817_phosphopyruvatehydratase_WP_010882261_01042017	1	1	1	0.206	0.137	0.157	1.5e-05	1.4e-05	1.2e-05	6	4	4	6	5	5	6	4	4	6	5	5	16	15	13	16	17	15	15.636	17.528	14.898	4	3	2	4	4	3	2	1
TPANIC_0819	TPANIC_RS04050	WP_014342594.1_766	WP_014342594.1	WP_014342594	ribonuclease Z		308	ribonuclease Z	01042017	35 kDa
TPANIC_0820	TPANIC_RS04055	WP_010882264.1_767	WP_010882264.1	WP_010882264	tetratricopeptide repeat protein		256	tetratricopeptide repeat protein	05072013	29 kDa
TPANIC_0821	TPANIC_RS04060	WP_010882265.1_768	WP_010882265.1	WP_010882265	MetQ/NlpA family ABC transporter substrate-binding protein		268	ABC transporter substrate binding protein	01042017	29 kDa	TPANIC_0821_ABCtransporter substrate binding protein_WP_010882265_01042017	0.84	1	1	0	0.116	0.116	0	6.6e-06	3.3e-06	0	2	2	0	2	2	0	2	2	0	2	2	0	8	4	0	8	4	0	8.2483	3.9728	0	2	2	0	2	2	0	0
TPANIC_0823	TPANIC_RS04070	WP_010882267.1_770	WP_010882267.1	WP_010882267	desulfoferrodoxin (rbo)		128	desulfo ferrodoxinrbo	01042017	14 kDa	TPANIC_0823_desulfoferrodoxinrbo_WP_010882267_01042017	1	1	1	0.25	0.422	0.406	1.5e-05	1.9e-05	1.6e-05	3	5	4	3	5	4	3	7	5	3	7	5	16	23	20	16	23	20	15.636	23.714	19.864	3	4	3	3	4	3	0	1
TPANIC_0824	TPANIC_RS04075	WP_010882268.1_771	WP_010882268.1	WP_010882268	1-deoxy-D-xylulose-5-phosphate synthase	dxs	630	1 deoxy D xylulose 5 phosphate synthase	01042017	68 kDa
TPANIC_0826	TPANIC_RS04085	WP_010882270.1_773	WP_010882270.1	WP_010882270	diadenylate cyclase CdaA	cdaA	273	TIGR00159 family protein	05072013	30 kDa
TPANIC_0827	TPANIC_RS04090	WP_014342597.1_774	WP_014342597.1	YP_008091652	CdaR family protein		320	hypothetical protein	05072013	47 kDa
TPANIC_0829	TPANIC_RS04100	WP_010882273.1_776	WP_010882273.1	WP_010882273	DUF2225 domain-containing protein		294	DUF2225 domain containing protein	05072013	34 kDa
TPANIC_0831	TPANIC_RS04110	WP_010882275.1_778	WP_010882275.1	WP_010882275	arginine--tRNA ligase	argS	589	arginine tRNA ligase	01042017	67 kDa	TPANIC_0831_argininetRNA ligase_WP_010882275_01042017	0.52	1		0	0.0306		0	1.7e-06		0	2		0	2		0	2		0	2		0	2		0	2		0	2.0621		0	2		0	2		0	0
TPANIC_0832	TPANIC_RS04115	WP_010882276.1_779	WP_010882276.1	WP_010882276	GerMN domain-containing protein		271	GerMN domain containing protein	05072013	29 kDa
TPANIC_0834	TPANIC_RS04125	WP_014342602.1_781	WP_014342602.1	WP_010882278	tyrosine--tRNA ligase	tyrS	409	tyrosine tRNA ligase	01042017	46 kDa
TPANIC_0835	TPANIC_RS04130	WP_010882279.1_782	WP_010882279.1	WP_010882279	ankyrin repeat domain-containing protein		934	ankyrin repeat domain containing protein	05072013	101 kDa
TPANIC_0836	TPANIC_RS04135	WP_010882280.1_783	WP_010882280.1	WP_010882280	hypothetical protein		274	hypothetical protein	05072013	31 kDa
TPANIC_0837	TPANIC_RS04140	WP_010882281.1_784	WP_010882281.1	WP_010882281	threonine--tRNA ligase	thrS	592	threonine tRNA ligase	01042017	67 kDa
TPANIC_0838	TPANIC_RS04145	WP_014342829.1_785	WP_014342829.1	YP_008091663	ATP-binding cassette domain-containing protein		551	ABC superfamily ATP binding cassette transporter ABC protein	05072013	63 kDa
TPANIC_0839	TPANIC_RS04150	WP_010882283.1_786	WP_010882283.1	WP_010882283	DUF4097 family beta strand repeat-containing protein		335	DUF4097 family beta strand repeat protein	05072013	37 kDa
TPANIC_0841	TPANIC_RS04160	WP_014342830.1_788	WP_014342830.1	WP_014342830	Do family serine endopeptidase		524	Do family serine endopeptidase	01042017	56 kDa
TPANIC_0841	TPANIC_RS04160			YP_008091666	Do family serine endopeptidase		524	S1 family peptidase Do	05072013	52 kDa
TPANIC_0842	TPANIC_RS04165	WP_010882286.1_789	WP_010882286.1	WP_010882286	type I methionyl aminopeptidase	map	255	type I methionyl aminopeptidase	01042017	27 kDa
TPANIC_0843	TPANIC_RS04170	WP_010882287.1_790	WP_010882287.1	WP_010882287	J domain-containing protein		274	J domain containing protein	05072013	32 kDa
TPANIC_0844	TPANIC_RS04175	WP_010882288.1_791	WP_010882288.1	WP_010882288	type I glyceraldehyde-3-phosphate dehydrogenase	gap	350	type I glyceraldehyde 3 phosphate dehydrogenase	01042017	38 kDa	TPANIC_0844_typeI glyceraldehyde 3 phosphate dehydrogenase_WP_010882288_01042017	1	1	1	0.329	0.297	0.24	5.1e-05	3.7e-05	2.2e-05	10	7	5	11	8	6	10	7	5	12	9	7	22	21	8	53	45	27	51.796	46.397	26.816	10	7	4	11	8	5	0	0
TPANIC_0846	TPANIC_RS04185	WP_010882290.1_793	WP_010882290.1	WP_010882290	cell division protein ZapA		108	cell division protein ZapA	05072013	12 kDa
TPANIC_0847	TPANIC_RS04190	WP_014342609.1_794	WP_014342609.1	WP_014342609	hypothetical protein		111	hypothetical protein	05072013	12 kDa	TPANIC_0847_TPANIC_RS04190_hypotheticalprotein_WP_014342609_05072013	1	1	1	0.45	0.685	0.604	1.8e-05	3e-05	2.5e-05	4	6	5	4	6	5	5	9	8	5	9	8	19	36	31	19	36	31	18.568	37.118	30.789	4	6	5	4	6	5	0	0
TPANIC_0848	TPANIC_RS04195	WP_010882292.1_795	WP_010882292.1	WP_010882292	50S ribosomal protein L20	rplT	122	50S ribosomal protein L20	01042017	13 kDa
TPANIC_0849	TPANIC_RS04200	WP_010882293.1_796	WP_010882293.1	WP_010882293	50S ribosomal protein L35	rpmI	66	50S ribosomal protein L35	01042017	8 kDa
TPANIC_0850	TPANIC_RS04205	WP_010882294.1_797	WP_010882294.1	WP_010882294	translation initiation factor IF-3	infC	179	translation initiation factor IF 3	01042017	20 kDa
TPANIC_0851	TPANIC_RS04210	WP_010882295.1_798	WP_010882295.1	WP_010882295	DUF4954 family protein		724	DUF4954 family protein	05072013	82 kDa
TPANIC_0852	TPANIC_RS04215	WP_010882296.1_799	WP_010882296.1	WP_010882296	prolipoprotein diacylglyceryl transferase	lgt	332	prolipoprotein diacylglyceryl transferase	01042017	38 kDa
TPANIC_0853	TPANIC_RS04220	WP_010882297.1_800	WP_010882297.1	WP_010882297	MinD/ParA family protein		378	MinD ParA family protein	01042017	41 kDa
TPANIC_0854	TPANIC_RS04225	WP_010882298.1_801	WP_010882298.1	WP_010882298	SpoIIE family protein phosphatase		1533	SpoIIE family protein phosphatase	05072013	173 kDa
TPANIC_0855	TPANIC_RS04230	WP_010882299.1_802	WP_010882299.1	WP_010882299	hypothetical protein		1127	hypothetical protein	05072013	125 kDa
TPANIC_0856	TPANIC_RS04235	WP_014342833.1_803	WP_014342833.1	WP_014342833	UPF0164 family protein		394	UPF0164 family protein	05072013	42 kDa	TPANIC_0856_TPANIC_RS04235_UPF0164family protein_WP_014342833_05072013	0.99	1	1	0.0406	0.0685	0.0685	1.9e-06	2.5e-06	3.3e-06	1	2	2	1	2	2	1	2	2	1	2	2	2	3	4	2	3	4	1.9545	3.0931	3.9728	0	1	1	0	1	1	1	1
TPANIC_0858	TPANIC_RS04240	WP_010882302.1_804	WP_010882302.1	WP_010882302	UPF0164 family protein		408	UPF0164 family protein	05072013	43 kDa	TPANIC_0858_TPANIC_RS04240_UPF0164family protein_WP_010882302_05072013	1	1	1	0.0931	0.0858	0.147	4.8e-06	8.3e-06	1.5e-05	0	0	0	4	3	6	0	0	0	4	3	6	0	0	0	5	10	18	4.8864	10.31	17.877	0	0	0	1	2	3	0	0
TPANIC_0861	TPANIC_RS04250	WP_010882305.1_806	WP_010882305.1	WP_010882305	glutamine--fructose-6-phosphate transaminase (isomerizing)	glmS	635	glutamine fructose 6 phosphate transaminase isomerizing	01042017	69 kDa
TPANIC_0862	TPANIC_RS04255	WP_010882306.1_807	WP_010882306.1	WP_010882306	FKBP-type peptidyl-prolyl cis-trans isomerase		264	FKBP type peptidyl prolyl cis trans isomerase	01042017	28 kDa	TPANIC_0862_FKBPtype peptidyl prolyl cis trans isomerase_WP_010882306_01042017	1	1	1	0.337	0.443	0.379	3.9e-05	4.6e-05	4.1e-05	9	10	9	9	10	9	10	12	11	10	12	11	41	56	50	41	56	50	40.068	57.738	49.66	9	10	9	9	10	9	0	0
TPANIC_0863	TPANIC_RS04260	WP_010882307.1_808	WP_010882307.1	WP_010882307	cysteine desulfurase		427	cysteine desulfurase	01042017	46 kDa
TPANIC_0864	TPANIC_RS04265	WP_010882308.1_809	WP_010882308.1	WP_010882308	M23 family metallopeptidase		546	M23 family metallopeptidase	05072013	59 kDa
TPANIC_0865	TPANIC_RS04270	WP_010882309.1_810	WP_010882309.1	WP_010882309	UPF0164 family protein		479	UPF0164 family protein	05072013	52 kDa
TPANIC_0866	TPANIC_RS04275	WP_014342837.1_811	WP_014342837.1	WP_014342837	ATP-binding protein		643	ATP binding protein	01042017	69 kDa
TPANIC_0868	TPANIC_RS04285	WP_010882311.1_812	WP_010882311.1	WP_010882311	flagellin		286	flagellin	01042017	31 kDa	TPANIC_0868_flagellinWP_010882311_01042017	1	1	1	0.353	0.448	0.353	8.9e-05	0.00012	0.00013	6	7	6	10	11	10	7	11	10	16	21	20	46	46	53	93	145	155	90.887	150.53	153.94	6	6	6	10	10	10	0	1
TPANIC_0870	TPANIC_RS04295	WP_010882313.1_814	WP_010882313.1	WP_010882313	flagellin		285	flagellin	01042017	31 kDa	TPANIC_0870_flagellinWP_010882313_01042017	1	1	1	0.586	0.586	0.586	0.0002	0.00021	0.00028	8	8	8	13	13	13	12	18	19	22	29	30	152	152	225	213	257	343	208.16	267.04	340.67	8	8	7	13	13	12	0	0
TPANIC_0872	TPANIC_RS04300	WP_010882315.1_815	WP_010882315.1	WP_010882315	flagellar filament capping protein FliD	fliD	722	flagellar filament capping protein FliD	01042017	78 kDa
TPANIC_0873	TPANIC_RS04305	WP_010882316.1_816	WP_010882316.1	WP_010882316	hypothetical protein		200	hypothetical protein	05072013	22 kDa
TPANIC_0874	TPANIC_RS04310	WP_010882317.1_817	WP_010882317.1	WP_010882317	hypothetical protein		91	hypothetical protein	05072013	11 kDa
TPANIC_0876	TPANIC_RS04320	WP_010882319.1_819	WP_010882319.1	WP_010882319	tRNA (adenosine(37)-N6)-threonylcarbamoyltransferase complex dimerization subunit type 1 TsaB	tsaB	221	tRNA adenosine 37 N6 threonylcarbamoyltransferase complex dimerization subunit type 1 TsaB	05072013	24 kDa
TPANIC_0877	TPANIC_RS04325	WP_010882320.1_820	WP_010882320.1	WP_010882320	HD-GYP domain-containing protein		365	HDGYP domain containing protein	05072013	42 kDa
TPANIC_0882	TPANIC_RS04350	WP_010882325.1_825	WP_010882325.1	WP_010882325	HEAT repeat domain-containing protein		500	HEAT repeat domain containing protein	05072013	56 kDa
TPANIC_0886	TPANIC_RS04370	WP_010882329.1_829	WP_010882329.1	WP_010882329	polyribonucleotide nucleotidyltransferase	pnp	702	polyribonucleotide nucleotidyltransferase	01042017	76 kDa
TPANIC_0887	TPANIC_RS04375	WP_010882330.1_830	WP_010882330.1	WP_010882330	30S ribosomal protein S15	rpsO	89	30S ribosomal protein S15	01042017	10 kDa
TPANIC_0888	TPANIC_RS04380	WP_010882331.1_831	WP_010882331.1	WP_010882331	hypothetical protein		275	hypothetical protein	01042017	30 kDa
TPANIC_0889	TPANIC_RS04385	WP_010882332.1_832	WP_010882332.1	WP_010882332	tRNA pseudouridine(55) synthase TruB	truB	366	tRNA pseudouridine 55 synthase TruB	01042017	39 kDa
TPANIC_0890	TPANIC_RS04390	WP_010882333.1_833	WP_010882333.1	WP_010882333	30S ribosome-binding factor RbfA	rbfA	126	30S ribosome binding factor RbfA	01042017	14 kDa
TPANIC_0891	TPANIC_RS04395	WP_010882334.1_834	WP_010882334.1	WP_014342631	translation initiation factor IF-2	infB	842	translation initiation factor IF 2	01042017	97 kDa
TPANIC_0892	TPANIC_RS04400	WP_010882335.1_835	WP_010882335.1	WP_010882335	transcription termination factor NusA	nusA	485	transcription termination antitermination protein NusA	01042017	55 kDa
TPANIC_0894	TPANIC_RS04410	WP_010882337.1_837	WP_010882337.1	WP_010882337	NYN domain-containing protein		340	NYN domain containing protein	05072013	38 kDa
TPANIC_0895	TPANIC_RS04415	WP_010882338.1_838	WP_010882338.1	WP_010882338	DUF302 domain-containing protein		168	DUF302 domain containing protein	05072013	19 kDa	TPANIC_0895_TPANIC_RS04415_DUF302domain containing protein_WP_010882338_05072013	1	1	1	0.125	0.179	0.179	6.7e-06	9.9e-06	9.8e-06	2	3	3	2	3	3	3	3	3	3	3	3	7	12	12	7	12	12	6.8409	12.373	11.918	2	3	3	2	3	3	0	0
TPANIC_0897	TPANIC_RS04420	Pseudo protein	Pseudo protein	YP_008091721	MSP porin		506	tprK	05072013	54 kDa
TPANIC_0897	TPANIC_RS04420				MSP porin		506	MSP porin	30082020	56 kDa
TPANIC_0901	TPANIC_RS04435	WP_010882344.1_842	WP_010882344.1	WP_010882344	MATE family efflux transporter		470	MATE family efflux transporter	01042017	51 kDa
TPANIC_0902	TPANIC_RS04440	WP_010882345.1_843	WP_010882345.1	WP_010882345	carboxylesterase		293	alpha beta fold hydrolase	05072013	33 kDa
TPANIC_0903	TPANIC_RS04445	WP_010882346.1_844	WP_010882346.1	WP_010882346	UDP-N-acetylmuramoyl-L-alanine--D-glutamate ligase	murD	532	UDP N acetylmuramoyl L alanine D glutamate ligase	01042017	58 kDa
TPANIC_0905	TPANIC_RS04450	WP_010882348.1_846	WP_010882348.1	WP_010882348	30S ribosomal protein S16	rpsP	123	30S ribosomal protein S16	01042017	14 kDa	TPANIC_0905_30Sribosomal protein S16_WP_010882348_01042017	1	1	1	0.228	0.537	0.358	1.1e-05	1.3e-05	1.1e-05	3	4	4	3	4	4	3	4	4	3	4	4	11	16	13	11	16	13	10.75	16.497	12.912	3	3	4	3	3	4	0	1
TPANIC_0906	TPANIC_RS04455	WP_010882349.1_847	WP_010882349.1	WP_014505648	KH domain-containing protein		80	KH domain containing protein	14082015	8 kDa	TPANIC_0906_KHdomain containing protein_WP_014505648_14082015	0.97	0.91	1	0.325	0.325	0.494	1.6e-05	1.5e-05	1.8e-05	0	0	0	2	2	3	0	0	0	3	3	4	0	0	0	17	18	22	16.614	18.559	21.85	0	0	0	2	2	3	0	0
TPANIC_0907	TPANIC_RS04460	WP_010882350.1_848	WP_010882350.1	WP_014342637	ribosome maturation factor RimM	rimM	174	16S rRNA processing protein RimM	01042017	19 kDa
TPANIC_0908	TPANIC_RS04465	WP_010882351.1_849	WP_010882351.1	WP_010882351	tRNA (guanosine(37)-N1)-methyltransferase TrmD	trmD	250	tRNA guanosine 37 N1 methyltransferase TrmD	01042017	28 kDa
TPANIC_0909	TPANIC_RS04470	WP_010882352.1_850	WP_010882352.1	WP_010882352	50S ribosomal protein L19	rplS	123	50S ribosomal protein L19	01042017	14 kDa
TPANIC_0912	TPANIC_RS04485	WP_014342841.1_853	WP_014342841.1	YP_008091735	HD-GYP domain-containing protein		416	hypothetical protein	05072013	49 kDa
TPANIC_0914	TPANIC_RS04500	WP_010882357.1_856	WP_010882357.1	WP_010882357	hypothetical protein		128	hypothetical protein	05072013	15 kDa
TPANIC_0915	TPANIC_RS04505	WP_010882358.1_857	WP_010882358.1	WP_010882358	tetratricopeptide repeat protein		444	tetratricopeptide repeat protein	05072013	51 kDa
TPANIC_0917	TPANIC_RS04510	WP_010882360.1_858	WP_010882360.1	WP_010882360	magnesium transporter	mgtE	449	magnesium transporter	01042017	50 kDa
TPANIC_0918	TPANIC_RS04515	WP_010882361.1_859	WP_010882361.1	WP_010882361	SEC59/DGK1/VTE5 family protein		257	membrane protein	05072013	27 kDa
TPANIC_0919	TPANIC_RS04520	WP_010882362.1_860	WP_010882362.1	WP_010882362	thioredoxin	trxA	105	thioredoxin	05072013	11 kDa	TPANIC_0919_TPANIC_RS04520_thioredoxinWP_010882362_05072013	1	1	1	0.267	0.333	0.533	2.4e-05	6.2e-05	6.7e-05	2	3	4	2	3	4	3	4	5	3	4	5	25	75	82	25	75	82	24.432	77.328	81.442	1	2	2	1	2	2	1	1
TPANIC_0920	TPANIC_RS04525	WP_010882363.1_861	WP_010882363.1	WP_010882363	tetratricopeptide repeat protein		809	tetratricopeptide repeat protein	05072013	90 kDa
TPANIC_0921	TPANIC_RS04530	WP_010882364.1_862	WP_010882364.1	WP_010882364	FAD-dependent oxidoreductase		445	FAD dependent oxidoreductase	01042017	49 kDa	TPANIC_0921_FADdependent oxidoreductase_WP_010882364_01042017	1	1	1	0.0225	0.0404	0.0517	9.6e-07	1.7e-06	3.3e-06	1	2	2	1	2	2	1	2	2	1	2	2	1	2	4	1	2	4	0.97727	2.0621	3.9728	1	2	2	1	2	2	0	0
TPANIC_0921a	TPANIC_RS04535	WP_014342644.1_863	WP_014342644.1	WP_014342644	NTP transferase domain-containing protein		350	NTP transferase domain containing protein	05072013	38 kDa
TPANIC_0924	TPANIC_RS04550	WP_010882367.1_865	WP_010882367.1	WP_010882367	RNA-binding transcriptional accessory protein		778	RNA binding transcriptional accessory protein	01042017	85 kDa
TPANIC_0925	TPANIC_RS04560	WP_010882368.1_866	WP_010882368.1	WP_010882368	flavodoxin		146	flavodoxin	05072013	16 kDa	TPANIC_0925_TPANIC_RS04560_flavodoxinWP_010882368_05072013	1	1	1	0.267	0.384	0.384	9.6e-06	1.6e-05	1.5e-05	3	4	4	3	4	4	3	5	5	3	5	5	10	19	18	10	19	18	9.7727	19.59	17.877	1	2	2	1	2	2	2	2
TPANIC_0926	TPANIC_RS04565	WP_014342844.1_867	WP_014342844.1	WP_014342844	signal peptidase I	lepB	611	signal peptidase I	01042017	68 kDa
TPANIC_0931	TPANIC_RS04585	WP_010882374.1_871	WP_010882374.1	WP_010882374	hypothetical protein		476	hypothetical protein	05072013	55 kDa
TPANIC_0933	TPANIC_RS04590	WP_010882376.1_872	WP_010882376.1	WP_010882376	UDP-N-acetylmuramoyl-L-alanyl-D-glutamate--2, 6-diaminopimelate ligase		540	UDP N acetylmuramoyl L alanyl D glutamate 2 6 diaminopimelate ligase	01042017	59 kDa
TPANIC_0935	TPANIC_RS04600	WP_010882378.1_874	WP_010882378.1	WP_010882378	alpha/beta hydrolase		312	alpha beta hydrolase	05072013	35 kDa
TPANIC_0937	TPANIC_RS04615	WP_010882380.1_876	WP_010882380.1	WP_010882380	metallophosphoesterase		211	metallophosphoesterase	05072013	23 kDa
TPANIC_0938	TPANIC_RS04620	WP_010882381.1_877	WP_010882381.1	WP_010882381	hypothetical protein		276	hypothetical protein	05072013	31 kDa
TPANIC_0939	TPANIC_RS04625	WP_010882382.1_878	WP_010882382.1	WP_010882382	pyruvate:ferredoxin (flavodoxin) oxidoreductase	nifJ	1184	pyruvate ferredoxin flavodoxin oxidoreductase	05072013	130 kDa
TPANIC_0941	TPANIC_RS04630	WP_010882384.1_879	WP_010882384.1	WP_010882384	hypothetical protein		172	hypothetical protein	05072013	20 kDa
TPANIC_0942	TPANIC_RS04635	WP_010882385.1_880	WP_010882385.1	WP_010882385	hypothetical protein		154	hypothetical protein	05072013	17 kDa
TPANIC_0943	TPANIC_RS04640	WP_010882386.1_881	WP_010882386.1	WP_010882386	flagellar export chaperone FliS	fliS	148	flagellar export chaperone FliS	01042017	17 kDa
TPANIC_0944	TPANIC_RS04645	WP_010882387.1_882	WP_010882387.1	WP_010882387	hypothetical protein		390	hypothetical protein	05072013	43 kDa
TPANIC_0945	TPANIC_RS04650	WP_010882388.1_883	WP_010882388.1	WP_010882388	ribulose-phosphate 3-epimerase	rpe	218	ribulose phosphate 3 epimerase	01042017	24 kDa
TPANIC_0946	TPANIC_RS04655	WP_010882389.1_884	WP_010882389.1	WP_010882389	16S rRNA (guanine(527)-N(7))-methyltransferase RsmG	rsmG	222	16S rRNA guanine 527 N 7 methyltransferase RsmG	01042017	25 kDa
TPANIC_0947	TPANIC_RS04660	WP_010882390.1_885	WP_010882390.1	WP_010882390	peptidylprolyl isomerase		215	peptidylprolyl isomerase	05072013	23 kDa
TPANIC_0948	TPANIC_RS04665	WP_010882391.1_886	WP_010882391.1	WP_010882391	protein jag		231	protein jag	01042017	25 kDa
TPANIC_0949	TPANIC_RS04670	WP_014342847.1_887	WP_014342847.1	YP_008091768	membrane protein insertase YidC	yidC	622	Oxa1 family cytochrome oxidase biogenesis protein	05072013	75 kDa
TPANIC_0952	TPANIC_RS04690	WP_010882396.1_891	WP_010882396.1	WP_010882396	alpha/beta fold hydrolase		345	alpha beta fold hydrolase	05072013	40 kDa
TPANIC_0953	TPANIC_RS04695	WP_014342849.1_892	WP_014342849.1	WP_014342849	TraB/GumN family protein		392	TraB GumN family protein	01042017	43 kDa
TPANIC_0954	TPANIC_RS04700	WP_010882398.1_893	WP_010882398.1	WP_010882398	tetratricopeptide repeat protein		478	tetratricopeptide repeat protein	05072013	55 kDa
TPANIC_0956	TPANIC_RS04710	WP_010882400.1_895	WP_010882400.1	WP_014342664	TRAP transporter TatT component family protein		323	TRAP transporter TatT component family protein	05022015	38 kDa
TPANIC_0957	TPANIC_RS04715	WP_010882401.1_896	WP_010882401.1	WP_010882401	TRAP transporter substrate-binding protein DctP	dctP	342	TRAP transporter substrate binding protein DctP	05072013	38 kDa
TPANIC_0958	TPANIC_RS04720	WP_010882402.1_897	WP_010882402.1	WP_010882402	TRAP transporter large permease subunit		632	TRAP transporter large permease subunit	01042017	68 kDa
TPANIC_0960	TPANIC_RS04730	WP_010882404.1_899	WP_010882404.1	WP_010882404	flagellar basal-body rod protein FlgG	flgG	264	flagellar basal body rod protein FlgG	01042017	29 kDa
TPANIC_0962	TPANIC_RS04740	WP_010882406.1_901	WP_010882406.1	WP_010882406	ABC transporter permease		410	ABC transporter permease	05072013	45 kDa
TPANIC_0963	TPANIC_RS04745	WP_010882407.1_902	WP_010882407.1	WP_010882407	ABC transporter permease		409	ABC transporter permease	05072013	44 kDa
TPANIC_0964	TPANIC_RS04750	WP_010882408.1_903	WP_010882408.1	WP_010882408	ABC transporter ATP-binding protein		235	ABC transporter ATP binding protein	05072013	25 kDa
TPANIC_0965	TPANIC_RS04755	WP_010882409.1_904	WP_010882409.1	WP_010882409	efflux RND transporter periplasmic adaptor subunit		320	efflux RND transporter periplasmic adaptor subunit	01042017	35 kDa	TPANIC_0965_effluxRND transporter periplasmic adaptor subunit_WP_010882409_01042017	0.59	1	1	0	0.125	0.116	0	9.1e-06	7.4e-06	0	3	3	0	3	3	0	3	3	0	3	3	0	11	9	0	11	9	0	11.341	8.9387	0	3	3	0	3	3	0	0
TPANIC_0966	TPANIC_RS04760	WP_010882410.1_905	WP_010882410.1	WP_010882410	hypothetical protein		544	hypothetical protein	05072013	60 kDa
TPANIC_0967	TPANIC_RS04765	WP_010882411.1_906	WP_010882411.1	WP_010882411	hypothetical protein		517	hypothetical protein	05072013	57 kDa
TPANIC_0968	TPANIC_RS04770	WP_010882412.1_907	WP_010882412.1	WP_010882412	hypothetical protein		540	hypothetical protein	05072013	60 kDa
TPANIC_0969	TPANIC_RS04775	WP_010882413.1_908	WP_010882413.1	WP_014342850	hypothetical protein		539	hypothetical protein	01042017	58 kDa
TPANIC_0971	TPANIC_RS04780	WP_010882415.1_909	WP_010882415.1	WP_010882415	iron transporter		204	iron transporter	01042017	22 kDa	TPANIC_0971_irontransporter_WP_010882415_01042017	1	1	1	0.338	0.471	0.539	3.3e-05	3.7e-05	4.5e-05	5	6	7	5	6	7	7	9	12	7	9	12	35	45	55	35	45	55	34.205	46.397	54.626	4	4	5	4	4	5	1	2
TPANIC_0972	TPANIC_RS04785	WP_010882416.1_910	WP_010882416.1	WP_010882416	FTR1 family iron permease		448	FTR1 family iron permease	01042017	48 kDa
TPANIC_0973	TPANIC_RS04790	WP_010882417.1_911	WP_010882417.1	WP_010882417	phenylalanine--tRNA ligase subunit alpha		553	phenylalanine tRNA ligase subunit alpha	02082019	61 kDa
TPANIC_0974	TPANIC_RS04795	WP_010882418.1_912	WP_010882418.1	WP_010882418	flagellar biosynthesis anti-sigma factor FlgM		93	flagellar biosynthesis anti sigma factor FlgM	05072013	10 kDa	TPANIC_0974_TPANIC_RS04795_flagellarbiosynthesis anti sigma factor FlgM_WP_010882418_05072013	1	1	1	0.462	0.462	0.462	1.5e-05	1.2e-05	1.6e-05	4	4	4	4	4	4	4	4	4	4	4	4	16	14	19	16	14	19	15.636	14.435	18.871	4	4	4	4	4	4	0	0
TPANIC_0975	TPANIC_RS04800	WP_010882419.1_913	WP_010882419.1	WP_010882419	16S rRNA (cytidine(1402)-2'-O)-methyltransferase		274	rRNA small subunit methyltransferase 1	05072013	30 kDa
TPANIC_0976	TPANIC_RS04805	WP_010882420.1_914	WP_010882420.1	WP_010882420	hypothetical protein		459	hypothetical protein	05072013	49 kDa
TPANIC_0977	TPANIC_RS04810	WP_010882421.1_915	WP_010882421.1	WP_010882421	Nif3-like dinuclear metal center hexameric protein		286	Nif3 like dinuclear metal center hexameric protein	01042017	31 kDa
TPANIC_0978	TPANIC_RS04815	WP_010882422.1_916	WP_010882422.1	WP_010882422	signal peptidase II	lspA	197	signal peptidase II	01042017	22 kDa
TPANIC_0979	TPANIC_RS04820	WP_010882423.1_917	WP_010882423.1	WP_010882423	TatD family hydrolase		257	TatD family hydrolase	01042017	29 kDa
TPANIC_0980	TPANIC_RS04825	WP_010882424.1_918	WP_010882424.1	WP_010882424	tRNA dihydrouridine synthase DusB	dusB	340	tRNA dihydrouridine synthase DusB	01042017	37 kDa
TPANIC_0981	TPANIC_RS04830	WP_010882425.1_919	WP_010882425.1	WP_010882425	GGDEF domain-containing protein		387	GGDEF domain containing protein	05072013	43 kDa
TPANIC_0984	TPANIC_RS04845	WP_010882428.1_922	WP_010882428.1	WP_010882428	molecular chaperone HtpG	htpG	639	molecular chaperone HtpG	01042017	73 kDa
TPANIC_0985	TPANIC_RS04850	WP_010882429.1_923	WP_010882429.1	WP_010882429	aspartate--tRNA ligase	aspS	602	aspartate tRNA ligase	05072013	69 kDa
TPANIC_0986	TPANIC_RS04855	WP_010882430.1_924	WP_010882430.1	WP_010882430	DMT family transporter		294	DMT family transporter	05072013	32 kDa
	TPANIC_RS04860	WP_175393422.1_925	WP_175393422.1	WP_175393422	hypothetical protein		127	hypothetical protein	30082020	14 kDa
TPANIC_0989	TPANIC_RS04870	WP_010882433.1_927	WP_010882433.1	WP_010882433	glycogen-binding domain-containing protein		290	glycogen binding domain containing protein	05072013	32 kDa
TPANIC_0990	TPANIC_RS04875	WP_010882434.1_928	WP_010882434.1	WP_010882434	tetratricopeptide repeat protein		1033	tetratricopeptide repeat protein	05072013	117 kDa
TPANIC_0992	TPANIC_RS04885	WP_010882436.1_930	WP_010882436.1	WP_010882436	hypothetical protein		95	hypothetical protein	05072013	10 kDa	TPANIC_0992_TPANIC_RS04885_hypotheticalprotein_WP_010882436_05072013	1	1	0.99	0.105	0.242	0.137	1.9e-06	2.5e-06	1.6e-06	1	2	1	1	2	1	1	2	1	1	2	1	2	3	2	2	3	2	1.9545	3.0931	1.9864	0	1	1	0	1	1	1	1
TPANIC_0993	TPANIC_RS04890	Pseudo protein	Pseudo protein	WP_014342852	septal ring lytic transglycosylase RlpA family protein			septal ring lytic transglycosylase RlpA family protein	01042017	36 kDa	TPANIC_0993_septalring lytic transglycosylase RlpA family protein_WP_014342852_01042017	1	1	1	0.264	0.449	0.419	1.6e-05	3.3e-05	3.2e-05	5	10	9	5	10	9	5	12	12	5	12	12	17	40	39	17	40	39	16.614	41.242	38.735	5	10	9	5	10	9	0	0
TPANIC_0993	TPANIC_RS04890				septal ring lytic transglycosylase RlpA family protein		319	septal ring lytic transglycosylase RlpA family protein	30082020	33 kDa
TPANIC_0994	TPANIC_RS04900	WP_075743344.1_932	WP_075743344.1	WP_075743344	TatD family hydrolase		303	TatD family hydrolase	01042017	34 kDa
TPANIC_0995	TPANIC_RS04905	WP_014342687.1_933	WP_014342687.1	YP_008091814	cyclic nucleotide-binding domain-containing protein		444	putative CAP family transcription factor	05072013	50 kDa
TPANIC_0996	TPANIC_RS04910	WP_010882440.1_934	WP_010882440.1	WP_010882440	hypothetical protein		538	hypothetical protein	05072013	61 kDa
TPANIC_0997	TPANIC_RS04920	WP_014505674.1_935	WP_014505674.1	WP_014505674	signal peptide peptidase SppA	sppA	598	signal peptide peptidase SppA	01042017	67 kDa
TPANIC_0998	TPANIC_RS04925	WP_014342854.1_936	WP_014342854.1	YP_008091817	AGCS family amino acid carrier protein		462	sodium alanine symporter family protein	05072013	54 kDa
TPANIC_0999	TPANIC_RS04930	WP_010882443.1_937	WP_010882443.1	WP_010882443	DNA translocase FtsK		799	DNA translocase FtsK	01042017	87 kDa
TPANIC_1001	TPANIC_RS04940	WP_010882445.1_939	WP_010882445.1	WP_010882445	hypothetical protein		393	hypothetical protein	05072013	43 kDa
TPANIC_1002	TPANIC_RS04945	WP_014342691.1_940	WP_014342691.1	WP_014342691	DUF2259 domain-containing protein		251	DUF2259 domain containing protein	01042017	28 kDa
TPANIC_1002	TPANIC_RS04945			YP_008091821	DUF2259 domain-containing protein		251	hypothetical protein	05072013	25 kDa
TPANIC_1004	TPANIC_RS04955	WP_010882448.1_942	WP_010882448.1	WP_010882448	recombination mediator RecR	recR	201	recombination protein RecR	01042017	22 kDa
TPANIC_1005	TPANIC_RS04960	WP_010882449.1_943	WP_010882449.1	WP_010882449	DNA polymerase III subunit gamma/tau	dnaX	572	DNA polymerase III subunit gamma tau	01042017	62 kDa
TPANIC_1006	TPANIC_RS04965	WP_010882450.1_944	WP_010882450.1	WP_010882450	DNA topoisomerase (ATP-hydrolyzing) subunit B	gyrB	637	DNA topoisomerase ATP hydrolyzing subunit B	01042017	71 kDa
TPANIC_1007	TPANIC_RS04970	WP_010882451.1_945	WP_010882451.1	WP_010882451	FAD-dependent thymidylate synthase	thyX	305	FAD dependent thymidylate synthase	01042017	34 kDa
TPANIC_1008	TPANIC_RS04975	WP_010882452.1_946	WP_010882452.1	WP_010882452	ribonucleoside-diphosphate reductase subunit alpha		845	ribonucleoside diphosphate reductase subunit alpha	01042017	96 kDa
TPANIC_1009	TPANIC_RS04980	WP_010882453.1_947	WP_010882453.1	WP_010882453	NAD(P)-dependent glycerol-3-phosphate dehydrogenase		356	NADP dependent glycerol 3 phosphate dehydrogenase	01042017	38 kDa
TPANIC_1010	TPANIC_RS04985	WP_010882454.1_948	WP_010882454.1	WP_010882454	nucleoside-diphosphate kinase	ndk	149	nucleoside diphosphate kinase	01042017	17 kDa
TPANIC_1011	TPANIC_RS04990	WP_010882455.1_949	WP_010882455.1	WP_010882455	aminoacyl-tRNA hydrolase	pth	202	aminoacyl tRNA hydrolase	01042017	22 kDa
TPANIC_1013	TPANIC_RS05000	WP_010882457.1_951	WP_010882457.1	WP_010882457	co-chaperone GroES		88	cochaperone GroES	01042017	9 kDa	TPANIC_1013_cochaperone GroES_WP_010882457_01042017	1	1	1	0.693	0.602	0.716	0.00018	0.00017	0.00018	6	6	8	6	6	8	11	11	15	11	11	15	187	201	218	187	201	218	182.75	207.24	216.52	6	6	8	6	6	8	0	0
TPANIC_1014	TPANIC_RS05005	WP_010882458.1_952	WP_010882458.1	WP_010882458	hypothetical protein		644	hypothetical protein	05072013	71 kDa
TPANIC_1015	TPANIC_RS05010	WP_010882459.1_953	WP_010882459.1	WP_010882459	transcription antitermination factor NusB	nusB	141	transcription antitermination factor NusB	01042017	16 kDa
TPANIC_1016	TPANIC_RS05015	WP_010882460.1_954	WP_010882460.1	WP_010882460	peptidyl-prolyl cis-trans isomerase		361	basic membrane protein	01042017	40 kDa	TPANIC_1016_basicmembrane protein_WP_010882460_01042017	1	1	1	0.0554	0.0222	0.0222	2.9e-06	1.7e-06	8.2e-07	2	1	1	2	1	1	2	1	1	2	1	1	3	2	1	3	2	1	2.9318	2.0621	0.99319	2	1	1	2	1	1	0	0
TPANIC_1017	TPANIC_RS05020	WP_010882461.1_955	WP_010882461.1	WP_010882461	alanine--tRNA ligase		605	alanine tRNA ligase	01042017	67 kDa
TPANIC_1018	TPANIC_RS05030	WP_010882462.1_956	WP_010882462.1	WP_010882462	ribonuclease Y	rny	504	ribonuclease Y	05072013	57 kDa
TPANIC_1019	TPANIC_RS05035	WP_010882463.1_957	WP_010882463.1	WP_010882463	aspartyl/glutamyl-tRNA amidotransferase subunit C		147	glutamyl tRNA Gln amidotransferase	01042017	16 kDa
TPANIC_1020	TPANIC_RS05040	WP_010882464.1_958	WP_010882464.1	WP_010882464	Asp-tRNA(Asn)/Glu-tRNA(Gln) amidotransferase subunit GatA	gatA	506	Asp tRNA Asn Glu tRNA Gln amidotransferase subunit GatA	01042017	54 kDa
TPANIC_1021	TPANIC_RS05045	WP_010882465.1_959	WP_010882465.1	WP_010882465	Asp-tRNA(Asn)/Glu-tRNA(Gln) amidotransferase subunit GatB	gatB	509	Asp tRNA Asn Glu tRNA Gln amidotransferase subunit GatB	01042017	57 kDa
TPANIC_1022	TPANIC_RS05050	WP_010882466.1_960	WP_010882466.1	WP_010882466	DNA repair protein RadA	radA	455	DNA repair protein RadA	01042017	49 kDa
TPANIC_1023	TPANIC_RS05055	WP_010882467.1_961	WP_010882467.1	WP_014342697	recombination regulator RecX	recX	164	recombination regulator RecX	01042017	25 kDa
TPANIC_1024	TPANIC_RS05060	WP_010882468.1_962	WP_010882468.1	WP_010882468	30S ribosomal protein S9	rpsI	129	30S ribosomal protein S9	01042017	14 kDa
TPANIC_1025	TPANIC_RS05065	WP_010882469.1_963	WP_010882469.1	WP_010882469	50S ribosomal protein L13	rplM	142	50S ribosomal protein L13	01042017	16 kDa
TPANIC_1026	TPANIC_RS05075	WP_010882470.1_965	WP_010882470.1	WP_010882470	M3 family oligoendopeptidase		589	M3 family oligoendopeptidase	05072013	69 kDa
TPANIC_1027	TPANIC_RS05080	WP_010882471.1_966	WP_010882471.1	WP_010882471	uridine phosphorylase	udp	258	uridine phosphorylase	01042017	28 kDa
TPANIC_1029	TPANIC_RS05090	WP_010882473.1_968	WP_010882473.1	WP_010882473	DbpA RNA binding domain-containing protein		228	DbpA RNA binding domain containing protein	05072013	25 kDa
TPANIC_1031**	TPANIC_RS05095	WP_014505688.1_969	WP_014505688.1	WP_014505688	major outer sheath N-terminal domain-containing protein		609	hypothetical protein	30082020	67 kDa
TPANIC_1032	TPANIC_RS05100	WP_010882476.1_970	WP_010882476.1	WP_010882476	NusG domain II-containing protein		144	NusG domain II containing protein	05072013	15 kDa
TPANIC_1033	TPANIC_RS05105	WP_010882477.1_971	WP_010882477.1	WP_010882477	patatin-like phospholipase family protein		311	patatin like phospholipase family protein	05072013	34 kDa
TPANIC_1034	TPANIC_RS05110	WP_010882478.1_972	WP_010882478.1	WP_010882478	sodium:calcium antiporter		341	sodium calcium antiporter	05072013	36 kDa
TPANIC_1035	TPANIC_RS05115	WP_010882479.1_973	WP_010882479.1	WP_010882479	valine--tRNA ligase		956	valine tRNA ligase	01042017	107 kDa
TPANIC_1036	TPANIC_RS05120	WP_010882480.1_974	WP_010882480.1	WP_010882480	heavy metal translocating P-type ATPase		792	copper translocating P type ATPase	01042017	84 kDa
TPANIC_1037	TPANIC_RS05125	WP_010882481.1_975	WP_010882481.1	WP_010882481	hemolysin III family protein		238	hemolysin III family protein	01042017	26 kDa
TPANIC_1038	TPANIC_RS05130	WP_010882482.1_976	WP_010882482.1	WP_010882482	DNA starvation/stationary phase protection protein		177	DNA starvation stationary phase protection protein	01042017	19 kDa	TPANIC_1038_DNAstarvation stationary phase protection protein_WP_010882482_01042017	1	1	1	0.401	0.407	0.339	2.4e-05	3.4e-05	3.4e-05	6	7	6	6	7	6	7	9	8	7	9	8	25	41	41	25	41	41	24.432	42.273	40.721	5	6	5	5	6	5	1	1
TPANIC_1039	TPANIC_RS05135	WP_010882483.1_977	WP_010882483.1	WP_010882483	adenine phosphoribosyltransferase		190	adenine phosphoribosyltransferase	01042017	21 kDa
TPANIC_1040	TPANIC_RS05140	WP_010882484.1_978	WP_010882484.1	WP_010882484	elongation factor P--(R)-beta-lysine ligase		351	elongation factor P R beta lysine ligase	01042017	40 kDa
TPANIC_1041	TPANIC_RS05145	WP_014342706.1_979	WP_014342706.1	YP_008091860	ATP-dependent Clp protease proteolytic subunit		199	S14 family endopeptidase ClpP	05072013	26 kDa
	TPANIC_RS02075			WP_014342420				hypothetical protein	01042017	20 kDa
TPANIC_0928	TPANIC_RS04575			WP_014342845				hypothetical protein	05072013	56 kDa
	TPANIC_RS04705			WP_013945517				hypothetical protein	01042017	11 kDa
* NOTE: Protein identified as TPANIC_0619 may be TPANIC_0619, TPANIC_0315, or both (both proteins contain the single identified peptide)
** Annotated as hypothetical proteins in the original NCBI July 2021 proteome annotation; now annotated as major outer sheath proteins (unknown function)
# NOTE: Protein identified as TPANIC_0117 may be TPANIC_0117, TPANIC_0131, or both (both paralogous proteins contain the same identified peptides)
[truncated: 134 more columns]

## Sheet: 1 peptide report_Tp proteins
Supplementary Table S2_sheet 2. Scaffold peptide reports for in vivo-grown T. pallidum sample 1.
Peptides (T. pallidum peptides only identified by mass spectrometry). Percolator (as a node in Proteome Discoverer) was used to generate decoy sequences (randomized sequences from the customized T. pallidum database).
Experiment name	Biological sample category	Biological sample name	MS/MS sample name	Protein name	Protein accession numbers	Alternate IDs	Database sources	Protein molecular weight (Da)	Protein identification probability	Exclusive unique peptide count	Exclusive unique spectrum count	Total spectrum count	Percentage of total spectra	Percentage sequence coverage	Peptide sequence	Previous amino acid	Next amino acid	Best Peptide identification probability	Best Sequest deltaCn	Best Sequest XCorr	Best Sequest Sp	Best Sequest SpRank	Best Sequest Peak Ratio	Number of identified +1H spectra	Number of identified +2H spectra	Number of identified +3H spectra	Number of identified +4H spectra	Number of enzymatic termini	Calculated +1H Peptide Mass (AMU)	Median Retention Time	Total Precursor Intensity	Total TIC	Peptide start index	Peptide stop index	Star Category	Assigned	Other Proteins
REC-2120_238_253_254	238	238	Mudpit_2120_238_253_254: 20210322_238_G01	LysM peptidoglycan binding domain containing protein_05072013	TPANIC_0042_TPANIC_RS00205_WP_010881491		Tpal_06_rabbit.fasta	33200.2	1	7	7	23	2.2e-05	0.229	ALLSFFK	R	R	0.997	0.603	1.71	0	1	0	0	4	0	0	2	825.487	3809.98		97693.1	40	46	Empty	TRUE
REC-2120_238_253_254	238	238	Mudpit_2120_238_253_254: 20210322_238_G01	LysM peptidoglycan binding domain containing protein_05072013	TPANIC_0042_TPANIC_RS00205_WP_010881491		Tpal_06_rabbit.fasta	33200.2	1	7	7	23	2.2e-05	0.229	IAEFNR	R	L	0.98	0.388	1.66	0	1	0	0	3	0	0	2	749.394	1264.39		88876.8	287	292	Empty	TRUE
REC-2120_238_253_254	238	238	Mudpit_2120_238_253_254: 20210322_238_G01	LysM peptidoglycan binding domain containing protein_05072013	TPANIC_0042_TPANIC_RS00205_WP_010881491		Tpal_06_rabbit.fasta	33200.2	1	7	7	23	2.2e-05	0.229	LADGSFFPLFTAEGAQR	K	T	0.997	0.673	3.38	0	1	0	0	3	0	0	2	1826.91	4414.28		36109.8	9	25	Empty	TRUE
REC-2120_238_253_254	238	238	Mudpit_2120_238_253_254: 20210322_238_G01	LysM peptidoglycan binding domain containing protein_05072013	TPANIC_0042_TPANIC_RS00205_WP_010881491		Tpal_06_rabbit.fasta	33200.2	1	7	7	23	2.2e-05	0.229	RGDTLWDLAR	K	S	0.997	0.359	3.14	0	1	0	0	3	0	0	2	1202.63	3030.2		165152	266	275	Empty	TRUE
REC-2120_238_253_254	238	238	Mudpit_2120_238_253_254: 20210322_238_G01	LysM peptidoglycan binding domain containing protein_05072013	TPANIC_0042_TPANIC_RS00205_WP_010881491		Tpal_06_rabbit.fasta	33200.2	1	7	7	23	2.2e-05	0.229	TTLELVTANDQQSR	R	A	0.997	0.715	3.84	0	1	0	0	4	0	0	2	1575.8	2290.01		149941	26	39	Empty	TRUE
REC-2120_238_253_254	238	238	Mudpit_2120_238_253_254: 20210322_238_G01	LysM peptidoglycan binding domain containing protein_05072013	TPANIC_0042_TPANIC_RS00205_WP_010881491		Tpal_06_rabbit.fasta	33200.2	1	7	7	23	2.2e-05	0.229	VVDLPSETALPETHK	R	E	0.997	0.71	4.45	0	1	0	0	0	4	0	2	1635.86	2378.7		354386	213	227	Empty	TRUE
REC-2120_238_253_254	238	238	Mudpit_2120_238_253_254: 20210322_238_G01	LysM peptidoglycan binding domain containing protein_05072013	TPANIC_0042_TPANIC_RS00205_WP_010881491		Tpal_06_rabbit.fasta	33200.2	1	7	7	23	2.2e-05	0.229	VVDLPSETALPETHKEK	R	D	0.997	0.491	2.84	0	1	0	0	0	2	0	2	1893	2072.84		86952.2	213	229	Empty	TRUE
REC-2120_238_253_254	238	238	Mudpit_2120_238_253_254: 20210322_238_G01	glutaredoxin_WP_010881521_05072013	TPANIC_0072_TPANIC_RS00350		Tpal_06_rabbit.fasta	10088	1	5	7	42	4.02e-05	0.556	DSMPLFDDVK	R	K	0.997	0.877	2.29	0	1	0	0	4	0	0	2	1166.54	3306.8		63339.7	50	59	Empty	TRUE
REC-2120_238_253_254	238	238	Mudpit_2120_238_253_254: 20210322_238_G01	glutaredoxin_WP_010881521_05072013	TPANIC_0072_TPANIC_RS00350		Tpal_06_rabbit.fasta	10088	1	5	7	42	4.02e-05	0.556	DSMPLFDDVKK	R	E	0.997	0.656	2.76	0	1	0	0	6	6	0	2	1294.63	2745.19		622384	50	60	Empty	TRUE
REC-2120_238_253_254	238	238	Mudpit_2120_238_253_254: 20210322_238_G01	glutaredoxin_WP_010881521_05072013	TPANIC_0072_TPANIC_RS00350		Tpal_06_rabbit.fasta	10088	1	5	7	42	4.02e-05	0.556	MRDSMPLFDDVKK	K	E	0.997	0.318	2.68	0	1	0	0	0	2	0	2	1581.78	2539.1		58551.2	48	60	Empty	TRUE
REC-2120_238_253_254	238	238	Mudpit_2120_238_253_254: 20210322_238_G01	glutaredoxin_WP_010881521_05072013	TPANIC_0072_TPANIC_RS00350		Tpal_06_rabbit.fasta	10088	1	5	7	42	4.02e-05	0.556	SNHINFEYVDITGSGK	R	N	0.997	0.821	5.21	0	1	0	0	6	8	0	2	1780.85	2907.21		1047030	25	40	Empty	TRUE
REC-2120_238_253_254	238	238	Mudpit_2120_238_253_254: 20210322_238_G01	glutaredoxin_WP_010881521_05072013	TPANIC_0072_TPANIC_RS00350		Tpal_06_rabbit.fasta	10088	1	5	7	42	4.02e-05	0.556	TLTLFGSNHCGQCATALEYLR	K	S	0.997	0.778	5.22	0	1	0	0	0	10	0	2	2412.14	3707.82		615804	4	24	Empty	TRUE
REC-2120_238_253_254	238	238	Mudpit_2120_238_253_254: 20210322_238_G01	domain containing protein_WP_010881522_05072013	TPANIC_0073_TPANIC_RS00355_HDOD-DECOY			0	1	2	2	2	1.91e-06	0	KYDQPDFIDLGK	?	?	0.971	0.439	2.45	0	1	0	0	1	0	0	2	1438.72	3362.07		62941.4	0	0	Empty	TRUE
REC-2120_238_253_254	238	238	Mudpit_2120_238_253_254: 20210322_238_G01	domain containing protein_WP_010881522_05072013	TPANIC_0073_TPANIC_RS00355_HDOD-DECOY			0	1	2	2	2	1.91e-06	0	QIELLK	?	?	0.973	0.395	2.15	0	1	0	0	1	0	0	2	743.466	1669.28		50899.5	0	0	Empty	TRUE
REC-2120_238_253_254	238	238	Mudpit_2120_238_253_254: 20210322_238_G01	protein_WP_010881533_05072013	TPANIC_0084_TPANIC_RS00410_hypothetical		Tpal_06_rabbit.fasta	8224.3	1	6	8	32	3.06e-05	0.636	EYCSGLPDVEK	R	K	0.997	0.724	3.09	0	1	0	0	7	0	0	2	1296.58	2118.35		421657	18	28	Empty	TRUE
REC-2120_238_253_254	238	238	Mudpit_2120_238_253_254: 20210322_238_G01	protein_WP_010881533_05072013	TPANIC_0084_TPANIC_RS00410_hypothetical		Tpal_06_rabbit.fasta	8224.3	1	6	8	32	3.06e-05	0.636	IAESTSPEGAK	K	L	0.997	0.78	3.33	0	1	0	0	2	0	0	2	1089.54	654.87		456648	30	40	Empty	TRUE
REC-2120_238_253_254	238	238	Mudpit_2120_238_253_254: 20210322_238_G01	protein_WP_010881533_05072013	TPANIC_0084_TPANIC_RS00410_hypothetical		Tpal_06_rabbit.fasta	8224.3	1	6	8	32	3.06e-05	0.636	KIAESTSPEGAK	K	L	0.997	0.348	3.39	0	1	0	0	2	0	0	2	1217.64	527.044		66680.7	29	40	Empty	TRUE
REC-2120_238_253_254	238	238	Mudpit_2120_238_253_254: 20210322_238_G01	protein_WP_010881533_05072013	TPANIC_0084_TPANIC_RS00410_hypothetical		Tpal_06_rabbit.fasta	8224.3	1	6	8	32	3.06e-05	0.636	LREYCSGLPDVEKK	R	I	0.997	0.564	2.92	0	1	0	0	0	4	4	2	1693.86	1800.7		770567	16	29	Empty	TRUE
REC-2120_238_253_254	238	238	Mudpit_2120_238_253_254: 20210322_238_G01	protein_WP_010881533_05072013	TPANIC_0084_TPANIC_RS00410_hypothetical		Tpal_06_rabbit.fasta	8224.3	1	6	8	32	3.06e-05	0.636	MVVNAVVGADEASAR	-	L	0.997	0.783	4.25	0	1	0	0	9	0	0	2	1488.75	2118.79		999523	1	15	Empty	TRUE
REC-2120_238_253_254	238	238	Mudpit_2120_238_253_254: 20210322_238_G01	protein_WP_010881533_05072013	TPANIC_0084_TPANIC_RS00410_hypothetical		Tpal_06_rabbit.fasta	8224.3	1	6	8	32	3.06e-05	0.636	TADIGELEK	R	F	0.997	0.623	2.88	0	1	0	0	4	0	0	2	975.5	1743.56		2042540	66	74	Empty	TRUE
REC-2120_238_253_254	238	238	Mudpit_2120_238_253_254: 20210322_238_G01	family protein disulfide reductase_WP_010881549_05072013	TPANIC_0100_TPANIC_RS00490_TlpA		Tpal_06_rabbit.fasta	22009.3	0.984	1	1	1	9.56e-07	0.05	GEALVPSLFK	K	G	0.996	0.792	2.13	0	1	0	0	1	0	0	2	1060.6	3493.84		35999	75	84	Empty	TRUE
REC-2120_238_253_254	238	238	Mudpit_2120_238_253_254: 20210322_238_G01	3 diphosphoglycerate dependent phosphoglycerate mutase_WP_010881615_05072013	TPANIC_0168_TPANIC_RS00855_2		Tpal_06_rabbit.fasta	28358.1	1	2	2	4	3.82e-06	0.104	SFDVAPPPLTVGDAR	R	C	0.997	0.48	2.56	0	1	0	0	1	0	0	2	1541.8	3194.07		20810.1	115	129	Empty	TRUE
REC-2120_238_253_254	238	238	Mudpit_2120_238_253_254: 20210322_238_G01	3 diphosphoglycerate dependent phosphoglycerate mutase_WP_010881615_05072013	TPANIC_0168_TPANIC_RS00855_2		Tpal_06_rabbit.fasta	28358.1	1	2	2	4	3.82e-06	0.104	TPVLPFTESLK	R	D	0.997	0.655	2.63	0	1	0	0	3	0	0	2	1231.69	3482.76		48430.7	146	156	Empty	TRUE
REC-2120_238_253_254	238	238	Mudpit_2120_238_253_254: 20210322_238_G01	hypothetical protein_WP_010881626_05072013	TPANIC_0179_TPANIC_RS00895		Tpal_06_rabbit.fasta	66534.8	1	11	12	52	4.97e-05	0.212	ADLDQLK	R	G	0.975	0.308	1.92	0	1	0	0	2	0	0	2	802.431	1527.92		223963	324	330	Empty	TRUE
REC-2120_238_253_254	238	238	Mudpit_2120_238_253_254: 20210322_238_G01	hypothetical protein_WP_010881626_05072013	TPANIC_0179_TPANIC_RS00895		Tpal_06_rabbit.fasta	66534.8	1	11	12	52	4.97e-05	0.212	ALPVQSSAEDSR	R	G	0.997	0.835	2.72	0	1	0	0	4	0	0	2	1259.62	1295.61		522127	134	145	Empty	TRUE	P30947
REC-2120_238_253_254	238	238	Mudpit_2120_238_253_254: 20210322_238_G01	hypothetical protein_WP_010881626_05072013	TPANIC_0179_TPANIC_RS00895		Tpal_06_rabbit.fasta	66534.8	1	11	12	52	4.97e-05	0.212	ATLGNEVFDVK	R	E	0.997	0.67	3.5	0	1	0	0	4	0	0	2	1192.62	2792.22		658777	443	453	Empty	TRUE	P30947
REC-2120_238_253_254	238	238	Mudpit_2120_238_253_254: 20210322_238_G01	hypothetical protein_WP_010881626_05072013	TPANIC_0179_TPANIC_RS00895		Tpal_06_rabbit.fasta	66534.8	1	11	12	52	4.97e-05	0.212	AWDACGVWVK	R	V	0.997	0.757	3.23	0	1	0	0	4	0	0	2	1191.56	2965.37		272178	84	93	Empty	TRUE
REC-2120_238_253_254	238	238	Mudpit_2120_238_253_254: 20210322_238_G01	hypothetical protein_WP_010881626_05072013	TPANIC_0179_TPANIC_RS00895		Tpal_06_rabbit.fasta	66534.8	1	11	12	52	4.97e-05	0.212	DAAADPSPVAKDDASPEAQR	R	A	0.997	0.758	4.35	0	1	0	0	0	2	0	2	2010.94	1246.64		78689.5	462	481	Empty	TRUE
REC-2120_238_253_254	238	238	Mudpit_2120_238_253_254: 20210322_238_G01	hypothetical protein_WP_010881626_05072013	TPANIC_0179_TPANIC_RS00895		Tpal_06_rabbit.fasta	66534.8	1	11	12	52	4.97e-05	0.212	IAQEISSIR	K	A	0.997	0.53	2.68	0	1	0	0	2	0	0	2	1016.57	1741.09		376905	315	323	Empty	TRUE
REC-2120_238_253_254	238	238	Mudpit_2120_238_253_254: 20210322_238_G01	hypothetical protein_WP_010881626_05072013	TPANIC_0179_TPANIC_RS00895		Tpal_06_rabbit.fasta	66534.8	1	11	12	52	4.97e-05	0.212	IEEFAR	K	S	0.986	0.572	1.89	0	1	0	0	5	0	0	2	764.394	1368.65		320476	605	610	Empty	TRUE
REC-2120_238_253_254	238	238	Mudpit_2120_238_253_254: 20210322_238_G01	hypothetical protein_WP_010881626_05072013	TPANIC_0179_TPANIC_RS00895		Tpal_06_rabbit.fasta	66534.8	1	11	12	52	4.97e-05	0.212	LLESLPEEK	R	I	0.997	0.665	3.05	0	1	0	0	5	0	0	2	1057.58	2196.2		473476	596	604	Empty	TRUE
REC-2120_238_253_254	238	238	Mudpit_2120_238_253_254: 20210322_238_G01	hypothetical protein_WP_010881626_05072013	TPANIC_0179_TPANIC_RS00895		Tpal_06_rabbit.fasta	66534.8	1	11	12	52	4.97e-05	0.212	SEYFHTYK	R	H	0.997	0.682	2.3	0	1	0	0	5	1	0	2	1074.49	1579.87		636702	611	618	Empty	TRUE
REC-2120_238_253_254	238	238	Mudpit_2120_238_253_254: 20210322_238_G01	hypothetical protein_WP_010881626_05072013	TPANIC_0179_TPANIC_RS00895		Tpal_06_rabbit.fasta	66534.8	1	11	12	52	4.97e-05	0.212	VAQEQWVQQGR	R	A	0.997	0.818	3.79	0	1	0	0	6	0	0	2	1328.67	1710.98		421316	432	442	Empty	TRUE
REC-2120_238_253_254	238	238	Mudpit_2120_238_253_254: 20210322_238_G01	hypothetical protein_WP_010881626_05072013	TPANIC_0179_TPANIC_RS00895		Tpal_06_rabbit.fasta	66534.8	1	11	12	52	4.97e-05	0.212	VPPEAQEPPVSSGGPEDPEAPAQHAPPGAR	K	V	0.997	0.872	4.3	0	1	0	0	0	12	0	2	2971.42	1929.06		415251	94	123	Empty	TRUE
REC-2120_238_253_254	238	238	Mudpit_2120_238_253_254: 20210322_238_G01	factor EF1A_YP_008091056_tufA_05072013	TPANIC_0187_elongation		Tpal_06_rabbit.fasta	54076.2	1	7	8	27	2.58e-05	0.168	DALAGYGFSR	R	E	0.997	0.778	2.31	0	1	0	0	3	0	0	2	1056.51	2584.78		129823	256	265	Empty	TRUE
REC-2120_238_253_254	238	238	Mudpit_2120_238_253_254: 20210322_238_G01	factor EF1A_YP_008091056_tufA_05072013	TPANIC_0187_elongation		Tpal_06_rabbit.fasta	54076.2	1	7	8	27	2.58e-05	0.168	EHLLLAR	K	Q	0.997	0.541	1.83	0	1	0	0	4	0	0	2	851.51	1625.14		165354	218	224	Empty	TRUE
REC-2120_238_253_254	238	238	Mudpit_2120_238_253_254: 20210322_238_G01	factor EF1A_YP_008091056_tufA_05072013	TPANIC_0187_elongation		Tpal_06_rabbit.fasta	54076.2	1	7	8	27	2.58e-05	0.168	IIGELIHPIAMDK	K	G	0.997	0.702	3.86	0	1	0	0	2	5	0	2	1449.81	3097.02		189647	460	472	Empty	TRUE
REC-2120_238_253_254	238	238	Mudpit_2120_238_253_254: 20210322_238_G01	factor EF1A_YP_008091056_tufA_05072013	TPANIC_0187_elongation		Tpal_06_rabbit.fasta	54076.2	1	7	8	27	2.58e-05	0.168	LLDQGIAGDNVGLLLR	K	G	0.997	0.828	3.53	0	1	0	0	4	0	0	2	1666.95	3960.51		65918.2	366	381	Empty	TRUE
REC-2120_238_253_254	238	238	Mudpit_2120_238_253_254: 20210322_238_G01	factor EF1A_YP_008091056_tufA_05072013	TPANIC_0187_elongation		Tpal_06_rabbit.fasta	54076.2	1	7	8	27	2.58e-05	0.168	QVGVPSIIVFLNK	R	V	0.987	0.685	1.95	0	1	0	0	1	0	0	2	1413.85	4388.89		5248.76	225	237	Empty	TRUE
REC-2120_238_253_254	238	238	Mudpit_2120_238_253_254: 20210322_238_G01	factor EF1A_YP_008091056_tufA_05072013	TPANIC_0187_elongation		Tpal_06_rabbit.fasta	54076.2	1	7	8	27	2.58e-05	0.168	TTLSAAITSYCAK	K	K	0.997	0.613	3.48	0	1	0	0	4	0	0	2	1386.69	2748.82		177673	126	138	Empty	TRUE
REC-2120_238_253_254	238	238	Mudpit_2120_238_253_254: 20210322_238_G01	factor EF1A_YP_008091056_tufA_05072013	TPANIC_0187_elongation		Tpal_06_rabbit.fasta	54076.2	1	7	8	27	2.58e-05	0.168	YDEIDNAPEEK	K	A	0.997	0.768	2.92	0	1	0	0	4	0	0	2	1322.57	1405.37		129923	147	157	Empty	TRUE
REC-2120_238_253_254	238	238	Mudpit_2120_238_253_254: 20210322_238_G01	protein WP_010881662_05072013	TPANIC_0214_TPANIC_RS01065_hypothetical		Tpal_06_rabbit.fasta	7005.2	0.989	1	1	6	5.74e-06	0.185	GVCPVTGQTGVK	R	L	0.997	0.622	2.22	0	1	0	0	6	0	0	2	1202.62	1279.99		193497	19	30	Empty	TRUE
REC-2120_238_253_254	238	238	Mudpit_2120_238_253_254: 20210322_238_G01	peptidoglycan binding domain containing protein_WP_010881708_05072013	TPANIC_0259_TPANIC_RS01305_LysM		Tpal_06_rabbit.fasta	22864.6	1	6	9	35	3.35e-05	0.32	GLEAFAQVER	K	I	0.997	0.7	3.09	0	1	0	0	5	0	0	2	1119.58	2667.92		973274	163	172	Empty	TRUE
REC-2120_238_253_254	238	238	Mudpit_2120_238_253_254: 20210322_238_G01	peptidoglycan binding domain containing protein_WP_010881708_05072013	TPANIC_0259_TPANIC_RS01305_LysM		Tpal_06_rabbit.fasta	22864.6	1	6	9	35	3.35e-05	0.32	GYYFPIIMACSEGVVTHPDR	R	I	0.997	0.777	3.8	0	1	0	0	0	6	0	2	2312.08	4022.29		202014	119	138	Empty	TRUE
REC-2120_238_253_254	238	238	Mudpit_2120_238_253_254: 20210322_238_G01	peptidoglycan binding domain containing protein_WP_010881708_05072013	TPANIC_0259_TPANIC_RS01305_LysM		Tpal_06_rabbit.fasta	22864.6	1	6	9	35	3.35e-05	0.32	KGLEAFAQVER	R	I	0.997	0.478	3.48	0	1	0	0	4	3	0	2	1247.67	2241.75		431202	162	172	Empty	TRUE
REC-2120_238_253_254	238	238	Mudpit_2120_238_253_254: 20210322_238_G01	peptidoglycan binding domain containing protein_WP_010881708_05072013	TPANIC_0259_TPANIC_RS01305_LysM		Tpal_06_rabbit.fasta	22864.6	1	6	9	35	3.35e-05	0.32	LAEFMNK	K	L	0.991	0.494	2	0	1	0	0	2	0	0	2	852.428	1799.66		56868.7	182	188	Empty	TRUE
REC-2120_238_253_254	238	238	Mudpit_2120_238_253_254: 20210322_238_G01	peptidoglycan binding domain containing protein_WP_010881708_05072013	TPANIC_0259_TPANIC_RS01305_LysM		Tpal_06_rabbit.fasta	22864.6	1	6	9	35	3.35e-05	0.32	LVIPNFDEFMADPDHVR	K	K	0.997	0.754	4.11	0	1	0	0	2	10	0	2	2014.97	4243.94		647618	145	161	Empty	TRUE
REC-2120_238_253_254	238	238	Mudpit_2120_238_253_254: 20210322_238_G01	peptidoglycan binding domain containing protein_WP_010881708_05072013	TPANIC_0259_TPANIC_RS01305_LysM		Tpal_06_rabbit.fasta	22864.6	1	6	9	35	3.35e-05	0.32	NEDTLSQIAK	K	K	0.997	0.454	2.42	0	1	0	0	3	0	0	2	1118.57	1765.01		358508	101	110	Empty	TRUE
REC-2120_238_253_254	238	238	Mudpit_2120_238_253_254: 20210322_238_G01	RNA binding protein_YP_008091208_05072013	TPANIC_0356_putative		Tpal_06_rabbit.fasta	11955.8	1	2	2	4	3.82e-06	0.105	LRVNYAEEKPR	R	F	0.997	0.744	3.46	0	1	0	0	0	2	0	2	1374.75	1221.3		937836	90	100	Empty	TRUE
REC-2120_238_253_254	238	238	Mudpit_2120_238_253_254: 20210322_238_G01	RNA binding protein_YP_008091208_05072013	TPANIC_0356_putative		Tpal_06_rabbit.fasta	11955.8	1	2	2	4	3.82e-06	0.105	VNYAEEKPR	R	F	0.997	0.532	2.02	0	1	0	0	2	0	0	2	1105.56	794.438		194221	92	100	Empty	TRUE
REC-2120_238_253_254	238	238	Mudpit_2120_238_253_254: 20210322_238_G01	protein YP_008091212_05072013	TPANIC_0360_hypothetical		Tpal_06_rabbit.fasta	6438.3	0.989	1	1	4	3.82e-06	0.207	FNCPCGGEVVLR	R	S	0.997	0.761	2.82	0	1	0	0	4	0	0	2	1407.65	2378.79		477992	19	30	Empty	TRUE
REC-2120_238_253_254	238	238	Mudpit_2120_238_253_254: 20210322_238_G01	ribosomal protein L25 general stress protein Ctc_WP_010881820_05072013	TPANIC_0372_TPANIC_RS01825_50S		Tpal_06_rabbit.fasta	21618.6	1	2	2	6	5.74e-06	0.158	GVSVPLELAQQDFDR	R	L	0.997	0.699	3.18	0	1	0	0	4	0	0	2	1673.85	3668.46		62467.4	37	51	Empty	TRUE
REC-2120_238_253_254	238	238	Mudpit_2120_238_253_254: 20210322_238_G01	ribosomal protein L25 general stress protein Ctc_WP_010881820_05072013	TPANIC_0372_TPANIC_RS01825_50S		Tpal_06_rabbit.fasta	21618.6	1	2	2	6	5.74e-06	0.158	VEHVDFYAVEESVPLR	R	M	0.997	0.622	3.72	0	1	0	0	0	2	0	2	1888.94	3421.96		59011.7	88	103	Empty	TRUE
REC-2120_238_253_254	238	238	Mudpit_2120_238_253_254: 20210322_238_G01	ATPase_WP_010881856_05072013	TPANIC_0408_TPANIC_RS01995-DECOY			0	1	2	2	2	1.91e-06	0	ELNERLEDAR	?	?	0.967	0.548	2.28	0	1	0	0	1	0	0	2	1244.62	860.76		21412.9	0	0	Empty	TRUE
REC-2120_238_253_254	238	238	Mudpit_2120_238_253_254: 20210322_238_G01	ATPase_WP_010881856_05072013	TPANIC_0408_TPANIC_RS01995-DECOY			0	1	2	2	2	1.91e-06	0	HLLATNER	?	?	0.989	0.596	1.51	0	1	0	0	1	0	0	2	953.516	955.611		873385	0	0	Empty	TRUE
REC-2120_238_253_254	238	238	Mudpit_2120_238_253_254: 20210322_238_G01	family DNA RNA binding protein_WP_010881860_05072013	TPANIC_0412_TPANIC_RS02015_PUR		Tpal_06_rabbit.fasta	11929.5	1	4	4	14	1.34e-05	0.436	GELFTTEVQAENR	R	T	0.997	0.582	3.56	0	1	0	0	4	0	0	2	1493.72	2497.18		102944	5	17	Empty	TRUE
REC-2120_238_253_254	238	238	Mudpit_2120_238_253_254: 20210322_238_G01	family DNA RNA binding protein_WP_010881860_05072013	TPANIC_0412_TPANIC_RS02015_PUR		Tpal_06_rabbit.fasta	11929.5	1	4	4	14	1.34e-05	0.436	HAVVVFEEEMQK	R	F	0.997	0.954	3.45	0	1	0	0	2	0	0	2	1445.71	2409.07		52776.2	49	60	Empty	TRUE
REC-2120_238_253_254	238	238	Mudpit_2120_238_253_254: 20210322_238_G01	family DNA RNA binding protein_WP_010881860_05072013	TPANIC_0412_TPANIC_RS02015_PUR		Tpal_06_rabbit.fasta	11929.5	1	4	4	14	1.34e-05	0.436	SLDFLEK	R	N	0.997	0.478	1.75	0	1	0	0	4	0	0	2	851.451	2759.72		83739.4	68	74	Empty	TRUE
REC-2120_238_253_254	238	238	Mudpit_2120_238_253_254: 20210322_238_G01	family DNA RNA binding protein_WP_010881860_05072013	TPANIC_0412_TPANIC_RS02015_PUR		Tpal_06_rabbit.fasta	11929.5	1	4	4	14	1.34e-05	0.436	VGDVFLQVVESK	R	N	0.997	0.775	3.32	0	1	0	0	4	0	0	2	1319.72	3678.08		162261	28	39	Empty	TRUE
REC-2120_238_253_254	238	238	Mudpit_2120_238_253_254: 20210322_238_G01	protein WP_010881915_05072013	TPANIC_0466_TPANIC_RS02275_hypothetical		Tpal_06_rabbit.fasta	44764.1	0.995	1	1	2	1.91e-06	0.018	ILNLPLK	R	L	0.997	0.386	1.72	0	1	0	0	2	0	0	2	810.545	2994.13		40462.9	9	15	Empty	TRUE
REC-2120_238_253_254	238	238	Mudpit_2120_238_253_254: 20210322_238_G01	PmpR family DNA binding transcriptional regulator_WP_010881923_05072013	TPANIC_0474_TPANIC_RS02305_YebC		Tpal_06_rabbit.fasta	26326.1	1	2	2	4	3.82e-06	0.114	MAGGDPQANPR	R	L	0.997	0.684	3.35	0	1	0	0	2	0	0	2	1113.51	642.286		142059	38	48	Empty	TRUE
REC-2120_238_253_254	238	238	Mudpit_2120_238_253_254: 20210322_238_G01	PmpR family DNA binding transcriptional regulator_WP_010881923_05072013	TPANIC_0474_TPANIC_RS02305_YebC		Tpal_06_rabbit.fasta	26326.1	1	2	2	4	3.82e-06	0.114	NGGNLGSAGSVSYMFNR	R	K	0.997	0.748	2.93	0	1	0	0	2	0	0	2	1730.79	3018.56		13637.1	120	136	Empty	TRUE
REC-2120_238_253_254	238	238	Mudpit_2120_238_253_254: 20210322_238_G01	protein_WP_012460559_05072013	TPANIC_0486_TPANIC_RS02360_hypothetical		Tpal_06_rabbit.fasta	58550.3	1	2	2	3	2.87e-06	0.0452	AAELSTQAQR	R	A	0.997	0.494	2.06	0	1	0	0	1	0	0	2	1074.55	823.707		56092.2	249	258	Empty	TRUE
REC-2120_238_253_254	238	238	Mudpit_2120_238_253_254: 20210322_238_G01	protein_WP_012460559_05072013	TPANIC_0486_TPANIC_RS02360_hypothetical		Tpal_06_rabbit.fasta	58550.3	1	2	2	3	2.87e-06	0.0452	AQQLAQQSQQAQER	R	A	0.997	0.753	3.07	0	1	0	0	2	0	0	2	1613.8	841.528		32387	235	248	Empty	TRUE
REC-2120_238_253_254	238	238	Mudpit_2120_238_253_254: 20210322_238_G01	ribbon domain containing protein_WP_010881943_05072013	TPANIC_0494_TPANIC_RS02410_zinc		Tpal_06_rabbit.fasta	31433.2	1	9	9	24	2.29e-05	0.315	ALQVVLAQK	R	N	0.997	0.636	2.31	0	1	0	0	4	0	0	2	969.609	2126.01		155289	12	20	Empty	TRUE
REC-2120_238_253_254	238	238	Mudpit_2120_238_253_254: 20210322_238_G01	ribbon domain containing protein_WP_010881943_05072013	TPANIC_0494_TPANIC_RS02410_zinc		Tpal_06_rabbit.fasta	31433.2	1	9	9	24	2.29e-05	0.315	EGNSIVYCPYCSR	R	I	0.997	0.851	2.53	0	1	0	0	4	0	0	2	1604.68	2256.42		121706	218	230	Empty	TRUE
REC-2120_238_253_254	238	238	Mudpit_2120_238_253_254: 20210322_238_G01	ribbon domain containing protein_WP_010881943_05072013	TPANIC_0494_TPANIC_RS02410_zinc		Tpal_06_rabbit.fasta	31433.2	1	9	9	24	2.29e-05	0.315	FLVAQEELLTR	K	C	0.997	0.788	3.54	0	1	0	0	6	0	0	2	1318.74	3299.38		224246	33	43	Empty	TRUE
REC-2120_238_253_254	238	238	Mudpit_2120_238_253_254: 20210322_238_G01	ribbon domain containing protein_WP_010881943_05072013	TPANIC_0494_TPANIC_RS02410_zinc		Tpal_06_rabbit.fasta	31433.2	1	9	9	24	2.29e-05	0.315	LETEIAEAPK	R	F	0.997	0.7	2.22	0	1	0	0	2	0	0	2	1100.58	1694.35		121909	23	32	Empty	TRUE
REC-2120_238_253_254	238	238	Mudpit_2120_238_253_254: 20210322_238_G01	ribbon domain containing protein_WP_010881943_05072013	TPANIC_0494_TPANIC_RS02410_zinc		Tpal_06_rabbit.fasta	31433.2	1	9	9	24	2.29e-05	0.315	LTTELCK	R	A	0.971	0.282	1.63	0	1	0	0	1	0	0	2	864.45	1278.21		39222.1	65	71	Empty	TRUE
REC-2120_238_253_254	238	238	Mudpit_2120_238_253_254: 20210322_238_G01	ribbon domain containing protein_WP_010881943_05072013	TPANIC_0494_TPANIC_RS02410_zinc		Tpal_06_rabbit.fasta	31433.2	1	9	9	24	2.29e-05	0.315	MVPANVFENLR	-	A	0.997	0.665	2.54	0	1	0	0	2	0	0	2	1289.67	3492.72		77732.7	1	11	Empty	TRUE
REC-2120_238_253_254	238	238	Mudpit_2120_238_253_254: 20210322_238_G01	ribbon domain containing protein_WP_010881943_05072013	TPANIC_0494_TPANIC_RS02410_zinc		Tpal_06_rabbit.fasta	31433.2	1	9	9	24	2.29e-05	0.315	NRLETEIAEAPK	K	F	0.997	0.62	3.33	0	1	0	0	3	0	0	2	1370.73	2040.12		109644	21	32	Empty	TRUE
REC-2120_238_253_254	238	238	Mudpit_2120_238_253_254: 20210322_238_G01	ribbon domain containing protein_WP_010881943_05072013	TPANIC_0494_TPANIC_RS02410_zinc		Tpal_06_rabbit.fasta	31433.2	1	9	9	24	2.29e-05	0.315	RQEVALR	K	S	0.988	0.235	2.25	0	1	0	0	1	0	0	2	871.511	763.031		31324.5	104	110	Empty	TRUE
REC-2120_238_253_254	238	238	Mudpit_2120_238_253_254: 20210322_238_G01	ribbon domain containing protein_WP_010881943_05072013	TPANIC_0494_TPANIC_RS02410_zinc		Tpal_06_rabbit.fasta	31433.2	1	9	9	24	2.29e-05	0.315	RREDAEVAMDNISTQR	K	E	0.997	0.721	2.91	0	1	0	0	0	1	0	2	1890.91	1743.91		19528.8	75	90	Empty	TRUE
REC-2120_238_253_254	238	238	Mudpit_2120_238_253_254: 20210322_238_G01	protein_WP_010882021_05072013	TPANIC_0574_TPANIC_RS02830_hypothetical		Tpal_06_rabbit.fasta	47665.1	1	14	16	59	5.64e-05	0.339	AGDLDAGMFDAVSR	R	A	0.997	0.653	4.26	0	1	0	0	6	0	0	2	1424.65	3118.1		424291	61	74	Empty	TRUE
REC-2120_238_253_254	238	238	Mudpit_2120_238_253_254: 20210322_238_G01	protein_WP_010882021_05072013	TPANIC_0574_TPANIC_RS02830_hypothetical		Tpal_06_rabbit.fasta	47665.1	1	14	16	59	5.64e-05	0.339	DVLLAGNAEADR	R	A	0.997	0.65	3.52	0	1	0	0	2	0	0	2	1243.63	1997.64		727224	49	60	Empty	TRUE
REC-2120_238_253_254	238	238	Mudpit_2120_238_253_254: 20210322_238_G01	protein_WP_010882021_05072013	TPANIC_0574_TPANIC_RS02830_hypothetical		Tpal_06_rabbit.fasta	47665.1	1	14	16	59	5.64e-05	0.339	EKFHFVEDSR	K	V	0.997	0.802	2.45	0	1	0	0	0	4	0	2	1293.62	1676.71		167969	191	200	Empty	TRUE
REC-2120_238_253_254	238	238	Mudpit_2120_238_253_254: 20210322_238_G01	protein_WP_010882021_05072013	TPANIC_0574_TPANIC_RS02830_hypothetical		Tpal_06_rabbit.fasta	47665.1	1	14	16	59	5.64e-05	0.339	FEAVEGAVALADR	K	A	0.997	0.542	3.27	0	1	0	0	2	0	0	2	1347.69	2944.28		84401.1	141	153	Empty	TRUE
REC-2120_238_253_254	238	238	Mudpit_2120_238_253_254: 20210322_238_G01	protein_WP_010882021_05072013	TPANIC_0574_TPANIC_RS02830_hypothetical		Tpal_06_rabbit.fasta	47665.1	1	14	16	59	5.64e-05	0.339	FHFVEDSR	K	V	0.997	0.738	2.4	0	1	0	0	4	0	0	2	1036.48	1783.06		674495	193	200	Empty	TRUE
REC-2120_238_253_254	238	238	Mudpit_2120_238_253_254: 20210322_238_G01	protein_WP_010882021_05072013	TPANIC_0574_TPANIC_RS02830_hypothetical		Tpal_06_rabbit.fasta	47665.1	1	14	16	59	5.64e-05	0.339	FVPVAVPHELK	K	G	0.997	0.614	2.19	0	1	0	0	1	2	0	2	1235.71	2535.93		165009	176	186	Empty	TRUE
REC-2120_238_253_254	238	238	Mudpit_2120_238_253_254: 20210322_238_G01	protein_WP_010882021_05072013	TPANIC_0574_TPANIC_RS02830_hypothetical		Tpal_06_rabbit.fasta	47665.1	1	14	16	59	5.64e-05	0.339	HSADSWWK	K	T	0.997	0.664	2.45	0	1	0	0	6	0	0	2	1016.46	2051.49		564336	299	306	Empty	TRUE
REC-2120_238_253_254	238	238	Mudpit_2120_238_253_254: 20210322_238_G01	protein_WP_010882021_05072013	TPANIC_0574_TPANIC_RS02830_hypothetical		Tpal_06_rabbit.fasta	47665.1	1	14	16	59	5.64e-05	0.339	ISCGINYGFDR	R	F	0.997	0.624	3.31	0	1	0	0	5	0	0	2	1301.59	2514.23		314250	313	323	Empty	TRUE
REC-2120_238_253_254	238	238	Mudpit_2120_238_253_254: 20210322_238_G01	protein_WP_010882021_05072013	TPANIC_0574_TPANIC_RS02830_hypothetical		Tpal_06_rabbit.fasta	47665.1	1	14	16	59	5.64e-05	0.339	KKWEYETDPSVTK	R	M	0.997	0.756	3.86	0	1	0	0	0	4	0	2	1610.81	1540.89		507617	110	122	Empty	TRUE	Q03505
REC-2120_238_253_254	238	238	Mudpit_2120_238_253_254: 20210322_238_G01	protein_WP_010882021_05072013	TPANIC_0574_TPANIC_RS02830_hypothetical		Tpal_06_rabbit.fasta	47665.1	1	14	16	59	5.64e-05	0.339	QQFQYAVEVLGEK	R	V	0.997	0.699	4.31	0	1	0	0	6	0	0	2	1538.79	3323.5		199788	84	96	Empty	TRUE	Q03505
REC-2120_238_253_254	238	238	Mudpit_2120_238_253_254: 20210322_238_G01	protein_WP_010882021_05072013	TPANIC_0574_TPANIC_RS02830_hypothetical		Tpal_06_rabbit.fasta	47665.1	1	14	16	59	5.64e-05	0.339	TMLTEDSFSAR	K	K	0.997	0.905	3.47	0	1	0	0	4	0	0	2	1257.58	2440.09		276122	210	220	Empty	TRUE
REC-2120_238_253_254	238	238	Mudpit_2120_238_253_254: 20210322_238_G01	protein_WP_010882021_05072013	TPANIC_0574_TPANIC_RS02830_hypothetical		Tpal_06_rabbit.fasta	47665.1	1	14	16	59	5.64e-05	0.339	VSSMESPHDLVVDTVGTGYHSR	K	F	0.997	0.759	4.73	0	1	0	0	0	2	2	2	2373.11	2785.63		217545	222	243	Empty	TRUE
REC-2120_238_253_254	238	238	Mudpit_2120_238_253_254: 20210322_238_G01	protein_WP_010882021_05072013	TPANIC_0574_TPANIC_RS02830_hypothetical		Tpal_06_rabbit.fasta	47665.1	1	14	16	59	5.64e-05	0.339	VTENTNGLK	R	T	0.997	0.426	2.47	0	1	0	0	4	0	0	2	975.511	759.596		129579	201	209	Empty	TRUE
REC-2120_238_253_254	238	238	Mudpit_2120_238_253_254: 20210322_238_G01	protein_WP_010882021_05072013	TPANIC_0574_TPANIC_RS02830_hypothetical		Tpal_06_rabbit.fasta	47665.1	1	14	16	59	5.64e-05	0.339	WEYETDPSVTK	K	M	0.997	0.569	3.13	0	1	0	0	5	0	0	2	1354.62	2181.91		255004	112	122	Empty	TRUE	Q28888
REC-2120_238_253_254	238	238	Mudpit_2120_238_253_254: 20210322_238_G01	family metallopeptidase_WP_010882038_05072013	TPANIC_0592_TPANIC_RS02925_M15-DECOY			0	0.99	1	1	1	9.56e-07	0	IALTKPR	?	?	0.978	0.325	1.37	0	1	0	0	1	0	0	2	798.52	2270.58		30904.7	0	0	Empty	TRUE
REC-2120_238_253_254	238	238	Mudpit_2120_238_253_254: 20210322_238_G01	repeat domain containing protein_WP_010882054_05072013	TPANIC_0608_TPANIC_RS03000_HEAT		Tpal_06_rabbit.fasta	31909.6	1	6	7	17	1.63e-05	0.182	ACELLAR	R	L	0.996	0.546	2.03	0	1	0	0	3	0	0	2	832.435	1617.18		312313	175	181	Empty	TRUE
REC-2120_238_253_254	238	238	Mudpit_2120_238_253_254: 20210322_238_G01	repeat domain containing protein_WP_010882054_05072013	TPANIC_0608_TPANIC_RS03000_HEAT		Tpal_06_rabbit.fasta	31909.6	1	6	7	17	1.63e-05	0.182	GSDDLQEALSR	R	L	0.997	0.58	3.35	0	1	0	0	6	0	0	2	1190.56	2272.09		1361590	138	148	Empty	TRUE
REC-2120_238_253_254	238	238	Mudpit_2120_238_253_254: 20210322_238_G01	repeat domain containing protein_WP_010882054_05072013	TPANIC_0608_TPANIC_RS03000_HEAT		Tpal_06_rabbit.fasta	31909.6	1	6	7	17	1.63e-05	0.182	LATAGLFR	R	V	0.997	0.628	1.87	0	1	0	0	1	0	0	2	848.499	2603.22		13323.8	149	156	Empty	TRUE
REC-2120_238_253_254	238	238	Mudpit_2120_238_253_254: 20210322_238_G01	repeat domain containing protein_WP_010882054_05072013	TPANIC_0608_TPANIC_RS03000_HEAT		Tpal_06_rabbit.fasta	31909.6	1	6	7	17	1.63e-05	0.182	TKDALIQVMCADR	R	E	0.997	0.559	3.19	0	1	0	0	1	0	0	2	1520.76	2663.86		18342.6	187	199	Empty	TRUE
REC-2120_238_253_254	238	238	Mudpit_2120_238_253_254: 20210322_238_G01	repeat domain containing protein_WP_010882054_05072013	TPANIC_0608_TPANIC_RS03000_HEAT		Tpal_06_rabbit.fasta	31909.6	1	6	7	17	1.63e-05	0.182	TKDALIQVMCADREPSVVR	R	A	0.997	0.379	2.33	0	1	0	0	0	2	2	2	2188.12	2805.57		237651	187	205	Empty	TRUE
REC-2120_238_253_254	238	238	Mudpit_2120_238_253_254: 20210322_238_G01	repeat domain containing protein_WP_010882054_05072013	TPANIC_0608_TPANIC_RS03000_HEAT		Tpal_06_rabbit.fasta	31909.6	1	6	7	17	1.63e-05	0.182	VINDFPDIR	R	L	0.997	0.508	2.68	0	1	0	0	2	0	0	2	1088.57	2717.03		211644	164	172	Empty	TRUE
REC-2120_238_253_254	238	238	Mudpit_2120_238_253_254: 20210322_238_G01	domain containing protein_WP_010882195_05072013	TPANIC_0750_TPANIC_RS03715_VWA		Tpal_06_rabbit.fasta	25940.3	1	5	5	13	1.24e-05	0.202	ALDTVWEIQEK	R	R	0.997	0.655	3.3	0	1	0	0	2	0	0	2	1331.68	3130.46		64934.4	114	124	Empty	TRUE
REC-2120_238_253_254	238	238	Mudpit_2120_238_253_254: 20210322_238_G01	domain containing protein_WP_010882195_05072013	TPANIC_0750_TPANIC_RS03715_VWA		Tpal_06_rabbit.fasta	25940.3	1	5	5	13	1.24e-05	0.202	FSSLHR	K	W	0.991	0.211	1.77	0	1	0	0	3	0	0	2	746.394	823.217		262320	47	52	Empty	TRUE
REC-2120_238_253_254	238	238	Mudpit_2120_238_253_254: 20210322_238_G01	domain containing protein_WP_010882195_05072013	TPANIC_0750_TPANIC_RS03715_VWA		Tpal_06_rabbit.fasta	25940.3	1	5	5	13	1.24e-05	0.202	IISVVDSIVPNGR	K	Y	0.997	0.422	2.16	0	1	0	0	2	0	0	2	1368.78	3221.8		57282.7	95	107	Empty	TRUE
REC-2120_238_253_254	238	238	Mudpit_2120_238_253_254: 20210322_238_G01	domain containing protein_WP_010882195_05072013	TPANIC_0750_TPANIC_RS03715_VWA		Tpal_06_rabbit.fasta	25940.3	1	5	5	13	1.24e-05	0.202	SFQSPYLVR	R	A	0.997	0.217	2.11	0	1	0	0	4	0	0	2	1096.58	2629.24		168443	156	164	Empty	TRUE
REC-2120_238_253_254	238	238	Mudpit_2120_238_253_254: 20210322_238_G01	domain containing protein_WP_010882195_05072013	TPANIC_0750_TPANIC_RS03715_VWA		Tpal_06_rabbit.fasta	25940.3	1	5	5	13	1.24e-05	0.202	YTDIGR	R	A	0.992	0.486	1.53	0	1	0	0	2	0	0	2	724.362	1067.8		79919.8	108	113	Empty	TRUE
REC-2120_238_253_254	238	238	Mudpit_2120_238_253_254: 20210322_238_G01	protein_WP_010882217_05072013	TPANIC_0772_TPANIC_RS03820_hypothetical		Tpal_06_rabbit.fasta	30840.9	1	2	2	3	2.87e-06	0.0949	ELGVLNAYTVDR	K	L	0.997	0.685	3.17	0	1	0	0	1	0	0	2	1349.71	3036.4		40122.2	66	77	Empty	TRUE
REC-2120_238_253_254	238	238	Mudpit_2120_238_253_254: 20210322_238_G01	protein_WP_010882217_05072013	TPANIC_0772_TPANIC_RS03820_hypothetical		Tpal_06_rabbit.fasta	30840.9	1	2	2	3	2.87e-06	0.0949	TIPGANGYNCPAVR	R	I	0.997	0.713	2.51	0	1	0	0	2	0	0	2	1489.72	1958.26		52202.5	190	203	Empty	TRUE
REC-2120_238_253_254	238	238	Mudpit_2120_238_253_254: 20210322_238_G01	protein_WP_010882222_05072013	TPANIC_0777_TPANIC_RS03855_hypothetical		Tpal_06_rabbit.fasta	9018.2	1	7	9	46	4.4e-05	0.527	EVDNSLPER	K	L	0.997	0.799	2.78	0	1	0	0	10	0	0	2	1058.51	1225.22		2623440	12	20	Empty	TRUE
REC-2120_238_253_254	238	238	Mudpit_2120_238_253_254: 20210322_238_G01	protein_WP_010882222_05072013	TPANIC_0777_TPANIC_RS03855_hypothetical		Tpal_06_rabbit.fasta	9018.2	1	7	9	46	4.4e-05	0.527	EYDVCEDCK	R	E	0.997	0.31	2.9	0	1	0	0	2	0	0	2	1217.45	1206.54		382681	27	35	Empty	TRUE
REC-2120_238_253_254	238	238	Mudpit_2120_238_253_254: 20210322_238_G01	protein_WP_010882222_05072013	TPANIC_0777_TPANIC_RS03855_hypothetical		Tpal_06_rabbit.fasta	9018.2	1	7	9	46	4.4e-05	0.527	EYDVCEDCKESIEDK	R	L	0.997	0.51	4.08	0	1	0	0	9	8	0	2	1918.77	1695.81		1400030	27	41	Empty	TRUE
REC-2120_238_253_254	238	238	Mudpit_2120_238_253_254: 20210322_238_G01	protein_WP_010882222_05072013	TPANIC_0777_TPANIC_RS03855_hypothetical		Tpal_06_rabbit.fasta	9018.2	1	7	9	46	4.4e-05	0.527	KEVDNSLPER	R	L	0.997	0.489	3.34	0	1	0	0	2	0	0	2	1186.61	820.596		209471	11	20	Empty	TRUE
REC-2120_238_253_254	238	238	Mudpit_2120_238_253_254: 20210322_238_G01	protein_WP_010882222_05072013	TPANIC_0777_TPANIC_RS03855_hypothetical		Tpal_06_rabbit.fasta	9018.2	1	7	9	46	4.4e-05	0.527	LYWTFR	R	E	0.989	0.601	1.69	0	1	0	0	2	0	0	2	885.462	3393.2		305826	21	26	Empty	TRUE
REC-2120_238_253_254	238	238	Mudpit_2120_238_253_254: 20210322_238_G01	protein_WP_010882222_05072013	TPANIC_0777_TPANIC_RS03855_hypothetical		Tpal_06_rabbit.fasta	9018.2	1	7	9	46	4.4e-05	0.527	TLQCDICR	K	K	0.997	0.762	2.57	0	1	0	0	8	0	0	2	1065.48	1464.95		2082360	3	10	Empty	TRUE
REC-2120_238_253_254	238	238	Mudpit_2120_238_253_254: 20210322_238_G01	protein_WP_010882222_05072013	TPANIC_0777_TPANIC_RS03855_hypothetical		Tpal_06_rabbit.fasta	9018.2	1	7	9	46	4.4e-05	0.527	TLQCDICRK	K	E	0.997	0.399	2.45	0	1	0	0	2	3	0	2	1193.58	1111.3		199160	3	11	Empty	TRUE
REC-2120_238_253_254	238	238	Mudpit_2120_238_253_254: 20210322_238_G01	membrane lipoprotein sorting protein_WP_010882234_05072013	TPANIC_0789_TPANIC_RS03910_outer		Tpal_06_rabbit.fasta	29040.8	1	3	3	6	5.74e-06	0.128	ALLWIEQETGR	R	F	0.997	0.442	2.5	0	1	0	0	2	0	0	2	1315.7	3540.3		28900	175	185	Empty	TRUE
REC-2120_238_253_254	238	238	Mudpit_2120_238_253_254: 20210322_238_G01	membrane lipoprotein sorting protein_WP_010882234_05072013	TPANIC_0789_TPANIC_RS03910_outer		Tpal_06_rabbit.fasta	29040.8	1	3	3	6	5.74e-06	0.128	TVVLETIAQR	K	S	0.997	0.403	2.19	0	1	0	0	2	0	0	2	1129.66	2501.82		69386.7	218	227	Empty	TRUE
REC-2120_238_253_254	238	238	Mudpit_2120_238_253_254: 20210322_238_G01	membrane lipoprotein sorting protein_WP_010882234_05072013	TPANIC_0789_TPANIC_RS03910_outer		Tpal_06_rabbit.fasta	29040.8	1	3	3	6	5.74e-06	0.128	VFTPEYLTQTDR	K	-	0.997	0.717	3.1	0	1	0	0	2	0	0	2	1469.73	2852.14		79854.2	247	258	Empty	TRUE
REC-2120_238_253_254	238	238	Mudpit_2120_238_253_254: 20210322_238_G01	protein_WP_014342609_05072013	TPANIC_0847_TPANIC_RS04190_hypothetical		Tpal_06_rabbit.fasta	12471.4	1	4	5	19	1.82e-05	0.45	ALNHLSTFEDSAYGEALTQHAAK	K	V	0.997	0.764	6.46	0	1	0	0	0	3	5	2	2474.19	2930.12		1056480	66	88	Empty	TRUE
REC-2120_238_253_254	238	238	Mudpit_2120_238_253_254: 20210322_238_G01	protein_WP_014342609_05072013	TPANIC_0847_TPANIC_RS04190_hypothetical		Tpal_06_rabbit.fasta	12471.4	1	4	5	19	1.82e-05	0.45	EHAGLSEELTSR	R	T	0.997	0.377	2.51	0	1	0	0	2	0	0	2	1328.64	1694.1		97864.9	94	105	Empty	TRUE
REC-2120_238_253_254	238	238	Mudpit_2120_238_253_254: 20210322_238_G01	protein_WP_014342609_05072013	TPANIC_0847_TPANIC_RS04190_hypothetical		Tpal_06_rabbit.fasta	12471.4	1	4	5	19	1.82e-05	0.45	IEEGILK	K	A	0.997	0.288	2.35	0	1	0	0	6	0	0	2	801.472	1835.84		346546	59	65	Empty	TRUE
REC-2120_238_253_254	238	238	Mudpit_2120_238_253_254: 20210322_238_G01	protein_WP_014342609_05072013	TPANIC_0847_TPANIC_RS04190_hypothetical		Tpal_06_rabbit.fasta	12471.4	1	4	5	19	1.82e-05	0.45	MLNLGQVK	-	V	0.997	0.418	2.06	0	1	0	0	3	0	0	2	902.513	2254.43		205195	1	8	Empty	TRUE
REC-2120_238_253_254	238	238	Mudpit_2120_238_253_254: 20210322_238_G01	family protein_WP_014342833_05072013	TPANIC_0856_TPANIC_RS04235_UPF0164		Tpal_06_rabbit.fasta	41536.9	0.989	1	1	2	1.91e-06	0.0406	CTGVGTCCNGEKPCCK	R	D	0.997	0.258	3.37	0	1	0	0	0	2	0	2	1887.73	709.081		36833.1	245	260	Empty	TRUE
REC-2120_238_253_254	238	238	Mudpit_2120_238_253_254: 20210322_238_G01	family protein_WP_010882302_05072013	TPANIC_0858_TPANIC_RS04240_UPF0164		Tpal_06_rabbit.fasta	43391.5	1	0	0	5	4.78e-06	0.0931	DCDCNCPCQDCNDK	K	G	0.997	0.844	2.85	0	1	0	0	1	0	0	2	1860.57	624.763		7095.68	266	279	Empty	TRUE
REC-2120_238_253_254	238	238	Mudpit_2120_238_253_254: 20210322_238_G01	family protein_WP_010882302_05072013	TPANIC_0858_TPANIC_RS04240_UPF0164		Tpal_06_rabbit.fasta	43391.5	1	0	0	5	4.78e-06	0.0931	GAIGIINFAR	R	R	0.97	0.561	1.7	0	1	0	0	1	0	0	2	1031.6	3348.35		30684.1	161	170	Empty	TRUE
REC-2120_238_253_254	238	238	Mudpit_2120_238_253_254: 20210322_238_G01	family protein_WP_010882302_05072013	TPANIC_0858_TPANIC_RS04240_UPF0164		Tpal_06_rabbit.fasta	43391.5	1	0	0	5	4.78e-06	0.0931	IENCTSTCEK	K	C	0.997	0.87	2.04	0	1	0	0	2	0	0	2	1241.51	498.91		39641.1	238	247	Empty	TRUE
REC-2120_238_253_254	238	238	Mudpit_2120_238_253_254: 20210322_238_G01	family protein_WP_010882302_05072013	TPANIC_0858_TPANIC_RS04240_UPF0164		Tpal_06_rabbit.fasta	43391.5	1	0	0	5	4.78e-06	0.0931	VSDKIENCTSTCEK	K	C	0.997	0.626	3.8	0	1	0	0	0	1	0	2	1670.74	884.028		75218.8	234	247	Empty	TRUE
REC-2120_238_253_254	238	238	Mudpit_2120_238_253_254: 20210322_238_G01	domain containing protein_WP_010882338_05072013	TPANIC_0895_TPANIC_RS04415_DUF302		Tpal_06_rabbit.fasta	18863.3	1	2	3	7	6.69e-06	0.125	TMQLLESALR	R	T	0.997	0.657	2.44	0	1	0	0	5	0	0	2	1161.63	3333.93		112305	58	67	Empty	TRUE
REC-2120_238_253_254	238	238	Mudpit_2120_238_253_254: 20210322_238_G01	domain containing protein_WP_010882338_05072013	TPANIC_0895_TPANIC_RS04415_DUF302		Tpal_06_rabbit.fasta	18863.3	1	2	3	7	6.69e-06	0.125	VPLYLMVTDVR	R	G	0.997	0.723	3.09	0	1	0	0	2	0	0	2	1305.72	3900.98		34523.5	118	128	Empty	TRUE
REC-2120_238_253_254	238	238	Mudpit_2120_238_253_254: 20210322_238_G01	domain containing protein_WP_010882349_05072013	TPANIC_0906_TPANIC_RS04455_KH		Tpal_06_rabbit.fasta	8686.2	0.078	0	0	17	1.63e-05	0.312	ALVDRPGEVTVTK	R	S	0.997	0.455	2.96	0	1	0	0	1	4	0	2	1384.78	1681.98		929953	15	27	Empty	FALSE
REC-2120_238_253_254	238	238	Mudpit_2120_238_253_254: 20210322_238_G01	domain containing protein_WP_010882349_05072013	TPANIC_0906_TPANIC_RS04455_KH		Tpal_06_rabbit.fasta	8686.2	0.078	0	0	17	1.63e-05	0.312	SPGEGLEILQLR	K	V	0.997	0.641	3.41	0	1	0	0	12	0	0	2	1311.73	3651.68		360097	28	39	Empty	FALSE
REC-2120_238_253_254	238	238	Mudpit_2120_238_253_254: 20210322_238_G01	WP_010882362_05072013	TPANIC_0919_TPANIC_RS04520_thioredoxin		Tpal_06_rabbit.fasta	11391.2	1	2	3	25	2.39e-05	0.267	ILTLIQK	K	N	0.997	0.497	2.27	0	1	0	0	18	0	0	2	828.556	2449.66		2869130	97	103	Empty	TRUE
REC-2120_238_253_254	238	238	Mudpit_2120_238_253_254: 20210322_238_G01	WP_010882362_05072013	TPANIC_0919_TPANIC_RS04520_thioredoxin		Tpal_06_rabbit.fasta	11391.2	1	2	3	25	2.39e-05	0.267	TIETNPLVIVDFWAPWCGSCK	K	M	0.997	0.749	3.24	0	1	0	0	6	1	0	2	2493.19	5487.73		53337.6	14	34	Empty	TRUE
REC-2120_238_253_254	238	238	Mudpit_2120_238_253_254: 20210322_238_G01	WP_010882368_05072013	TPANIC_0925_TPANIC_RS04560_flavodoxin		Tpal_06_rabbit.fasta	15793.4	1	3	3	10	9.56e-06	0.267	AAGADVFEGK	K	G	0.997	0.697	3.21	0	1	0	0	4	0	0	2	964.473	1651.85		1138970	112	121	Empty	TRUE
REC-2120_238_253_254	238	238	Mudpit_2120_238_253_254: 20210322_238_G01	WP_010882368_05072013	TPANIC_0925_TPANIC_RS04560_flavodoxin		Tpal_06_rabbit.fasta	15793.4	1	3	3	10	9.56e-06	0.267	CIVEGLNVGGAK	R	A	0.997	0.696	2.51	0	1	0	0	2	0	0	2	1216.64	2463.54		232646	21	32	Empty	TRUE
REC-2120_238_253_254	238	238	Mudpit_2120_238_253_254: 20210322_238_G01	WP_010882368_05072013	TPANIC_0925_TPANIC_RS04560_flavodoxin		Tpal_06_rabbit.fasta	15793.4	1	3	3	10	9.56e-06	0.267	GEIAYDDPSEEAQASCK	K	A	0.997	0.915	4.97	0	1	0	0	4	0	0	2	1869.78	1828.75		373475	122	138	Empty	TRUE
REC-2120_238_253_254	238	238	Mudpit_2120_238_253_254: 20210322_238_G01	biosynthesis anti sigma factor FlgM_WP_010882418_05072013	TPANIC_0974_TPANIC_RS04795_flagellar		Tpal_06_rabbit.fasta	10221.7	1	4	4	16	1.53e-05	0.462	ALSHVVER	R	F	0.996	0.745	1.78	0	1	0	0	2	0	0	2	910.51	812.87		51965.4	79	86	Empty	TRUE
REC-2120_238_253_254	238	238	Mudpit_2120_238_253_254: 20210322_238_G01	biosynthesis anti sigma factor FlgM_WP_010882418_05072013	TPANIC_0974_TPANIC_RS04795_flagellar		Tpal_06_rabbit.fasta	10221.7	1	4	4	16	1.53e-05	0.462	APAGDEITVSAEAQK	R	K	0.997	0.588	4.16	0	1	0	0	2	0	0	2	1486.74	1705.1		126793	27	41	Empty	TRUE
REC-2120_238_253_254	238	238	Mudpit_2120_238_253_254: 20210322_238_G01	biosynthesis anti sigma factor FlgM_WP_010882418_05072013	TPANIC_0974_TPANIC_RS04795_flagellar		Tpal_06_rabbit.fasta	10221.7	1	4	4	16	1.53e-05	0.462	LADPAYLER	K	A	0.997	0.604	2.62	0	1	0	0	8	0	0	2	1047.55	2135.95		234334	70	78	Empty	TRUE
REC-2120_238_253_254	238	238	Mudpit_2120_238_253_254: 20210322_238_G01	biosynthesis anti sigma factor FlgM_WP_010882418_05072013	TPANIC_0974_TPANIC_RS04795_flagellar		Tpal_06_rabbit.fasta	10221.7	1	4	4	16	1.53e-05	0.462	LSGLDPVQNLR	K	A	0.997	0.676	3.55	0	1	0	0	4	0	0	2	1211.67	2779.55		246832	6	16	Empty	TRUE
REC-2120_238_253_254	238	238	Mudpit_2120_238_253_254: 20210322_238_G01	protein_WP_010882436_05072013	TPANIC_0992_TPANIC_RS04885_hypothetical		Tpal_06_rabbit.fasta	10147.5	0.995	1	1	2	1.91e-06	0.105	EAAACAVWER	R	S	0.997	0.536	1.9	0	1	0	0	2	0	0	2	1162.53	2112.81		58675	44	53	Empty	TRUE
REC-2120_238_253_254	238	238	Mudpit_2120_238_253_254: 20210322_238_G01	GroEL_WP_010881479_01042017	TPANIC_RS00150_TPANIC_0030_chaperonin		Tpal_06_rabbit.fasta	57982	1	26	31	137	0.000131	0.452	ADLSGLTPDEAVGFK	K	I	0.997	0.692	4.22	0	1	0	0	6	0	0	2	1519.76	3129.51		549875	428	442	Empty	TRUE
REC-2120_238_253_254	238	238	Mudpit_2120_238_253_254: 20210322_238_G01	GroEL_WP_010881479_01042017	TPANIC_RS00150_TPANIC_0030_chaperonin		Tpal_06_rabbit.fasta	57982	1	26	31	137	0.000131	0.452	ALEEPIR	R	Q	0.994	0.614	2.21	0	1	0	0	2	0	0	2	827.462	1416.69		887047	447	453	Empty	TRUE
REC-2120_238_253_254	238	238	Mudpit_2120_238_253_254: 20210322_238_G01	GroEL_WP_010881479_01042017	TPANIC_RS00150_TPANIC_0030_chaperonin		Tpal_06_rabbit.fasta	57982	1	26	31	137	0.000131	0.452	AVAAGMTPLELK	K	R	0.997	0.519	2.75	0	1	0	0	4	0	0	2	1200.67	2810.76		384336	105	116	Empty	TRUE
REC-2120_238_253_254	238	238	Mudpit_2120_238_253_254: 20210322_238_G01	GroEL_WP_010881479_01042017	TPANIC_RS00150_TPANIC_0030_chaperonin		Tpal_06_rabbit.fasta	57982	1	26	31	137	0.000131	0.452	AVAAGMTPLELKR	K	G	0.997	0.619	2.54	0	1	0	0	0	2	0	2	1356.77	2338.66		98998.4	105	117	Empty	TRUE
REC-2120_238_253_254	238	238	Mudpit_2120_238_253_254: 20210322_238_G01	GroEL_WP_010881479_01042017	TPANIC_RS00150_TPANIC_0030_chaperonin		Tpal_06_rabbit.fasta	57982	1	26	31	137	0.000131	0.452	AVAIAVDDIK	K	Q	0.997	0.727	3.19	0	1	0	0	11	0	0	2	1014.58	2406.87		1375250	122	131	Empty	TRUE
REC-2120_238_253_254	238	238	Mudpit_2120_238_253_254: 20210322_238_G01	GroEL_WP_010881479_01042017	TPANIC_RS00150_TPANIC_0030_chaperonin		Tpal_06_rabbit.fasta	57982	1	26	31	137	0.000131	0.452	DLLPLLEK	K	I	0.997	0.728	2.1	0	1	0	0	11	0	0	2	940.572	3764.94		764992	231	238	Empty	TRUE
REC-2120_238_253_254	238	238	Mudpit_2120_238_253_254: 20210322_238_G01	GroEL_WP_010881479_01042017	TPANIC_RS00150_TPANIC_0030_chaperonin		Tpal_06_rabbit.fasta	57982	1	26	31	137	0.000131	0.452	GIGFDASK	R	M	0.988	0.508	1.66	0	1	0	0	1	0	0	2	794.404	1596.46		159972	475	482	Empty	TRUE
REC-2120_238_253_254	238	238	Mudpit_2120_238_253_254: 20210322_238_G01	GroEL_WP_010881479_01042017	TPANIC_RS00150_TPANIC_0030_chaperonin		Tpal_06_rabbit.fasta	57982	1	26	31	137	0.000131	0.452	GYGAPTVTK	K	D	0.997	0.822	2.01	0	1	0	0	4	0	0	2	893.473	1232.11		696990	42	50	Empty	TRUE
REC-2120_238_253_254	238	238	Mudpit_2120_238_253_254: 20210322_238_G01	GroEL_WP_010881479_01042017	TPANIC_RS00150_TPANIC_0030_chaperonin		Tpal_06_rabbit.fasta	57982	1	26	31	137	0.000131	0.452	GYISSYFVTDR	R	D	0.997	0.686	3.06	0	1	0	0	4	0	0	2	1307.63	3153.29		440152	197	207	Empty	TRUE
REC-2120_238_253_254	238	238	Mudpit_2120_238_253_254: 20210322_238_G01	GroEL_WP_010881479_01042017	TPANIC_RS00150_TPANIC_0030_chaperonin		Tpal_06_rabbit.fasta	57982	1	26	31	137	0.000131	0.452	GYISSYFVTDRDR	R	M	0.997	0.416	2.17	0	1	0	0	2	1	0	2	1578.75	2833.37		110440	197	209	Empty	TRUE
REC-2120_238_253_254	238	238	Mudpit_2120_238_253_254: 20210322_238_G01	GroEL_WP_010881479_01042017	TPANIC_RS00150_TPANIC_0030_chaperonin		Tpal_06_rabbit.fasta	57982	1	26	31	137	0.000131	0.452	IGAVTEVEMK	K	E	0.997	0.6	3.14	0	1	0	0	5	0	0	2	1076.57	2040.86		396218	380	389	Empty	TRUE
REC-2120_238_253_254	238	238	Mudpit_2120_238_253_254: 20210322_238_G01	GroEL_WP_010881479_01042017	TPANIC_RS00150_TPANIC_0030_chaperonin		Tpal_06_rabbit.fasta	57982	1	26	31	137	0.000131	0.452	ILASAIEK	R	V	0.997	0.581	2.48	0	1	0	0	6	0	0	2	844.514	1567.6		572254	160	167	Empty	TRUE
REC-2120_238_253_254	238	238	Mudpit_2120_238_253_254: 20210322_238_G01	GroEL_WP_010881479_01042017	TPANIC_RS00150_TPANIC_0030_chaperonin		Tpal_06_rabbit.fasta	57982	1	26	31	137	0.000131	0.452	LESADIALLGQAK	K	S	0.997	0.534	3.64	0	1	0	0	6	0	0	2	1328.74	3011.68		563259	308	320	Empty	TRUE
REC-2120_238_253_254	238	238	Mudpit_2120_238_253_254: 20210322_238_G01	GroEL_WP_010881479_01042017	TPANIC_RS00150_TPANIC_0030_chaperonin		Tpal_06_rabbit.fasta	57982	1	26	31	137	0.000131	0.452	LLSGVEQISSAVK	K	V	0.997	0.729	4.19	0	1	0	0	8	0	0	2	1330.76	2890.85		712283	15	27	Empty	TRUE
REC-2120_238_253_254	238	238	Mudpit_2120_238_253_254: 20210322_238_G01	GroEL_WP_010881479_01042017	TPANIC_RS00150_TPANIC_0030_chaperonin		Tpal_06_rabbit.fasta	57982	1	26	31	137	0.000131	0.452	LSGGVAVIK	K	I	0.997	0.311	2.69	0	1	0	0	4	0	0	2	843.53	1717.31		532945	371	379	Empty	TRUE
REC-2120_238_253_254	238	238	Mudpit_2120_238_253_254: 20210322_238_G01	GroEL_WP_010881479_01042017	TPANIC_RS00150_TPANIC_0030_chaperonin		Tpal_06_rabbit.fasta	57982	1	26	31	137	0.000131	0.452	METVYENPYILIYDK	R	S	0.997	0.719	3.63	0	1	0	0	4	0	0	2	1890.92	4025.9		28055.2	210	224	Empty	TRUE
REC-2120_238_253_254	238	238	Mudpit_2120_238_253_254: 20210322_238_G01	GroEL_WP_010881479_01042017	TPANIC_RS00150_TPANIC_0030_chaperonin		Tpal_06_rabbit.fasta	57982	1	26	31	137	0.000131	0.452	MEWVDMIK	K	V	0.997	0.571	2.52	0	1	0	0	9	0	0	2	1051.5	3639.65		235443	483	490	Empty	TRUE
REC-2120_238_253_254	238	238	Mudpit_2120_238_253_254: 20210322_238_G01	GroEL_WP_010881479_01042017	TPANIC_RS00150_TPANIC_0030_chaperonin		Tpal_06_rabbit.fasta	57982	1	26	31	137	0.000131	0.452	QIEASTSDYDSEK	K	L	0.997	0.709	3.58	0	1	0	0	4	0	0	2	1472.64	1297.35		526897	351	363	Empty	TRUE
REC-2120_238_253_254	238	238	Mudpit_2120_238_253_254: 20210322_238_G01	GroEL_WP_010881479_01042017	TPANIC_RS00150_TPANIC_0030_chaperonin		Tpal_06_rabbit.fasta	57982	1	26	31	137	0.000131	0.452	QIEASTSDYDSEKLK	K	E	0.997	0.446	3.43	0	1	0	0	2	3	0	2	1713.82	1608.05		117355	351	365	Empty	TRUE
REC-2120_238_253_254	238	238	Mudpit_2120_238_253_254: 20210322_238_G01	GroEL_WP_010881479_01042017	TPANIC_RS00150_TPANIC_0030_chaperonin		Tpal_06_rabbit.fasta	57982	1	26	31	137	0.000131	0.452	QISENAGIDGAVVAEK	R	A	0.997	0.582	3.72	0	1	0	0	3	0	0	2	1600.82	2175.73		93501.2	454	469	Empty	TRUE
REC-2120_238_253_254	238	238	Mudpit_2120_238_253_254: 20210322_238_G01	GroEL_WP_010881479_01042017	TPANIC_RS00150_TPANIC_0030_chaperonin		Tpal_06_rabbit.fasta	57982	1	26	31	137	0.000131	0.452	QLLFNEEAR	K	K	0.997	0.767	2.94	0	1	0	0	6	0	0	2	1119.58	2483.18		795629	4	12	Empty	TRUE
REC-2120_238_253_254	238	238	Mudpit_2120_238_253_254: 20210322_238_G01	GroEL_WP_010881479_01042017	TPANIC_RS00150_TPANIC_0030_chaperonin		Tpal_06_rabbit.fasta	57982	1	26	31	137	0.000131	0.452	RALEEPIR	R	Q	0.997	0.465	1.95	0	1	0	0	2	0	0	2	983.563	1223.45		153566	446	453	Empty	TRUE
REC-2120_238_253_254	238	238	Mudpit_2120_238_253_254: 20210322_238_G01	GroEL_WP_010881479_01042017	TPANIC_RS00150_TPANIC_0030_chaperonin		Tpal_06_rabbit.fasta	57982	1	26	31	137	0.000131	0.452	SNEEVAHVASVSANNDKEIGR	K	I	0.997	0.848	6.2	0	1	0	0	1	5	2	2	2226.07	1660.2		1519050	139	159	Empty	TRUE
REC-2120_238_253_254	238	238	Mudpit_2120_238_253_254: 20210322_238_G01	GroEL_WP_010881479_01042017	TPANIC_RS00150_TPANIC_0030_chaperonin		Tpal_06_rabbit.fasta	57982	1	26	31	137	0.000131	0.452	SVKVDKENTTIIDGSGK	K	S	0.995	0.524	2.62	0	1	0	0	0	1	0	2	1790.95	1363.18		18894.4	321	337	Empty	TRUE
REC-2120_238_253_254	238	238	Mudpit_2120_238_253_254: 20210322_238_G01	GroEL_WP_010881479_01042017	TPANIC_RS00150_TPANIC_0030_chaperonin		Tpal_06_rabbit.fasta	57982	1	26	31	137	0.000131	0.452	VDKENTTIIDGSGK	K	S	0.997	0.816	4.64	0	1	0	0	6	4	0	2	1476.75	1197.05		1231230	324	337	Empty	TRUE
REC-2120_238_253_254	238	238	Mudpit_2120_238_253_254: 20210322_238_G01	GroEL_WP_010881479_01042017	TPANIC_RS00150_TPANIC_0030_chaperonin		Tpal_06_rabbit.fasta	57982	1	26	31	137	0.000131	0.452	VGIIDPAK	K	V	0.997	0.57	2.57	0	1	0	0	8	0	0	2	812.488	1801.38		672994	491	498	Empty	TRUE
REC-2120_238_253_254	238	238	Mudpit_2120_238_253_254: 20210322_238_G01	2 hydroxyacid dehydrogenase_WP_010881486_01042017	TPANIC_RS00185_TPANIC_0037_D		Tpal_06_rabbit.fasta	36874.2	1	3	3	6	5.74e-06	0.106	CVVFNLR	R	E	0.997	0.522	1.77	0	1	0	0	2	0	0	2	907.482	2710.86		54010	3	9	Empty	TRUE
REC-2120_238_253_254	238	238	Mudpit_2120_238_253_254: 20210322_238_G01	2 hydroxyacid dehydrogenase_WP_010881486_01042017	TPANIC_RS00185_TPANIC_0037_D		Tpal_06_rabbit.fasta	36874.2	1	3	3	6	5.74e-06	0.106	DGVYLVNTAR	K	G	0.997	0.572	2.91	0	1	0	0	3	0	0	2	1107.58	2216.07		96696.6	226	235	Empty	TRUE
REC-2120_238_253_254	238	238	Mudpit_2120_238_253_254: 20210322_238_G01	2 hydroxyacid dehydrogenase_WP_010881486_01042017	TPANIC_RS00185_TPANIC_0037_D		Tpal_06_rabbit.fasta	36874.2	1	3	3	6	5.74e-06	0.106	GVGAQVVGFDPYPNDAAK	K	E	0.997	0.459	3.45	0	1	0	0	1	0	0	2	1804.89	2971.99		27470.8	167	184	Empty	TRUE
REC-2120_238_253_254	238	238	Mudpit_2120_238_253_254: 20210322_238_G01	DksA family transcriptional regulator_WP_010881545_01042017	TPANIC_RS00470_TPANIC_0096_TraR		Tpal_06_rabbit.fasta	13580.9	1	3	3	7	6.69e-06	0.35	CADCGESIPEDR	K	L	0.997	0.231	2.6	0	1	0	0	2	0	0	2	1408.55	1271		31774.3	85	96	Empty	TRUE
REC-2120_238_253_254	238	238	Mudpit_2120_238_253_254: 20210322_238_G01	DksA family transcriptional regulator_WP_010881545_01042017	TPANIC_RS00470_TPANIC_0096_TraR		Tpal_06_rabbit.fasta	13580.9	1	3	3	7	6.69e-06	0.35	CLQQIESALLR	R	I	0.997	0.608	2.86	0	1	0	0	3	0	0	2	1330.71	3653.01		52987.5	66	76	Empty	TRUE
REC-2120_238_253_254	238	238	Mudpit_2120_238_253_254: 20210322_238_G01	DksA family transcriptional regulator_WP_010881545_01042017	TPANIC_RS00470_TPANIC_0096_TraR		Tpal_06_rabbit.fasta	13580.9	1	3	3	7	6.69e-06	0.35	SLTTNNEDFQAIVAGVDPK	R	D	0.997	0.604	2.5	0	1	0	0	2	0	0	2	2019	3665.43		12397.3	23	41	Empty	TRUE
REC-2120_238_253_254	238	238	Mudpit_2120_238_253_254: 20210322_238_G01	initiation factor IF 1_WP_010881546_01042017	TPANIC_RS00475_TPANIC_0097_translation		Tpal_06_rabbit.fasta	8287.8	1	3	3	8	7.65e-06	0.472	IVPGDSVK	R	V	0.997	0.19	1.67	0	1	0	0	2	0	0	2	814.467	1005.83		55755.8	47	54	Empty	TRUE
REC-2120_238_253_254	238	238	Mudpit_2120_238_253_254: 20210322_238_G01	initiation factor IF 1_WP_010881546_01042017	TPANIC_RS00475_TPANIC_0097_translation		Tpal_06_rabbit.fasta	8287.8	1	3	3	8	7.65e-06	0.472	VALSPYDLSR	K	G	0.997	0.553	2.67	0	1	0	0	4	0	0	2	1120.6	2626.27		267463	55	64	Empty	TRUE
REC-2120_238_253_254	238	238	Mudpit_2120_238_253_254: 20210322_238_G01	initiation factor IF 1_WP_010881546_01042017	TPANIC_RS00475_TPANIC_0097_translation		Tpal_06_rabbit.fasta	8287.8	1	3	3	8	7.65e-06	0.472	VQLQNGHEILAYLSGR	R	M	0.997	0.822	4.21	0	1	0	0	0	2	0	2	1797.96	3580.81		68421	24	39	Empty	TRUE
REC-2120_238_253_254	238	238	Mudpit_2120_238_253_254: 20210322_238_G01	C_WP_010881561_01042017	TPANIC_RS00565_TPANIC_0112_aminopeptidase		Tpal_06_rabbit.fasta	51244.3	0.996	1	1	2	1.91e-06	0.0378	ELLDTFAHEVAADPIHK	K	A	0.997	0.748	2.5	0	1	0	0	0	2	0	2	1905.97	3413.43		32236.5	6	22	Empty	TRUE
REC-2120_238_253_254	238	238	Mudpit_2120_238_253_254: 20210322_238_G01	bifunctional hydroxymethylpyrimidin kinase phosphomethylpyrimidine kinase_WP_010881564_01042017	TPANIC_RS00580_TPANIC_0115		Tpal_06_rabbit.fasta	28942.5	0.989	1	1	2	1.91e-06	0.0446	GLTAYDAILSAK	R	R	0.997	0.632	2.42	0	1	0	0	2	0	0	2	1222.67	3276.87		70716.3	228	239	Empty	TRUE
REC-2120_238_253_254	238	238	Mudpit_2120_238_253_254: 20210322_238_G01	carboxykinase GTP_WP_010881571_01042017	TPANIC_RS00615_TPANIC_0122_phosphoenolpyruvate		Tpal_06_rabbit.fasta	68126	1	4	4	11	1.05e-05	0.0809	DALEVLEAR	R	I	0.997	0.652	2.56	0	1	0	0	4	0	0	2	1015.54	2988.6		98902.7	596	604	Empty	TRUE
REC-2120_238_253_254	238	238	Mudpit_2120_238_253_254: 20210322_238_G01	carboxykinase GTP_WP_010881571_01042017	TPANIC_RS00615_TPANIC_0122_phosphoenolpyruvate		Tpal_06_rabbit.fasta	68126	1	4	4	11	1.05e-05	0.0809	ELLSVDIAGWK	K	K	0.997	0.596	2.54	0	1	0	0	2	0	0	2	1230.67	3848.35		45565.2	562	572	Empty	TRUE
REC-2120_238_253_254	238	238	Mudpit_2120_238_253_254: 20210322_238_G01	carboxykinase GTP_WP_010881571_01042017	TPANIC_RS00615_TPANIC_0122_phosphoenolpyruvate		Tpal_06_rabbit.fasta	68126	1	4	4	11	1.05e-05	0.0809	INGSEGAACTR	R	D	0.997	0.79	2.81	0	1	0	0	3	0	0	2	1135.52	571.577		37591	605	615	Empty	TRUE
REC-2120_238_253_254	238	238	Mudpit_2120_238_253_254: 20210322_238_G01	carboxykinase GTP_WP_010881571_01042017	TPANIC_RS00615_TPANIC_0122_phosphoenolpyruvate		Tpal_06_rabbit.fasta	68126	1	4	4	11	1.05e-05	0.0809	REDDAGPTNHWTDPAELKK	K	T	0.997	0.437	3.39	0	1	0	0	0	0	2	2	2180.04	1812.93		40097.4	82	100	Empty	TRUE
REC-2120_238_253_254	238	238	Mudpit_2120_238_253_254: 20210322_238_G01	metal ABC transporter substrate binding protein TroA_WP_010881610_01042017	TPANIC_RS00830_TPANIC_0163_transition		Tpal_06_rabbit.fasta	33570.5	1	6	7	19	1.82e-05	0.266	AQSLPAER	K	R	0.971	0.353	2.07	0	1	0	0	1	0	0	2	871.463	865.446		23580.2	185	192	Empty	TRUE
REC-2120_238_253_254	238	238	Mudpit_2120_238_253_254: 20210322_238_G01	metal ABC transporter substrate binding protein TroA_WP_010881610_01042017	TPANIC_RS00830_TPANIC_0163_transition		Tpal_06_rabbit.fasta	33570.5	1	6	7	19	1.82e-05	0.266	GLQGVSTASEASAHDMQELAAFIAQR	K	K	0.997	0.837	5.2	0	1	0	0	0	4	0	2	2688.3	4548.74		66985.4	215	240	Empty	TRUE
REC-2120_238_253_254	238	238	Mudpit_2120_238_253_254: 20210322_238_G01	metal ABC transporter substrate binding protein TroA_WP_010881610_01042017	TPANIC_RS00830_TPANIC_0163_transition		Tpal_06_rabbit.fasta	33570.5	1	6	7	19	1.82e-05	0.266	KLPAIFIESSIPHK	R	N	0.997	0.738	3.92	0	1	0	0	0	4	0	2	1579.92	2995.9		217977	241	254	Empty	TRUE
REC-2120_238_253_254	238	238	Mudpit_2120_238_253_254: 20210322_238_G01	metal ABC transporter substrate binding protein TroA_WP_010881610_01042017	TPANIC_RS00830_TPANIC_0163_transition		Tpal_06_rabbit.fasta	33570.5	1	6	7	19	1.82e-05	0.266	NIAQGDVHLK	K	G	0.993	0.252	1.5	0	1	0	0	3	1	0	2	1094.6	1385.87		154485	49	58	Empty	TRUE
REC-2120_238_253_254	238	238	Mudpit_2120_238_253_254: 20210322_238_G01	metal ABC transporter substrate binding protein TroA_WP_010881610_01042017	TPANIC_RS00830_TPANIC_0163_transition		Tpal_06_rabbit.fasta	33570.5	1	6	7	19	1.82e-05	0.266	VLVTAHDAFGYFSR	R	A	0.997	0.571	3.04	0	1	0	0	0	2	0	2	1582.8	3271.61		46635.5	194	207	Empty	TRUE
REC-2120_238_253_254	238	238	Mudpit_2120_238_253_254: 20210322_238_G01	metal ABC transporter substrate binding protein TroA_WP_010881610_01042017	TPANIC_RS00830_TPANIC_0163_transition		Tpal_06_rabbit.fasta	33570.5	1	6	7	19	1.82e-05	0.266	YQAYQQQLDK	R	L	0.997	0.727	2.48	0	1	0	0	4	0	0	2	1284.62	1457.47		190064	167	176	Empty	TRUE
REC-2120_238_253_254	238	238	Mudpit_2120_238_253_254: 20210322_238_G01	binding protein_WP_014342311_05022015	TPANIC_RS00870_2_TPANIC_0171_FMN		Tpal_06_rabbit.fasta	17572.3	1	6	10	110	0.000105	0.398	ATYQDFDENGWK	R	D	0.997	0.928	3.42	0	1	0	0	7	0	0	2	1473.63	2653.09		1002970	50	61	Empty	TRUE	P00567,P00563
REC-2120_238_253_254	238	238	Mudpit_2120_238_253_254: 20210322_238_G01	binding protein_WP_014342311_05022015	TPANIC_RS00870_2_TPANIC_0171_FMN		Tpal_06_rabbit.fasta	17572.3	1	6	10	110	0.000105	0.398	ELADALLEK	R	G	0.997	0.453	2.44	0	1	0	0	18	0	0	2	1001.55	2715.03		8595830	112	120	Empty	TRUE	P33674
REC-2120_238_253_254	238	238	Mudpit_2120_238_253_254: 20210322_238_G01	binding protein_WP_014342311_05022015	TPANIC_RS00870_2_TPANIC_0171_FMN		Tpal_06_rabbit.fasta	17572.3	1	6	10	110	0.000105	0.398	FKSQDADYHR	R	V	0.997	0.447	3.69	0	1	0	0	2	2	0	2	1266.59	690.907		238341	87	96	Empty	TRUE
REC-2120_238_253_254	238	238	Mudpit_2120_238_253_254: 20210322_238_G01	binding protein_WP_014342311_05022015	TPANIC_RS00870_2_TPANIC_0171_FMN		Tpal_06_rabbit.fasta	17572.3	1	6	10	110	0.000105	0.398	LGAALLQSAR	R	R	0.997	0.744	3.21	0	1	0	0	26	0	0	2	999.595	2310.43		7121050	142	151	Empty	TRUE
REC-2120_238_253_254	238	238	Mudpit_2120_238_253_254: 20210322_238_G01	binding protein_WP_014342311_05022015	TPANIC_RS00870_2_TPANIC_0171_FMN		Tpal_06_rabbit.fasta	17572.3	1	6	10	110	0.000105	0.398	MVQVVYDYQHK	K	E	0.997	0.58	4.01	0	1	0	0	25	4	0	2	1409.69	2078.38		4051300	73	83	Empty	TRUE
REC-2120_238_253_254	238	238	Mudpit_2120_238_253_254: 20210322_238_G01	binding protein_WP_014342311_05022015	TPANIC_RS00870_2_TPANIC_0171_FMN		Tpal_06_rabbit.fasta	17572.3	1	6	10	110	0.000105	0.398	VMYASSGIGPEK	R	A	0.997	0.791	3.32	0	1	0	0	26	0	0	2	1238.61	1820.98		3591850	97	108	Empty	TRUE
REC-2120_238_253_254	238	238	Mudpit_2120_238_253_254: 20210322_238_G01	exchange factor GrpE_WP_010881663_01042017	TPANIC_RS01070_TPANIC_0215_nucleotide		Tpal_06_rabbit.fasta	24206.5	1	13	16	51	4.88e-05	0.677	AADLENYR	K	K	0.997	0.401	2.19	0	1	0	0	1	0	0	2	951.453	1412.99		265915	72	79	Empty	TRUE
REC-2120_238_253_254	238	238	Mudpit_2120_238_253_254: 20210322_238_G01	exchange factor GrpE_WP_010881663_01042017	TPANIC_RS01070_TPANIC_0215_nucleotide		Tpal_06_rabbit.fasta	24206.5	1	13	16	51	4.88e-05	0.677	AADLENYRK	K	R	0.997	0.581	2.52	0	1	0	0	1	0	0	2	1079.55	963.342		34706.3	72	80	Empty	TRUE
REC-2120_238_253_254	238	238	Mudpit_2120_238_253_254: 20210322_238_G01	exchange factor GrpE_WP_010881663_01042017	TPANIC_RS01070_TPANIC_0215_nucleotide		Tpal_06_rabbit.fasta	24206.5	1	13	16	51	4.88e-05	0.677	AIEAADHASSTEVEASSAFR	R	E	0.997	0.941	5.14	0	1	0	0	2	6	0	2	2048.95	2182.39		715755	111	130	Empty	TRUE
REC-2120_238_253_254	238	238	Mudpit_2120_238_253_254: 20210322_238_G01	exchange factor GrpE_WP_010881663_01042017	TPANIC_RS01070_TPANIC_0215_nucleotide		Tpal_06_rabbit.fasta	24206.5	1	13	16	51	4.88e-05	0.677	ASDPVPVESGEGSVPGEHSQELETGASEETLR	R	E	0.997	0.774	3.59	0	1	0	0	0	2	0	2	3280.51	2504.07		47244.4	27	58	Empty	TRUE
REC-2120_238_253_254	238	238	Mudpit_2120_238_253_254: 20210322_238_G01	exchange factor GrpE_WP_010881663_01042017	TPANIC_RS01070_TPANIC_0215_nucleotide		Tpal_06_rabbit.fasta	24206.5	1	13	16	51	4.88e-05	0.677	EGVLMIR	R	K	0.997	0.6	2.32	0	1	0	0	4	0	0	2	817.46	2391.19		130562	131	137	Empty	TRUE
REC-2120_238_253_254	238	238	Mudpit_2120_238_253_254: 20210322_238_G01	exchange factor GrpE_WP_010881663_01042017	TPANIC_RS01070_TPANIC_0215_nucleotide		Tpal_06_rabbit.fasta	24206.5	1	13	16	51	4.88e-05	0.677	FDPNLHEALSMSPSASVHEK	R	I	0.997	0.729	5.11	0	1	0	0	0	7	1	2	2196.04	2739.38		324149	160	179	Empty	TRUE
REC-2120_238_253_254	238	238	Mudpit_2120_238_253_254: 20210322_238_G01	exchange factor GrpE_WP_010881663_01042017	TPANIC_RS01070_TPANIC_0215_nucleotide		Tpal_06_rabbit.fasta	24206.5	1	13	16	51	4.88e-05	0.677	IVGAELQK	K	G	0.995	0.189	2.42	0	1	0	0	1	0	0	2	857.509	1301.74		449395	180	187	Empty	TRUE
REC-2120_238_253_254	238	238	Mudpit_2120_238_253_254: 20210322_238_G01	exchange factor GrpE_WP_010881663_01042017	TPANIC_RS01070_TPANIC_0215_nucleotide		Tpal_06_rabbit.fasta	24206.5	1	13	16	51	4.88e-05	0.677	KAADLENYR	R	K	0.997	0.711	2.86	0	1	0	0	4	0	0	2	1079.55	1220.15		309660	71	79	Empty	TRUE
REC-2120_238_253_254	238	238	Mudpit_2120_238_253_254: 20210322_238_G01	exchange factor GrpE_WP_010881663_01042017	TPANIC_RS01070_TPANIC_0215_nucleotide		Tpal_06_rabbit.fasta	24206.5	1	13	16	51	4.88e-05	0.677	KQLSSVLETK	R	Y	0.997	0.59	3.3	0	1	0	0	5	0	0	2	1132.66	1563.47		222818	138	147	Empty	TRUE
REC-2120_238_253_254	238	238	Mudpit_2120_238_253_254: 20210322_238_G01	exchange factor GrpE_WP_010881663_01042017	TPANIC_RS01070_TPANIC_0215_nucleotide		Tpal_06_rabbit.fasta	24206.5	1	13	16	51	4.88e-05	0.677	QLSSVLETK	K	Y	0.997	0.656	3.01	0	1	0	0	2	0	0	2	1004.56	1941.4		268358	139	147	Empty	TRUE
REC-2120_238_253_254	238	238	Mudpit_2120_238_253_254: 20210322_238_G01	exchange factor GrpE_WP_010881663_01042017	TPANIC_RS01070_TPANIC_0215_nucleotide		Tpal_06_rabbit.fasta	24206.5	1	13	16	51	4.88e-05	0.677	VMVLTPEEQTEPDRGDGPSE	K	-	0.997	0.98	3.57	0	1	0	0	8	0	0	2	2185.99	2405.77		169125	201	220	Empty	TRUE
REC-2120_238_253_254	238	238	Mudpit_2120_238_253_254: 20210322_238_G01	exchange factor GrpE_WP_010881663_01042017	TPANIC_RS01070_TPANIC_0215_nucleotide		Tpal_06_rabbit.fasta	24206.5	1	13	16	51	4.88e-05	0.677	VNVLQEQYLR	R	K	0.997	0.772	3.26	0	1	0	0	4	0	0	2	1261.69	2785.13		641552	61	70	Empty	TRUE
REC-2120_238_253_254	238	238	Mudpit_2120_238_253_254: 20210322_238_G01	exchange factor GrpE_WP_010881663_01042017	TPANIC_RS01070_TPANIC_0215_nucleotide		Tpal_06_rabbit.fasta	24206.5	1	13	16	51	4.88e-05	0.677	YGLEYYPVLGER	K	F	0.997	0.855	3.83	0	1	0	0	3	0	0	2	1458.73	3524.06		144966	148	159	Empty	TRUE
REC-2120_238_253_254	238	238	Mudpit_2120_238_253_254: 20210322_238_G01	chaperone DnaK_WP_010881664_01042017	TPANIC_RS01075_TPANIC_0216_molecular		Tpal_06_rabbit.fasta	68043.3	1	17	17	66	6.31e-05	0.293	AKTEILQQASYK	K	I	0.997	0.678	3.38	0	1	0	0	4	0	0	2	1379.75	1586.19		127704	580	591	Empty	TRUE
REC-2120_238_253_254	238	238	Mudpit_2120_238_253_254: 20210322_238_G01	chaperone DnaK_WP_010881664_01042017	TPANIC_RS01075_TPANIC_0216_molecular		Tpal_06_rabbit.fasta	68043.3	1	17	17	66	6.31e-05	0.293	EAGDGVNAADR	K	A	0.997	0.632	2.85	0	1	0	0	2	0	0	2	1074.48	654.775		180058	546	556	Empty	TRUE
REC-2120_238_253_254	238	238	Mudpit_2120_238_253_254: 20210322_238_G01	chaperone DnaK_WP_010881664_01042017	TPANIC_RS01075_TPANIC_0216_molecular		Tpal_06_rabbit.fasta	68043.3	1	17	17	66	6.31e-05	0.293	FNELTGEAK	R	K	0.997	0.497	2.95	0	1	0	0	5	0	0	2	1008.5	1511.84		316078	77	85	Empty	TRUE
REC-2120_238_253_254	238	238	Mudpit_2120_238_253_254: 20210322_238_G01	chaperone DnaK_WP_010881664_01042017	TPANIC_RS01075_TPANIC_0216_molecular		Tpal_06_rabbit.fasta	68043.3	1	17	17	66	6.31e-05	0.293	IAGLDVK	K	R	0.991	0.41	1.84	0	1	0	0	2	0	0	2	715.435	1816.9		63475.6	157	163	Empty	TRUE
REC-2120_238_253_254	238	238	Mudpit_2120_238_253_254: 20210322_238_G01	chaperone DnaK_WP_010881664_01042017	TPANIC_RS01075_TPANIC_0216_molecular		Tpal_06_rabbit.fasta	68043.3	1	17	17	66	6.31e-05	0.293	IDEAIAELK	R	T	0.997	0.524	2.41	0	1	0	0	4	0	0	2	1001.55	2322.48		294652	559	567	Empty	TRUE
REC-2120_238_253_254	238	238	Mudpit_2120_238_253_254: 20210322_238_G01	chaperone DnaK_WP_010881664_01042017	TPANIC_RS01075_TPANIC_0216_molecular		Tpal_06_rabbit.fasta	68043.3	1	17	17	66	6.31e-05	0.293	IDEILLVGGSTR	R	M	0.997	0.468	3.34	0	1	0	0	3	0	0	2	1272.72	3085.03		84131.9	328	339	Empty	TRUE
REC-2120_238_253_254	238	238	Mudpit_2120_238_253_254: 20210322_238_G01	chaperone DnaK_WP_010881664_01042017	TPANIC_RS01075_TPANIC_0216_molecular		Tpal_06_rabbit.fasta	68043.3	1	17	17	66	6.31e-05	0.293	IESSSGLSESEIDR	R	M	0.997	0.761	4.11	0	1	0	0	4	0	0	2	1508.71	1822.8		237974	495	508	Empty	TRUE
REC-2120_238_253_254	238	238	Mudpit_2120_238_253_254: 20210322_238_G01	chaperone DnaK_WP_010881664_01042017	TPANIC_RS01075_TPANIC_0216_molecular		Tpal_06_rabbit.fasta	68043.3	1	17	17	66	6.31e-05	0.293	IVPQGDDVR	K	V	0.997	0.633	1.89	0	1	0	0	5	0	0	2	998.527	1115.57		370594	91	99	Empty	TRUE
REC-2120_238_253_254	238	238	Mudpit_2120_238_253_254: 20210322_238_G01	chaperone DnaK_WP_010881664_01042017	TPANIC_RS01075_TPANIC_0216_molecular		Tpal_06_rabbit.fasta	68043.3	1	17	17	66	6.31e-05	0.293	IVQWLEQGFK	R	S	0.997	0.748	3.06	0	1	0	0	4	0	0	2	1247.68	3565.46		175625	230	239	Empty	TRUE
REC-2120_238_253_254	238	238	Mudpit_2120_238_253_254: 20210322_238_G01	chaperone DnaK_WP_010881664_01042017	TPANIC_RS01075_TPANIC_0216_molecular		Tpal_06_rabbit.fasta	68043.3	1	17	17	66	6.31e-05	0.293	NQMVTNPEHTIYSIK	K	R	0.996	0.586	2.26	0	1	0	0	1	0	0	2	1774.88	2380.23		13720.6	56	70	Empty	TRUE
REC-2120_238_253_254	238	238	Mudpit_2120_238_253_254: 20210322_238_G01	chaperone DnaK_WP_010881664_01042017	TPANIC_RS01075_TPANIC_0216_molecular		Tpal_06_rabbit.fasta	68043.3	1	17	17	66	6.31e-05	0.293	NVADSLIYQTEK	R	T	0.997	0.872	3.8	0	1	0	0	4	0	0	2	1380.7	2719.92		441405	531	542	Empty	TRUE
REC-2120_238_253_254	238	238	Mudpit_2120_238_253_254: 20210322_238_G01	chaperone DnaK_WP_010881664_01042017	TPANIC_RS01075_TPANIC_0216_molecular		Tpal_06_rabbit.fasta	68043.3	1	17	17	66	6.31e-05	0.293	SDAPSGNEAEGGDVDYEVVK	K	D	0.997	0.758	2.4	0	1	0	0	2	0	0	2	2037.89	2115.45		26289.3	611	630	Empty	TRUE
REC-2120_238_253_254	238	238	Mudpit_2120_238_253_254: 20210322_238_G01	chaperone DnaK_WP_010881664_01042017	TPANIC_RS01075_TPANIC_0216_molecular		Tpal_06_rabbit.fasta	68043.3	1	17	17	66	6.31e-05	0.293	SDAPSGNEAEGGDVDYEVVKDEDSK	K	-	0.997	0.896	4.85	0	1	0	0	0	4	0	2	2612.11	2061.35		173617	611	635	Empty	TRUE
REC-2120_238_253_254	238	238	Mudpit_2120_238_253_254: 20210322_238_G01	chaperone DnaK_WP_010881664_01042017	TPANIC_RS01075_TPANIC_0216_molecular		Tpal_06_rabbit.fasta	68043.3	1	17	17	66	6.31e-05	0.293	TEILQQASYK	K	I	0.997	0.665	3.17	0	1	0	0	6	0	0	2	1180.62	1908.37		472532	582	591	Empty	TRUE
REC-2120_238_253_254	238	238	Mudpit_2120_238_253_254: 20210322_238_G01	chaperone DnaK_WP_010881664_01042017	TPANIC_RS01075_TPANIC_0216_molecular		Tpal_06_rabbit.fasta	68043.3	1	17	17	66	6.31e-05	0.293	TLGNFDLVGIPPAPR	R	G	0.997	0.756	1.97	0	1	0	0	2	0	0	2	1566.86	3844.05		39319.7	447	461	Empty	TRUE
REC-2120_238_253_254	238	238	Mudpit_2120_238_253_254: 20210322_238_G01	chaperone DnaK_WP_010881664_01042017	TPANIC_RS01075_TPANIC_0216_molecular		Tpal_06_rabbit.fasta	68043.3	1	17	17	66	6.31e-05	0.293	TTPSIIGFTSDGGR	R	V	0.997	0.714	3.42	0	1	0	0	8	0	0	2	1408.71	2971.13		332709	35	48	Empty	TRUE
REC-2120_238_253_254	238	238	Mudpit_2120_238_253_254: 20210322_238_G01	chaperone DnaK_WP_010881664_01042017	TPANIC_RS01075_TPANIC_0216_molecular		Tpal_06_rabbit.fasta	68043.3	1	17	17	66	6.31e-05	0.293	TVLSGDDVASIK	K	A	0.997	0.606	3.67	0	1	0	0	6	0	0	2	1204.64	2244.28		398305	568	579	Empty	TRUE
REC-2120_238_253_254	238	238	Mudpit_2120_238_253_254: 20210322_238_G01	ribosomal protein L11_WP_010881685_01042017	TPANIC_RS01200_TPANIC_0237_50S		Tpal_06_rabbit.fasta	15376	1	2	2	3	2.87e-06	0.281	ATPAPPVGPALGPHGVSAPQFVQQFNDR	K	T	0.997	0.587	2.75	0	1	0	0	0	1	0	2	2855.46	3518.55		14260.4	20	47	Empty	TRUE
REC-2120_238_253_254	238	238	Mudpit_2120_238_253_254: 20210322_238_G01	ribosomal protein L11_WP_010881685_01042017	TPANIC_RS01200_TPANIC_0237_50S		Tpal_06_rabbit.fasta	15376	1	2	2	3	2.87e-06	0.281	LPDMSALTLDAAK	K	R	0.995	0.579	1.78	0	1	0	0	2	0	0	2	1345.7	3418.34		36002.9	116	128	Empty	TRUE
REC-2120_238_253_254	238	238	Mudpit_2120_238_253_254: 20210322_238_G01	ribosomal protein L10_WP_010881687_01042017	TPANIC_RS01210_TPANIC_0239_50S		Tpal_06_rabbit.fasta	19565.3	0.989	1	1	2	1.91e-06	0.05	VAAVESLTR	K	D	0.997	0.288	2.32	0	1	0	0	2	0	0	2	945.536	1693.3		78456	13	21	Empty	TRUE
REC-2120_238_253_254	238	238	Mudpit_2120_238_253_254: 20210322_238_G01	ribosomal protein L7 L12_WP_010881688_01042017	TPANIC_RS01215_TPANIC_0240_50S		Tpal_06_rabbit.fasta	13338.6	1	4	4	29	2.77e-05	0.31	DLVEGAPK	K	T	0.997	0.7	2.23	0	1	0	0	4	0	0	2	828.446	1298.9		902461	94	101	Empty	TRUE
REC-2120_238_253_254	238	238	Mudpit_2120_238_253_254: 20210322_238_G01	ribosomal protein L7 L12_WP_010881688_01042017	TPANIC_RS01215_TPANIC_0240_50S		Tpal_06_rabbit.fasta	13338.6	1	4	4	29	2.77e-05	0.31	NVISGLGLK	R	E	0.997	0.513	2.4	0	1	0	0	14	0	0	2	900.551	2736.75		3566300	82	90	Empty	TRUE
REC-2120_238_253_254	238	238	Mudpit_2120_238_253_254: 20210322_238_G01	ribosomal protein L7 L12_WP_010881688_01042017	TPANIC_RS01215_TPANIC_0240_50S		Tpal_06_rabbit.fasta	13338.6	1	4	4	29	2.77e-05	0.31	TILELSELIK	K	A	0.997	0.698	2.36	0	1	0	0	5	0	0	2	1158.7	4149.8		114080	17	26	Empty	TRUE
REC-2120_238_253_254	238	238	Mudpit_2120_238_253_254: 20210322_238_G01	ribosomal protein L7 L12_WP_010881688_01042017	TPANIC_RS01215_TPANIC_0240_50S		Tpal_06_rabbit.fasta	13338.6	1	4	4	29	2.77e-05	0.31	TLKENVSKEEAAK	K	I	0.997	0.609	2.97	0	1	0	0	0	6	0	2	1446.78	703.911		226107	102	114	Empty	TRUE
REC-2120_238_253_254	238	238	Mudpit_2120_238_253_254: 20210322_238_G01	filament outer layer protein_WP_010881697_01042017	TPANIC_RS01260_TPANIC_0249_flagellar		Tpal_06_rabbit.fasta	38856.2	1	13	18	107	0.000102	0.437	AVLSTVR	K	D	0.989	0.59	2.01	0	1	0	0	5	0	0	2	745.457	1241.59		925425	285	291	Empty	TRUE
REC-2120_238_253_254	238	238	Mudpit_2120_238_253_254: 20210322_238_G01	filament outer layer protein_WP_010881697_01042017	TPANIC_RS01260_TPANIC_0249_flagellar		Tpal_06_rabbit.fasta	38856.2	1	13	18	107	0.000102	0.437	DAAHAGGDYVGYFK	R	D	0.997	0.838	4.02	0	1	0	0	4	3	0	2	1470.66	2405.59		1798790	263	276	Empty	TRUE
REC-2120_238_253_254	238	238	Mudpit_2120_238_253_254: 20210322_238_G01	filament outer layer protein_WP_010881697_01042017	TPANIC_RS01260_TPANIC_0249_flagellar		Tpal_06_rabbit.fasta	38856.2	1	13	18	107	0.000102	0.437	DFADEDLWGIQAR	R	R	0.997	0.769	3.92	0	1	0	0	4	0	0	2	1535.71	3768.58		639863	292	304	Empty	TRUE
REC-2120_238_253_254	238	238	Mudpit_2120_238_253_254: 20210322_238_G01	filament outer layer protein_WP_010881697_01042017	TPANIC_RS01260_TPANIC_0249_flagellar		Tpal_06_rabbit.fasta	38856.2	1	13	18	107	0.000102	0.437	ELVWNNPSYISDVR	K	S	0.997	0.795	4.15	0	1	0	0	8	0	0	2	1691.84	3422.76		1120970	223	236	Empty	TRUE
REC-2120_238_253_254	238	238	Mudpit_2120_238_253_254: 20210322_238_G01	filament outer layer protein_WP_010881697_01042017	TPANIC_RS01260_TPANIC_0249_flagellar		Tpal_06_rabbit.fasta	38856.2	1	13	18	107	0.000102	0.437	FEDGYGVVK	R	N	0.997	0.555	2.58	0	1	0	0	4	0	0	2	1013.49	1975.72		535130	168	176	Empty	TRUE
REC-2120_238_253_254	238	238	Mudpit_2120_238_253_254: 20210322_238_G01	filament outer layer protein_WP_010881697_01042017	TPANIC_RS01260_TPANIC_0249_flagellar		Tpal_06_rabbit.fasta	38856.2	1	13	18	107	0.000102	0.437	FGQQQVLR	R	Y	0.997	0.611	2.56	0	1	0	0	9	0	0	2	975.537	1600.54		2887100	317	324	Empty	TRUE
REC-2120_238_253_254	238	238	Mudpit_2120_238_253_254: 20210322_238_G01	filament outer layer protein_WP_010881697_01042017	TPANIC_RS01260_TPANIC_0249_flagellar		Tpal_06_rabbit.fasta	38856.2	1	13	18	107	0.000102	0.437	GRFEDGYGVVK	K	N	0.997	0.615	3.7	0	1	0	0	9	0	0	2	1226.62	1822.98		875356	166	176	Empty	TRUE
REC-2120_238_253_254	238	238	Mudpit_2120_238_253_254: 20210322_238_G01	filament outer layer protein_WP_010881697_01042017	TPANIC_RS01260_TPANIC_0249_flagellar		Tpal_06_rabbit.fasta	38856.2	1	13	18	107	0.000102	0.437	LATEVGFTPSGGAQR	K	Q	0.997	0.514	4.71	0	1	0	0	4	0	0	2	1490.76	2070.27		1058720	331	345	Empty	TRUE
REC-2120_238_253_254	238	238	Mudpit_2120_238_253_254: 20210322_238_G01	filament outer layer protein_WP_010881697_01042017	TPANIC_RS01260_TPANIC_0249_flagellar		Tpal_06_rabbit.fasta	38856.2	1	13	18	107	0.000102	0.437	LNADIMADK	K	S	0.997	0.626	2.91	0	1	0	0	16	0	0	2	990.493	2010.64		2487440	31	39	Empty	TRUE
REC-2120_238_253_254	238	238	Mudpit_2120_238_253_254: 20210322_238_G01	filament outer layer protein_WP_010881697_01042017	TPANIC_RS01260_TPANIC_0249_flagellar		Tpal_06_rabbit.fasta	38856.2	1	13	18	107	0.000102	0.437	LYPVYPASTPHVVFEGFMVTR	R	D	0.997	0.937	3.4	0	1	0	0	4	17	0	2	2426.22	4158.31		1229010	242	262	Empty	TRUE
REC-2120_238_253_254	238	238	Mudpit_2120_238_253_254: 20210322_238_G01	filament outer layer protein_WP_010881697_01042017	TPANIC_RS01260_TPANIC_0249_flagellar		Tpal_06_rabbit.fasta	38856.2	1	13	18	107	0.000102	0.437	TVLDYASLADTSYTDEQK	R	A	0.997	0.814	4.32	0	1	0	0	8	2	0	2	2019.94	3272.69		827027	49	66	Empty	TRUE
REC-2120_238_253_254	238	238	Mudpit_2120_238_253_254: 20210322_238_G01	filament outer layer protein_WP_010881697_01042017	TPANIC_RS01260_TPANIC_0249_flagellar		Tpal_06_rabbit.fasta	38856.2	1	13	18	107	0.000102	0.437	VIEAPVSEGAK	R	S	0.997	0.744	2.76	0	1	0	0	8	0	0	2	1099.6	1466.47		2458340	97	107	Empty	TRUE
REC-2120_238_253_254	238	238	Mudpit_2120_238_253_254: 20210322_238_G01	filament outer layer protein_WP_010881697_01042017	TPANIC_RS01260_TPANIC_0249_flagellar		Tpal_06_rabbit.fasta	38856.2	1	13	18	107	0.000102	0.437	YFMGYLLFDSWK	R	E	0.997	0.7	2.29	0	1	0	0	2	0	0	2	1585.74	4641.31		16116.4	211	222	Empty	TRUE
REC-2120_238_253_254	238	238	Mudpit_2120_238_253_254: 20210322_238_G01	family protein_WP_010881767_01042017	TPANIC_RS01565_TPANIC_0319_BMP		Tpal_06_rabbit.fasta	37768.1	1	5	5	13	1.24e-05	0.167	AVGIPEENPNLSSAVMEK	K	I	0.997	0.777	3.72	0	1	0	0	3	0	0	2	1884.94	2890.02		178642	312	329	Empty	TRUE
REC-2120_238_253_254	238	238	Mudpit_2120_238_253_254: 20210322_238_G01	family protein_WP_010881767_01042017	TPANIC_RS01565_TPANIC_0319_BMP		Tpal_06_rabbit.fasta	37768.1	1	5	5	13	1.24e-05	0.167	EIVVPVR	K	S	0.997	0.282	2.16	0	1	0	0	2	0	0	2	811.504	1987.55		226373	341	347	Empty	TRUE
REC-2120_238_253_254	238	238	Mudpit_2120_238_253_254: 20210322_238_G01	family protein_WP_010881767_01042017	TPANIC_RS01565_TPANIC_0319_BMP		Tpal_06_rabbit.fasta	37768.1	1	5	5	13	1.24e-05	0.167	LNGQDVWVIGVDR	R	D	0.997	0.675	2.37	0	1	0	0	2	0	0	2	1470.77	3468.88		20140.8	247	259	Empty	TRUE
REC-2120_238_253_254	238	238	Mudpit_2120_238_253_254: 20210322_238_G01	family protein_WP_010881767_01042017	TPANIC_RS01565_TPANIC_0319_BMP		Tpal_06_rabbit.fasta	37768.1	1	5	5	13	1.24e-05	0.167	SFNQQVWEGISR	K	F	0.997	0.688	3.14	0	1	0	0	2	0	0	2	1450.71	3043.96		47622.2	55	66	Empty	TRUE
REC-2120_238_253_254	238	238	Mudpit_2120_238_253_254: 20210322_238_G01	family protein_WP_010881767_01042017	TPANIC_RS01565_TPANIC_0319_BMP		Tpal_06_rabbit.fasta	37768.1	1	5	5	13	1.24e-05	0.167	SVVLTSMVK	K	R	0.997	0.642	2.29	0	1	0	0	4	0	0	2	963.554	2469.2		185007	272	280	Empty	TRUE
REC-2120_238_253_254	238	238	Mudpit_2120_238_253_254: 20210322_238_G01	isomerase_WP_010881797_01042017	TPANIC_RS01710_TPANIC_0349_peptidylprolyl		Tpal_06_rabbit.fasta	18428	1	3	5	9	8.6e-06	0.369	ESTSGGGCGSGAGGCGSCGAGCH	R	-	0.997	0.88	3.78	0	1	0	0	2	2	0	2	2086.71	509.341		59536.4	154	176	Empty	TRUE
REC-2120_238_253_254	238	238	Mudpit_2120_238_253_254: 20210322_238_G01	isomerase_WP_010881797_01042017	TPANIC_RS01710_TPANIC_0349_peptidylprolyl		Tpal_06_rabbit.fasta	18428	1	3	5	9	8.6e-06	0.369	FDAGSGGDSRPVTVTDVQGETIIVDGNHPLAGK	R	T	0.997	0.812	6.43	0	1	0	0	0	2	1	2	3309.64	2915.05		159445	96	128	Empty	TRUE	P47859
REC-2120_238_253_254	238	238	Mudpit_2120_238_253_254: 20210322_238_G01	isomerase_WP_010881797_01042017	TPANIC_RS01710_TPANIC_0349_peptidylprolyl		Tpal_06_rabbit.fasta	18428	1	3	5	9	8.6e-06	0.369	TLHFEVAVR	K	S	0.997	0.674	2.08	0	1	0	0	0	2	0	2	1071.59	2459.82		50690.2	129	137	Empty	TRUE
REC-2120_238_253_254	238	238	Mudpit_2120_238_253_254: 20210322_238_G01	protein CheX_WP_010881813_01042017	TPANIC_RS01780_TPANIC_0365_chemotaxis		Tpal_06_rabbit.fasta	16612.6	1	3	4	26	2.49e-05	0.201	ATITELANLITAK	R	A	0.997	0.714	3.66	0	1	0	0	12	0	0	2	1358.79	4175.27		372322	86	98	Empty	TRUE	O77814,P00567
REC-2120_238_253_254	238	238	Mudpit_2120_238_253_254: 20210322_238_G01	protein CheX_WP_010881813_01042017	TPANIC_RS01780_TPANIC_0365_chemotaxis		Tpal_06_rabbit.fasta	16612.6	1	3	4	26	2.49e-05	0.201	AVTTLHELGFK	K	F	0.997	0.793	3.57	0	1	0	0	6	6	0	2	1215.67	2617.82		1125220	99	109	Empty	TRUE
REC-2120_238_253_254	238	238	Mudpit_2120_238_253_254: 20210322_238_G01	protein CheX_WP_010881813_01042017	TPANIC_RS01780_TPANIC_0365_chemotaxis		Tpal_06_rabbit.fasta	16612.6	1	3	4	26	2.49e-05	0.201	RGDLYLK	K	S	0.991	0.361	2.33	0	1	0	0	2	0	0	2	864.494	1247.47		307875	27	33	Empty	TRUE
REC-2120_238_253_254	238	238	Mudpit_2120_238_253_254: 20210322_238_G01	regulator_WP_010881814_01042017	TPANIC_RS01785_TPANIC_0366_response		Tpal_06_rabbit.fasta	15736	1	9	13	73	6.98e-05	0.604	AMSPGVDLVTMDITMPK	K	M	0.997	0.267	2.22	0	1	0	0	1	0	0	2	1821.88	3855.27		9118.48	67	83	Empty	TRUE
REC-2120_238_253_254	238	238	Mudpit_2120_238_253_254: 20210322_238_G01	regulator_WP_010881814_01042017	TPANIC_RS01785_TPANIC_0366_response		Tpal_06_rabbit.fasta	15736	1	9	13	73	6.98e-05	0.604	KALLLGAK	K	N	0.997	0.441	2.51	0	1	0	0	6	0	0	2	813.556	1403.79		257973	116	123	Empty	TRUE	P00567
REC-2120_238_253_254	238	238	Mudpit_2120_238_253_254: 20210322_238_G01	regulator_WP_010881814_01042017	TPANIC_RS01785_TPANIC_0366_response		Tpal_06_rabbit.fasta	15736	1	9	13	73	6.98e-05	0.604	MDGITALEK	K	I	0.997	0.487	2.38	0	1	0	0	12	0	0	2	993.492	1999.18		723752	84	92	Empty	TRUE
REC-2120_238_253_254	238	238	Mudpit_2120_238_253_254: 20210322_238_G01	regulator_WP_010881814_01042017	TPANIC_RS01785_TPANIC_0366_response		Tpal_06_rabbit.fasta	15736	1	9	13	73	6.98e-05	0.604	NYIVKPLDR	K	K	0.997	0.665	2.56	0	1	0	0	2	2	0	2	1117.64	1740.07		2166000	124	132	Empty	TRUE
REC-2120_238_253_254	238	238	Mudpit_2120_238_253_254: 20210322_238_G01	regulator_WP_010881814_01042017	TPANIC_RS01785_TPANIC_0366_response		Tpal_06_rabbit.fasta	15736	1	9	13	73	6.98e-05	0.604	NYIVKPLDRK	K	K	0.997	0.465	1.99	0	1	0	0	0	2	0	2	1245.73	1408.26		114695	124	133	Empty	TRUE
REC-2120_238_253_254	238	238	Mudpit_2120_238_253_254: 20210322_238_G01	regulator_WP_010881814_01042017	TPANIC_RS01785_TPANIC_0366_response		Tpal_06_rabbit.fasta	15736	1	9	13	73	6.98e-05	0.604	QDFPTINDR	K	V	0.997	0.579	2.77	0	1	0	0	10	0	0	2	1105.53	2145.45		1775730	5	13	Empty	TRUE
REC-2120_238_253_254	238	238	Mudpit_2120_238_253_254: 20210322_238_G01	regulator_WP_010881814_01042017	TPANIC_RS01785_TPANIC_0366_response		Tpal_06_rabbit.fasta	15736	1	9	13	73	6.98e-05	0.604	VLVVDDSMFVSK	R	Q	0.997	0.779	3.22	0	1	0	0	16	0	0	2	1338.7	3298.15		1566860	27	38	Empty	TRUE
REC-2120_238_253_254	238	238	Mudpit_2120_238_253_254: 20210322_238_G01	regulator_WP_010881814_01042017	TPANIC_RS01785_TPANIC_0366_response		Tpal_06_rabbit.fasta	15736	1	9	13	73	6.98e-05	0.604	VPAGQKPNGAPYR	R	V	0.997	0.846	3.56	0	1	0	0	3	13	0	2	1354.72	853.659		1314530	14	26	Empty	TRUE
REC-2120_238_253_254	238	238	Mudpit_2120_238_253_254: 20210322_238_G01	regulator_WP_010881814_01042017	TPANIC_RS01785_TPANIC_0366_response		Tpal_06_rabbit.fasta	15736	1	9	13	73	6.98e-05	0.604	VVIISALGK	K	E	0.997	0.639	2.03	0	1	0	0	6	0	0	2	899.592	2731.46		892363	102	110	Empty	TRUE
REC-2120_238_253_254	238	238	Mudpit_2120_238_253_254: 20210322_238_G01	motor switch protein FliG_WP_010881848_01042017	TPANIC_RS01955_TPANIC_0400_flagellar		Tpal_06_rabbit.fasta	39822.7	1	3	3	12	1.15e-05	0.0795	HLEDSGDIVIAR	R	S	0.997	0.808	3.58	0	1	0	0	6	0	0	2	1324.69	1968.6		297404	333	344	Empty	TRUE
REC-2120_238_253_254	238	238	Mudpit_2120_238_253_254: 20210322_238_G01	motor switch protein FliG_WP_010881848_01042017	TPANIC_RS01955_TPANIC_0400_flagellar		Tpal_06_rabbit.fasta	39822.7	1	3	3	12	1.15e-05	0.0795	LVFEIAR	K	T	0.997	0.712	1.34	0	1	0	0	4	0	0	2	847.504	2919.84		51409	56	62	Empty	TRUE
REC-2120_238_253_254	238	238	Mudpit_2120_238_253_254: 20210322_238_G01	motor switch protein FliG_WP_010881848_01042017	TPANIC_RS01955_TPANIC_0400_flagellar		Tpal_06_rabbit.fasta	39822.7	1	3	3	12	1.15e-05	0.0795	TESVDAELK	R	D	0.997	0.713	2.34	0	1	0	0	2	0	0	2	991.494	1413.07		77875.8	63	71	Empty	TRUE	O77814,P00563
REC-2120_238_253_254	238	238	Mudpit_2120_238_253_254: 20210322_238_G01	type ATP synthase subunit E_WP_014342419_01042017	TPANIC_RS02070_TPANIC_0424_V		Tpal_06_rabbit.fasta	22319.4	1	4	4	16	1.53e-05	0.235	EAVASSEEQASR	R	L	0.997	0.801	2.06	0	1	0	0	1	0	0	2	1263.58	649.85		8121.26	15	26	Empty	TRUE
REC-2120_238_253_254	238	238	Mudpit_2120_238_253_254: 20210322_238_G01	type ATP synthase subunit E_WP_014342419_01042017	TPANIC_RS02070_TPANIC_0424_V		Tpal_06_rabbit.fasta	22319.4	1	4	4	16	1.53e-05	0.235	IESSSLAALSQASR	R	N	0.997	0.658	3.66	0	1	0	0	6	0	0	2	1419.74	2461.58		384416	60	73	Empty	TRUE
REC-2120_238_253_254	238	238	Mudpit_2120_238_253_254: 20210322_238_G01	type ATP synthase subunit E_WP_014342419_01042017	TPANIC_RS02070_TPANIC_0424_V		Tpal_06_rabbit.fasta	22319.4	1	4	4	16	1.53e-05	0.235	NVLLSFQDSVTR	R	S	0.997	0.849	2.13	0	1	0	0	3	0	0	2	1378.73	3355.54		34785.6	74	85	Empty	TRUE
REC-2120_238_253_254	238	238	Mudpit_2120_238_253_254: 20210322_238_G01	type ATP synthase subunit E_WP_014342419_01042017	TPANIC_RS02070_TPANIC_0424_V		Tpal_06_rabbit.fasta	22319.4	1	4	4	16	1.53e-05	0.235	SDDCLTAGFR	R	I	0.997	0.743	3.4	0	1	0	0	6	0	0	2	1141.49	2272.56		318209	155	164	Empty	TRUE
REC-2120_238_253_254	238	238	Mudpit_2120_238_253_254: 20210322_238_G01	type ATP synthase subunit D_WP_010881876_01042017	TPANIC_RS02090_TPANIC_0428_V		Tpal_06_rabbit.fasta	23802.6	0.999	2	3	7	6.69e-06	0.0728	RFLPTLQLK	R	K	0.997	0.38	2.59	0	1	0	0	3	3	0	2	1115.69	2524.53		2076480	22	30	Empty	TRUE
REC-2120_238_253_254	238	238	Mudpit_2120_238_253_254: 20210322_238_G01	type ATP synthase subunit D_WP_010881876_01042017	TPANIC_RS02090_TPANIC_0428_V		Tpal_06_rabbit.fasta	23802.6	0.999	2	3	7	6.69e-06	0.0728	VNLFEK	R	V	0.97	0.338	1.28	0	1	0	0	1	0	0	2	749.419	1712.99		29256.6	154	159	Empty	TRUE	P00563
REC-2120_238_253_254	238	238	Mudpit_2120_238_253_254: 20210322_238_G01	protein_WP_014342796_01042017	TPANIC_RS02115_TPANIC_0433_hypothetical		Tpal_06_rabbit.fasta	65589.1	1	4	5	17	1.63e-05	0.0828	EVEDVPGVVEPASGHEGGER	R	E	0.997	0.73	4.69	0	1	0	0	3	4	0	2	2048.95	1965.45		433668	424	443	Empty	TRUE
REC-2120_238_253_254	238	238	Mudpit_2120_238_253_254: 20210322_238_G01	protein_WP_014342796_01042017	TPANIC_RS02115_TPANIC_0433_hypothetical		Tpal_06_rabbit.fasta	65589.1	1	4	5	17	1.63e-05	0.0828	EVEDVPK	R	V	0.997	0.691	2.13	0	1	0	0	6	0	0	2	815.415	856.942		317336	224	230	Empty	TRUE
REC-2120_238_253_254	238	238	Mudpit_2120_238_253_254: 20210322_238_G01	protein_WP_014342796_01042017	TPANIC_RS02115_TPANIC_0433_hypothetical		Tpal_06_rabbit.fasta	65589.1	1	4	5	17	1.63e-05	0.0828	QPSHSVSNSAPNQFR	K	N	0.997	0.459	2.11	0	1	0	0	0	2	0	2	1655.79	1191.17		71673.8	472	486	Empty	TRUE
REC-2120_238_253_254	238	238	Mudpit_2120_238_253_254: 20210322_238_G01	protein_WP_014342796_01042017	TPANIC_RS02115_TPANIC_0433_hypothetical		Tpal_06_rabbit.fasta	65589.1	1	4	5	17	1.63e-05	0.0828	VVEPASER	K	E	0.997	0.674	2.16	0	1	0	0	2	0	0	2	886.463	652.152		574290	191	198	Empty	TRUE
REC-2120_238_253_254	238	238	Mudpit_2120_238_253_254: 20210322_238_G01	resistance protein NlpE_WP_010881883_01042017	TPANIC_RS02120_TPANIC_0435_copper		Tpal_06_rabbit.fasta	16467.3	1	8	11	45	4.3e-05	0.513	APHEKELYELIDSNSVR	K	Y	0.997	0.757	4.27	0	1	0	0	0	2	0	2	2000.01	2898.87		143898	115	131	Empty	TRUE
REC-2120_238_253_254	238	238	Mudpit_2120_238_253_254: 20210322_238_G01	resistance protein NlpE_WP_010881883_01042017	TPANIC_RS02120_TPANIC_0435_copper		Tpal_06_rabbit.fasta	16467.3	1	8	11	45	4.3e-05	0.513	ELYELIDSNSVR	K	Y	0.997	0.687	4	0	1	0	0	8	0	0	2	1437.72	3114.44		1446100	120	131	Empty	TRUE
REC-2120_238_253_254	238	238	Mudpit_2120_238_253_254: 20210322_238_G01	resistance protein NlpE_WP_010881883_01042017	TPANIC_RS02120_TPANIC_0435_copper		Tpal_06_rabbit.fasta	16467.3	1	8	11	45	4.3e-05	0.513	EMAPFYVLK	K	K	0.997	0.458	2.27	0	1	0	0	11	0	0	2	1113.57	3446.64		524901	144	152	Empty	TRUE
REC-2120_238_253_254	238	238	Mudpit_2120_238_253_254: 20210322_238_G01	resistance protein NlpE_WP_010881883_01042017	TPANIC_RS02120_TPANIC_0435_copper		Tpal_06_rabbit.fasta	16467.3	1	8	11	45	4.3e-05	0.513	GTLPAADCPGIDTTVTFNADGTAQK	R	V	0.997	0.757	2.88	0	1	0	0	1	0	0	2	2521.19	2962.97		11025.7	51	75	Empty	TRUE
REC-2120_238_253_254	238	238	Mudpit_2120_238_253_254: 20210322_238_G01	resistance protein NlpE_WP_010881883_01042017	TPANIC_RS02120_TPANIC_0435_copper		Tpal_06_rabbit.fasta	16467.3	1	8	11	45	4.3e-05	0.513	SAPSPLTYR	K	G	0.997	0.702	2.22	0	1	0	0	5	0	0	2	991.521	1848.51		1164310	84	92	Empty	TRUE
REC-2120_238_253_254	238	238	Mudpit_2120_238_253_254: 20210322_238_G01	resistance protein NlpE_WP_010881883_01042017	TPANIC_RS02120_TPANIC_0435_copper		Tpal_06_rabbit.fasta	16467.3	1	8	11	45	4.3e-05	0.513	VELALEK	K	K	0.994	0.266	1.99	0	1	0	0	10	0	0	2	801.472	1965.63		662493	76	82	Empty	TRUE
REC-2120_238_253_254	238	238	Mudpit_2120_238_253_254: 20210322_238_G01	resistance protein NlpE_WP_010881883_01042017	TPANIC_RS02120_TPANIC_0435_copper		Tpal_06_rabbit.fasta	16467.3	1	8	11	45	4.3e-05	0.513	VELALEKK	K	S	0.992	0.348	1.67	0	1	0	0	1	0	0	2	929.567	1439.1		32748.3	76	83	Empty	TRUE
REC-2120_238_253_254	238	238	Mudpit_2120_238_253_254: 20210322_238_G01	resistance protein NlpE_WP_010881883_01042017	TPANIC_RS02120_TPANIC_0435_copper		Tpal_06_rabbit.fasta	16467.3	1	8	11	45	4.3e-05	0.513	YMGAPGAGKPSK	R	E	0.997	0.599	2.53	0	1	0	0	3	4	0	2	1179.58	829.601		284576	132	143	Empty	TRUE
REC-2120_238_253_254	238	238	Mudpit_2120_238_253_254: 20210322_238_G01	domain containing protein_WP_010881958_01042017	TPANIC_RS02490_TPANIC_0509_redoxin		Tpal_06_rabbit.fasta	20709.3	1	12	14	55	5.26e-05	0.606	AFEVHDMGIGR	K	D	0.997	0.773	2.67	0	1	0	0	2	4	0	2	1231.59	2354.74		421405	134	144	Empty	TRUE
REC-2120_238_253_254	238	238	Mudpit_2120_238_253_254: 20210322_238_G01	domain containing protein_WP_010881958_01042017	TPANIC_RS02490_TPANIC_0509_redoxin		Tpal_06_rabbit.fasta	20709.3	1	12	14	55	5.26e-05	0.606	AWADATDTIK	K	N	0.997	0.641	2.7	0	1	0	0	4	0	0	2	1091.54	2145.32		1519340	82	91	Empty	TRUE
REC-2120_238_253_254	238	238	Mudpit_2120_238_253_254: 20210322_238_G01	domain containing protein_WP_010881958_01042017	TPANIC_RS02490_TPANIC_0509_redoxin		Tpal_06_rabbit.fasta	20709.3	1	12	14	55	5.26e-05	0.606	DADELLR	R	K	0.997	0.601	2.18	0	1	0	0	4	0	0	2	831.421	1854.15		369639	145	151	Empty	TRUE
REC-2120_238_253_254	238	238	Mudpit_2120_238_253_254: 20210322_238_G01	domain containing protein_WP_010881958_01042017	TPANIC_RS02490_TPANIC_0509_redoxin		Tpal_06_rabbit.fasta	20709.3	1	12	14	55	5.26e-05	0.606	DADELLRK	R	V	0.989	0.496	1.7	0	1	0	0	2	0	0	2	959.516	1446.67		61927	145	152	Empty	TRUE
REC-2120_238_253_254	238	238	Mudpit_2120_238_253_254: 20210322_238_G01	domain containing protein_WP_010881958_01042017	TPANIC_RS02490_TPANIC_0509_redoxin		Tpal_06_rabbit.fasta	20709.3	1	12	14	55	5.26e-05	0.606	FTEVSNASIK	K	G	0.997	0.543	2.57	0	1	0	0	6	0	0	2	1095.57	1545.71		443972	22	31	Empty	TRUE
REC-2120_238_253_254	238	238	Mudpit_2120_238_253_254: 20210322_238_G01	domain containing protein_WP_010881958_01042017	TPANIC_RS02490_TPANIC_0509_redoxin		Tpal_06_rabbit.fasta	20709.3	1	12	14	55	5.26e-05	0.606	GTFVVDPEGLVK	R	A	0.997	0.726	3.23	0	1	0	0	6	0	0	2	1260.68	3321.9		499900	122	133	Empty	TRUE
REC-2120_238_253_254	238	238	Mudpit_2120_238_253_254: 20210322_238_G01	domain containing protein_WP_010881958_01042017	TPANIC_RS02490_TPANIC_0509_redoxin		Tpal_06_rabbit.fasta	20709.3	1	12	14	55	5.26e-05	0.606	LPAYVGGK	K	F	0.997	0.538	1.97	0	1	0	0	6	0	0	2	804.462	1552.82		428642	14	21	Empty	TRUE
REC-2120_238_253_254	238	238	Mudpit_2120_238_253_254: 20210322_238_G01	domain containing protein_WP_010881958_01042017	TPANIC_RS02490_TPANIC_0509_redoxin		Tpal_06_rabbit.fasta	20709.3	1	12	14	55	5.26e-05	0.606	NLPYEMISDK	K	A	0.997	0.306	2.24	0	1	0	0	4	0	0	2	1209.58	2780.33		411497	92	101	Empty	TRUE
REC-2120_238_253_254	238	238	Mudpit_2120_238_253_254: 20210322_238_G01	domain containing protein_WP_010881958_01042017	TPANIC_RS02490_TPANIC_0509_redoxin		Tpal_06_rabbit.fasta	20709.3	1	12	14	55	5.26e-05	0.606	TLKPGIDLIGKI	K	-	0.997	0.867	2.6	0	1	0	0	0	2	0	2	1267.8	3360.41		52451.4	177	188	Empty	TRUE
REC-2120_238_253_254	238	238	Mudpit_2120_238_253_254: 20210322_238_G01	domain containing protein_WP_010881958_01042017	TPANIC_RS02490_TPANIC_0509_redoxin		Tpal_06_rabbit.fasta	20709.3	1	12	14	55	5.26e-05	0.606	VQSAQFVAK	K	H	0.997	0.332	2.06	0	1	0	0	2	0	0	2	977.541	1271.73		123572	153	161	Empty	TRUE
REC-2120_238_253_254	238	238	Mudpit_2120_238_253_254: 20210322_238_G01	domain containing protein_WP_010881958_01042017	TPANIC_RS02490_TPANIC_0509_redoxin		Tpal_06_rabbit.fasta	20709.3	1	12	14	55	5.26e-05	0.606	VYPSFVEIGCK	R	V	0.997	0.693	2.82	0	1	0	0	5	0	0	2	1298.64	3088.69		480583	58	68	Empty	TRUE
REC-2120_238_253_254	238	238	Mudpit_2120_238_253_254: 20210322_238_G01	domain containing protein_WP_010881958_01042017	TPANIC_RS02490_TPANIC_0509_redoxin		Tpal_06_rabbit.fasta	20709.3	1	12	14	55	5.26e-05	0.606	VYSVSTDSEYVHK	K	A	0.997	0.705	3.54	0	1	0	0	4	4	0	2	1513.72	1761.05		1141430	69	81	Empty	TRUE
REC-2120_238_253_254	238	238	Mudpit_2120_238_253_254: 20210322_238_G01	factor P_WP_010881973_01042017	TPANIC_RS02570_TPANIC_0525_elongation		Tpal_06_rabbit.fasta	21042.8	1	4	4	9	8.6e-06	0.225	ILINTETNEYQER	K	V	0.997	0.41	3.25	0	1	0	0	3	0	0	2	1622.8	2248.64		75144.6	172	184	Empty	TRUE
REC-2120_238_253_254	238	238	Mudpit_2120_238_253_254: 20210322_238_G01	factor P_WP_010881973_01042017	TPANIC_RS02570_TPANIC_0525_elongation		Tpal_06_rabbit.fasta	21042.8	1	4	4	9	8.6e-06	0.225	SFEQIFVSK	R	G	0.997	0.454	2.19	0	1	0	0	1	0	0	2	1084.57	3106.17		27322.5	87	95	Empty	TRUE
REC-2120_238_253_254	238	238	Mudpit_2120_238_253_254: 20210322_238_G01	factor P_WP_010881973_01042017	TPANIC_RS02570_TPANIC_0525_elongation		Tpal_06_rabbit.fasta	21042.8	1	4	4	9	8.6e-06	0.225	TSDTVEDAVVDSHR	K	A	0.997	0.81	3.93	0	1	0	0	0	2	0	2	1530.7	1725.2		127465	56	69	Empty	TRUE
REC-2120_238_253_254	238	238	Mudpit_2120_238_253_254: 20210322_238_G01	factor P_WP_010881973_01042017	TPANIC_RS02570_TPANIC_0525_elongation		Tpal_06_rabbit.fasta	21042.8	1	4	4	9	8.6e-06	0.225	VPLFIK	R	Q	0.984	0.532	1.73	0	1	0	0	3	0	0	2	716.471	2795.11		112776	162	167	Empty	TRUE	P79226
REC-2120_238_253_254	238	238	Mudpit_2120_238_253_254: 20210322_238_G01	protein_WP_014342464_01042017	TPANIC_RS02625_hypothetical		Tpal_06_rabbit.fasta	11862.6	1	2	2	4	3.82e-06	0.234	ELSVLEEDVER	R	F	0.997	0.568	2.84	0	1	0	0	2	0	0	2	1317.65	2798.56		107470	86	96	Empty	TRUE
REC-2120_238_253_254	238	238	Mudpit_2120_238_253_254: 20210322_238_G01	protein_WP_014342464_01042017	TPANIC_RS02625_hypothetical		Tpal_06_rabbit.fasta	11862.6	1	2	2	4	3.82e-06	0.234	LAEVEDAAAVLVEK	R	A	0.997	0.662	3.3	0	1	0	0	2	0	0	2	1456.79	3295.95		56856.3	17	30	Empty	TRUE
REC-2120_238_253_254	238	238	Mudpit_2120_238_253_254: 20210322_238_G01	phosphate isomerase_WP_010881984_01042017	TPANIC_RS02635_TPANIC_0537_triose		Tpal_06_rabbit.fasta	26539.3	0.991	1	1	2	1.91e-06	0.0723	LQEYEAGCTNEVVGTQVR	R	A	0.997	0.785	3.89	0	1	0	0	2	0	0	2	2052.97	2259.11		16531	130	147	Empty	TRUE
REC-2120_238_253_254	238	238	Mudpit_2120_238_253_254: 20210322_238_G01	WP_014342805_01042017	TPANIC_RS02760_TPANIC_0560_transketolase		Tpal_06_rabbit.fasta	71143	0.994	1	1	1	9.56e-07	0.0182	STVEESGAYVVR	R	E	0.997	0.572	2.84	0	1	0	0	1	0	0	2	1296.64	1732.91		25742.7	536	547	Empty	TRUE
REC-2120_238_253_254	238	238	Mudpit_2120_238_253_254: 20210322_238_G01	protein FlbB_WP_013945205_01042017	TPANIC_RS02800_TPANIC_0567_flagellar		Tpal_06_rabbit.fasta	22567	1	2	2	5	4.78e-06	0.0955	RLEALGER	K	A	0.987	0.265	2.93	0	1	0	0	1	0	0	2	943.532	1185.55		23601.6	65	72	Empty	TRUE
REC-2120_238_253_254	238	238	Mudpit_2120_238_253_254: 20210322_238_G01	protein FlbB_WP_013945205_01042017	TPANIC_RS02800_TPANIC_0567_flagellar		Tpal_06_rabbit.fasta	22567	1	2	2	5	4.78e-06	0.0955	TDDQDVIEVFR	K	M	0.997	0.744	3.8	0	1	0	0	4	0	0	2	1336.64	3201.62		137219	147	157	Empty	TRUE
REC-2120_238_253_254	238	238	Mudpit_2120_238_253_254: 20210322_238_G01	recycling factor_WP_010882050_01042017	TPANIC_RS02980_TPANIC_0604_ribosome		Tpal_06_rabbit.fasta	20504.3	1	2	2	8	7.65e-06	0.109	EGLLSEDALK	K	A	0.997	0.348	2.84	0	1	0	0	6	0	0	2	1074.57	2655.58		496045	143	152	Empty	TRUE
REC-2120_238_253_254	238	238	Mudpit_2120_238_253_254: 20210322_238_G01	recycling factor_WP_010882050_01042017	TPANIC_RS02980_TPANIC_0604_ribosome		Tpal_06_rabbit.fasta	20504.3	1	2	2	8	7.65e-06	0.109	LVIPPLTQER	R	R	0.991	0.561	1.41	0	1	0	0	2	0	0	2	1165.69	2957.63		22005.5	98	107	Empty	TRUE
REC-2120_238_253_254	238	238	Mudpit_2120_238_253_254: 20210322_238_G01	ribosomal protein S2_WP_010882052_01042017	TPANIC_RS02990_TPANIC_0606_30S		Tpal_06_rabbit.fasta	33117.3	1	2	2	3	2.87e-06	0.0962	EITDYENYTPPEER	R	E	0.997	0.654	3.24	0	1	0	0	2	0	0	2	1755.77	2390.87		45537.3	257	270	Empty	TRUE
REC-2120_238_253_254	238	238	Mudpit_2120_238_253_254: 20210322_238_G01	ribosomal protein S2_WP_010882052_01042017	TPANIC_RS02990_TPANIC_0606_30S		Tpal_06_rabbit.fasta	33117.3	1	2	2	3	2.87e-06	0.0962	NLLESGVHFGHQVR	K	R	0.997	0.504	2.72	0	1	0	0	0	1	0	2	1592.83	2381.22		31425.6	8	21	Empty	TRUE
REC-2120_238_253_254	238	238	Mudpit_2120_238_253_254: 20210322_238_G01	II fructose 1 6 bisphosphate aldolase_WP_010882107_01042017	TPANIC_RS03275_TPANIC_0662_class		Tpal_06_rabbit.fasta	36189.7	1	8	9	45	4.3e-05	0.283	FDILAEIEK	R	R	0.997	0.608	1.94	0	1	0	0	3	0	0	2	1077.58	3939.13		51911	216	224	Empty	TRUE
REC-2120_238_253_254	238	238	Mudpit_2120_238_253_254: 20210322_238_G01	II fructose 1 6 bisphosphate aldolase_WP_010882107_01042017	TPANIC_RS03275_TPANIC_0662_class		Tpal_06_rabbit.fasta	36189.7	1	8	9	45	4.3e-05	0.283	FDILAEIEKR	R	I	0.997	0.705	2.96	0	1	0	0	4	0	0	2	1233.68	3696.92		66008.5	216	225	Empty	TRUE
REC-2120_238_253_254	238	238	Mudpit_2120_238_253_254: 20210322_238_G01	II fructose 1 6 bisphosphate aldolase_WP_010882107_01042017	TPANIC_RS03275_TPANIC_0662_class		Tpal_06_rabbit.fasta	36189.7	1	8	9	45	4.3e-05	0.283	IPGFPIVLHGASSVPVEYVR	R	E	0.997	0.847	5.58	0	1	0	0	0	4	0	2	2137.18	3910.92		291661	226	245	Empty	TRUE
REC-2120_238_253_254	238	238	Mudpit_2120_238_253_254: 20210322_238_G01	II fructose 1 6 bisphosphate aldolase_WP_010882107_01042017	TPANIC_RS03275_TPANIC_0662_class		Tpal_06_rabbit.fasta	36189.7	1	8	9	45	4.3e-05	0.283	NADGVLIPPPLR	R	F	0.997	0.76	3.21	0	1	0	0	8	0	0	2	1261.73	3215.92		465952	204	215	Empty	TRUE
REC-2120_238_253_254	238	238	Mudpit_2120_238_253_254: 20210322_238_G01	II fructose 1 6 bisphosphate aldolase_WP_010882107_01042017	TPANIC_RS03275_TPANIC_0662_class		Tpal_06_rabbit.fasta	36189.7	1	8	9	45	4.3e-05	0.283	SPVILQVSSGAR	R	K	0.997	0.576	3.13	0	1	0	0	6	0	0	2	1213.69	2339.34		490913	49	60	Empty	TRUE
REC-2120_238_253_254	238	238	Mudpit_2120_238_253_254: 20210322_238_G01	II fructose 1 6 bisphosphate aldolase_WP_010882107_01042017	TPANIC_RS03275_TPANIC_0662_class		Tpal_06_rabbit.fasta	36189.7	1	8	9	45	4.3e-05	0.283	TGVDSLAISIGTSHGR	K	A	0.997	0.86	3.95	0	1	0	0	5	6	0	2	1570.82	2703.8		344954	178	193	Empty	TRUE
REC-2120_238_253_254	238	238	Mudpit_2120_238_253_254: 20210322_238_G01	II fructose 1 6 bisphosphate aldolase_WP_010882107_01042017	TPANIC_RS03275_TPANIC_0662_class		Tpal_06_rabbit.fasta	36189.7	1	8	9	45	4.3e-05	0.283	VDEFDPR	K	K	0.99	0.429	1.51	0	1	0	0	1	0	0	2	877.405	1550.29		104571	298	304	Empty	TRUE
REC-2120_238_253_254	238	238	Mudpit_2120_238_253_254: 20210322_238_G01	II fructose 1 6 bisphosphate aldolase_WP_010882107_01042017	TPANIC_RS03275_TPANIC_0662_class		Tpal_06_rabbit.fasta	36189.7	1	8	9	45	4.3e-05	0.283	YGGNLPDSVGIPEEQLR	R	K	0.997	0.704	4.47	0	1	0	0	8	0	0	2	1843.92	3064.05		321081	250	266	Empty	TRUE
REC-2120_238_253_254	238	238	Mudpit_2120_238_253_254: 20210322_238_G01	filament outer layer protein FlaA_WP_010882109_01042017	TPANIC_RS03285_TPANIC_0664_flagellar		Tpal_06_rabbit.fasta	26821.1	1	4	4	9	8.6e-06	0.212	GYNSFEVSSVKPLPVEGVAK	R	T	0.997	0.638	3.58	0	1	0	0	0	3	0	2	2107.11	3023.79		129374	106	125	Empty	TRUE
REC-2120_238_253_254	238	238	Mudpit_2120_238_253_254: 20210322_238_G01	filament outer layer protein FlaA_WP_010882109_01042017	TPANIC_RS03285_TPANIC_0664_flagellar		Tpal_06_rabbit.fasta	26821.1	1	4	4	9	8.6e-06	0.212	KRPIPEEGDMK	R	I	0.985	0.657	2.52	0	1	0	0	1	0	0	2	1299.67	927.102		11834.2	79	89	Empty	TRUE
REC-2120_238_253_254	238	238	Mudpit_2120_238_253_254: 20210322_238_G01	filament outer layer protein FlaA_WP_010882109_01042017	TPANIC_RS03285_TPANIC_0664_flagellar		Tpal_06_rabbit.fasta	26821.1	1	4	4	9	8.6e-06	0.212	TVSVWVAGR	K	G	0.997	0.584	2.3	0	1	0	0	2	0	0	2	974.542	2394.75		125480	126	134	Empty	TRUE
REC-2120_238_253_254	238	238	Mudpit_2120_238_253_254: 20210322_238_G01	filament outer layer protein FlaA_WP_010882109_01042017	TPANIC_RS03285_TPANIC_0664_flagellar		Tpal_06_rabbit.fasta	26821.1	1	4	4	9	8.6e-06	0.212	VVTDLYDVESR	R	E	0.997	0.833	3.29	0	1	0	0	3	0	0	2	1295.65	2473.46		125464	222	232	Empty	TRUE
REC-2120_238_253_254	238	238	Mudpit_2120_238_253_254: 20210322_238_G01	binding domain containing protein_WP_010882129_01042017	TPANIC_RS03395_TPANIC_0684_substrate		Tpal_06_rabbit.fasta	43052.3	1	7	10	30	2.87e-05	0.223	AIMADNSEVTSANWK	K	E	0.997	0.861	4.03	0	1	0	0	3	0	0	2	1636.76	2407.81		199838	292	306	Empty	TRUE
REC-2120_238_253_254	238	238	Mudpit_2120_238_253_254: 20210322_238_G01	binding domain containing protein_WP_010882129_01042017	TPANIC_RS03395_TPANIC_0684_substrate		Tpal_06_rabbit.fasta	43052.3	1	7	10	30	2.87e-05	0.223	ALGTWTGSSDPGQAK	R	E	0.997	0.781	3.88	0	1	0	0	4	0	0	2	1475.71	1999.46		290610	127	141	Empty	TRUE
REC-2120_238_253_254	238	238	Mudpit_2120_238_253_254: 20210322_238_G01	binding domain containing protein_WP_010882129_01042017	TPANIC_RS03395_TPANIC_0684_substrate		Tpal_06_rabbit.fasta	43052.3	1	7	10	30	2.87e-05	0.223	DKPLVFFNR	R	Q	0.997	0.598	2.05	0	1	0	0	4	1	0	2	1135.63	2778.64		252955	37	45	Empty	TRUE
REC-2120_238_253_254	238	238	Mudpit_2120_238_253_254: 20210322_238_G01	binding domain containing protein_WP_010882129_01042017	TPANIC_RS03395_TPANIC_0684_substrate		Tpal_06_rabbit.fasta	43052.3	1	7	10	30	2.87e-05	0.223	FGGSIQGK	K	M	0.997	0.664	2.38	0	1	0	0	4	0	0	2	793.42	1002.4		202919	75	82	Empty	TRUE
REC-2120_238_253_254	238	238	Mudpit_2120_238_253_254: 20210322_238_G01	binding domain containing protein_WP_010882129_01042017	TPANIC_RS03395_TPANIC_0684_substrate		Tpal_06_rabbit.fasta	43052.3	1	7	10	30	2.87e-05	0.223	NLLDGSSGEDVVANGISRPDAHGNK	R	I	0.997	0.627	4.55	0	1	0	0	0	4	4	2	2522.22	2569.02		477180	255	279	Empty	TRUE
REC-2120_238_253_254	238	238	Mudpit_2120_238_253_254: 20210322_238_G01	binding domain containing protein_WP_010882129_01042017	TPANIC_RS03395_TPANIC_0684_substrate		Tpal_06_rabbit.fasta	43052.3	1	7	10	30	2.87e-05	0.223	QPSDPLTGK	R	V	0.997	0.635	2.66	0	1	0	0	4	0	0	2	942.489	1374.28		173645	46	54	Empty	TRUE
REC-2120_238_253_254	238	238	Mudpit_2120_238_253_254: 20210322_238_G01	binding domain containing protein_WP_010882129_01042017	TPANIC_RS03395_TPANIC_0684_substrate		Tpal_06_rabbit.fasta	43052.3	1	7	10	30	2.87e-05	0.223	TYYVGFDAK	K	F	0.997	0.618	2.3	0	1	0	0	2	0	0	2	1063.51	2420.92		277692	66	74	Empty	TRUE
REC-2120_238_253_254	238	238	Mudpit_2120_238_253_254: 20210322_238_G01	protein FliL_WP_010882167_01042017	TPANIC_RS03585_TPANIC_0722_flagellar		Tpal_06_rabbit.fasta	20334.5	1	3	3	9	8.6e-06	0.176	ELLQYYESVGLIR	R	T	0.997	0.572	3.06	0	1	0	0	2	0	0	2	1582.85	3998.79		114856	78	90	Empty	TRUE
REC-2120_238_253_254	238	238	Mudpit_2120_238_253_254: 20210322_238_G01	protein FliL_WP_010882167_01042017	TPANIC_RS03585_TPANIC_0722_flagellar		Tpal_06_rabbit.fasta	20334.5	1	3	3	9	8.6e-06	0.176	FTQFDVLKP	R	-	0.997	0.367	2.16	0	1	0	0	5	0	0	2	1094.59	3274.6		113233	174	182	Empty	TRUE
REC-2120_238_253_254	238	238	Mudpit_2120_238_253_254: 20210322_238_G01	protein FliL_WP_010882167_01042017	TPANIC_RS03585_TPANIC_0722_flagellar		Tpal_06_rabbit.fasta	20334.5	1	3	3	9	8.6e-06	0.176	NEINDNVLSR	R	S	0.997	0.487	2.24	0	1	0	0	2	0	0	2	1173.59	1874.75		141408	157	166	Empty	TRUE
REC-2120_238_253_254	238	238	Mudpit_2120_238_253_254: 20210322_238_G01	filament protein CfpA_WP_010882193_01042017	TPANIC_RS03710_TPANIC_0748_cytoplasmic		Tpal_06_rabbit.fasta	78542.4	1	10	10	19	1.82e-05	0.189	ADIGQSFASDGSADQK	R	E	0.997	0.812	4.74	0	1	0	0	2	0	0	2	1596.71	1783.12		56171.4	604	619	Empty	TRUE
REC-2120_238_253_254	238	238	Mudpit_2120_238_253_254: 20210322_238_G01	filament protein CfpA_WP_010882193_01042017	TPANIC_RS03710_TPANIC_0748_cytoplasmic		Tpal_06_rabbit.fasta	78542.4	1	10	10	19	1.82e-05	0.189	AEIDPETFDQLNVR	R	E	0.997	0.697	2.74	0	1	0	0	2	0	0	2	1646.8	3277.61		16899.5	308	321	Empty	TRUE
REC-2120_238_253_254	238	238	Mudpit_2120_238_253_254: 20210322_238_G01	filament protein CfpA_WP_010882193_01042017	TPANIC_RS03710_TPANIC_0748_cytoplasmic		Tpal_06_rabbit.fasta	78542.4	1	10	10	19	1.82e-05	0.189	EYDDTDISNLPDER	R	Y	0.997	0.654	3.21	0	1	0	0	2	0	0	2	1681.72	2389.15		64034.1	372	385	Empty	TRUE
REC-2120_238_253_254	238	238	Mudpit_2120_238_253_254: 20210322_238_G01	filament protein CfpA_WP_010882193_01042017	TPANIC_RS03710_TPANIC_0748_cytoplasmic		Tpal_06_rabbit.fasta	78542.4	1	10	10	19	1.82e-05	0.189	GFNTAINSITSILDTSR	R	M	0.997	0.715	3.4	0	1	0	0	4	0	0	2	1809.93	4624.56		59168.8	337	353	Empty	TRUE
REC-2120_238_253_254	238	238	Mudpit_2120_238_253_254: 20210322_238_G01	filament protein CfpA_WP_010882193_01042017	TPANIC_RS03710_TPANIC_0748_cytoplasmic		Tpal_06_rabbit.fasta	78542.4	1	10	10	19	1.82e-05	0.189	LAFLESEFNR	R	F	0.997	0.615	2.46	0	1	0	0	1	0	0	2	1225.62	3411.94		25435.3	530	539	Empty	TRUE
REC-2120_238_253_254	238	238	Mudpit_2120_238_253_254: 20210322_238_G01	filament protein CfpA_WP_010882193_01042017	TPANIC_RS03710_TPANIC_0748_cytoplasmic		Tpal_06_rabbit.fasta	78542.4	1	10	10	19	1.82e-05	0.189	MVSDFTDDDCENPDSK	K	R	0.997	0.725	3.66	0	1	0	0	2	0	0	2	1874.71	1937.53		22290.2	275	290	Empty	TRUE
REC-2120_238_253_254	238	238	Mudpit_2120_238_253_254: 20210322_238_G01	filament protein CfpA_WP_010882193_01042017	TPANIC_RS03710_TPANIC_0748_cytoplasmic		Tpal_06_rabbit.fasta	78542.4	1	10	10	19	1.82e-05	0.189	SPNVFHPEKPSAVGSR	K	N	0.997	0.618	3.81	0	1	0	0	0	0	2	2	1708.88	1547.49		199003	9	24	Empty	TRUE
REC-2120_238_253_254	238	238	Mudpit_2120_238_253_254: 20210322_238_G01	filament protein CfpA_WP_010882193_01042017	TPANIC_RS03710_TPANIC_0748_cytoplasmic		Tpal_06_rabbit.fasta	78542.4	1	10	10	19	1.82e-05	0.189	TFVYEK	R	D	0.987	0.707	1.04	0	1	0	0	1	0	0	2	786.403	1493.39		25022.4	492	497	Empty	TRUE
REC-2120_238_253_254	238	238	Mudpit_2120_238_253_254: 20210322_238_G01	filament protein CfpA_WP_010882193_01042017	TPANIC_RS03710_TPANIC_0748_cytoplasmic		Tpal_06_rabbit.fasta	78542.4	1	10	10	19	1.82e-05	0.189	TFVYEKDK	R	M	0.99	0.31	1.66	0	1	0	0	1	0	0	2	1029.53	1121.86		27058.5	492	499	Empty	TRUE
REC-2120_238_253_254	238	238	Mudpit_2120_238_253_254: 20210322_238_G01	filament protein CfpA_WP_010882193_01042017	TPANIC_RS03710_TPANIC_0748_cytoplasmic		Tpal_06_rabbit.fasta	78542.4	1	10	10	19	1.82e-05	0.189	VWDEIAFVKPAETEVER	K	M	0.997	0.669	3.48	0	1	0	0	0	2	0	2	2018.02	3389.18		35137.8	472	488	Empty	TRUE
REC-2120_238_253_254	238	238	Mudpit_2120_238_253_254: 20210322_238_G01	protein TmpA_WP_010882213_01042017	TPANIC_RS03800_TPANIC_0768_membrane		Tpal_06_rabbit.fasta	37285.5	1	18	24	132	0.000126	0.533	AAGVASEAADK	K	Y	0.997	0.641	3	0	1	0	0	2	0	0	2	989.49	618.728		138975	93	103	Empty	TRUE
REC-2120_238_253_254	238	238	Mudpit_2120_238_253_254: 20210322_238_G01	protein TmpA_WP_010882213_01042017	TPANIC_RS03800_TPANIC_0768_membrane		Tpal_06_rabbit.fasta	37285.5	1	18	24	132	0.000126	0.533	AAGVASEAADKYEILR	K	N	0.997	0.796	5.01	0	1	0	0	4	6	0	2	1663.87	2467.44		2938470	93	108	Empty	TRUE
REC-2120_238_253_254	238	238	Mudpit_2120_238_253_254: 20210322_238_G01	protein TmpA_WP_010882213_01042017	TPANIC_RS03800_TPANIC_0768_membrane		Tpal_06_rabbit.fasta	37285.5	1	18	24	132	0.000126	0.533	AFSGYHR	K	A	0.997	0.518	2.47	0	1	0	0	8	0	0	2	837.4	879.42		420383	226	232	Empty	TRUE	P01377
REC-2120_238_253_254	238	238	Mudpit_2120_238_253_254: 20210322_238_G01	protein TmpA_WP_010882213_01042017	TPANIC_RS03800_TPANIC_0768_membrane		Tpal_06_rabbit.fasta	37285.5	1	18	24	132	0.000126	0.533	ALEIYTELGK	R	V	0.997	0.576	2.99	0	1	0	0	3	0	0	2	1136.62	3010.78		207604	233	242	Empty	TRUE	P01377
REC-2120_238_253_254	238	238	Mudpit_2120_238_253_254: 20210322_238_G01	protein TmpA_WP_010882213_01042017	TPANIC_RS03800_TPANIC_0768_membrane		Tpal_06_rabbit.fasta	37285.5	1	18	24	132	0.000126	0.533	ALLVESAHADR	R	R	0.997	0.755	3.32	0	1	0	0	7	6	0	2	1181.63	1490.45		4356860	39	49	Empty	TRUE
REC-2120_238_253_254	238	238	Mudpit_2120_238_253_254: 20210322_238_G01	protein TmpA_WP_010882213_01042017	TPANIC_RS03800_TPANIC_0768_membrane		Tpal_06_rabbit.fasta	37285.5	1	18	24	132	0.000126	0.533	ALLVESAHADRR	R	L	0.997	0.257	2.62	0	1	0	0	0	2	0	2	1337.73	1226.43		799460	39	50	Empty	TRUE	P01376
REC-2120_238_253_254	238	238	Mudpit_2120_238_253_254: 20210322_238_G01	protein TmpA_WP_010882213_01042017	TPANIC_RS03800_TPANIC_0768_membrane		Tpal_06_rabbit.fasta	37285.5	1	18	24	132	0.000126	0.533	EPIEVEPLPNDR	K	L	0.997	0.679	4.06	0	1	0	0	7	0	0	2	1407.71	2370.15		1489870	288	299	Empty	TRUE	P01376
REC-2120_238_253_254	238	238	Mudpit_2120_238_253_254: 20210322_238_G01	protein TmpA_WP_010882213_01042017	TPANIC_RS03800_TPANIC_0768_membrane		Tpal_06_rabbit.fasta	37285.5	1	18	24	132	0.000126	0.533	IGAQESGADTQHPELFSQIQDVER	R	Q	0.997	0.796	3.66	0	1	0	0	2	9	0	2	2655.26	3120.66		2273480	56	79	Empty	TRUE
REC-2120_238_253_254	238	238	Mudpit_2120_238_253_254: 20210322_238_G01	protein TmpA_WP_010882213_01042017	TPANIC_RS03800_TPANIC_0768_membrane		Tpal_06_rabbit.fasta	37285.5	1	18	24	132	0.000126	0.533	IQTHQLAQYDGDSANAAEESWK	K	K	0.997	0.805	6.21	0	1	0	0	0	1	0	2	2462.12	2417.85		42811.2	120	141	Empty	TRUE	P01696
REC-2120_238_253_254	238	238	Mudpit_2120_238_253_254: 20210322_238_G01	protein TmpA_WP_010882213_01042017	TPANIC_RS03800_TPANIC_0768_membrane		Tpal_06_rabbit.fasta	37285.5	1	18	24	132	0.000126	0.533	IQTHQLAQYDGDSANAAEESWKK	K	A	0.997	0.858	6.92	0	1	0	0	0	4	4	2	2590.22	2189.76		941765	120	142	Empty	TRUE
REC-2120_238_253_254	238	238	Mudpit_2120_238_253_254: 20210322_238_G01	protein TmpA_WP_010882213_01042017	TPANIC_RS03800_TPANIC_0768_membrane		Tpal_06_rabbit.fasta	37285.5	1	18	24	132	0.000126	0.533	LLPDMK	R	A	0.973	0.487	1.67	0	1	0	0	1	0	0	2	716.401	1783.29		57738.6	176	181	Empty	TRUE	P01689,P01688
REC-2120_238_253_254	238	238	Mudpit_2120_238_253_254: 20210322_238_G01	protein TmpA_WP_010882213_01042017	TPANIC_RS03800_TPANIC_0768_membrane		Tpal_06_rabbit.fasta	37285.5	1	18	24	132	0.000126	0.533	LNTTQADESAPIPISDTSSPSR	R	V	0.997	0.738	6.16	0	1	0	0	13	5	0	2	2287.11	2366.78		1083330	300	321	Empty	TRUE
REC-2120_238_253_254	238	238	Mudpit_2120_238_253_254: 20210322_238_G01	protein TmpA_WP_010882213_01042017	TPANIC_RS03800_TPANIC_0768_membrane		Tpal_06_rabbit.fasta	37285.5	1	18	24	132	0.000126	0.533	NRVEVADLQSK	R	I	0.997	0.561	3.45	0	1	0	0	8	4	0	2	1258.67	1384.2		1752980	109	119	Empty	TRUE	P01687
REC-2120_238_253_254	238	238	Mudpit_2120_238_253_254: 20210322_238_G01	protein TmpA_WP_010882213_01042017	TPANIC_RS03800_TPANIC_0768_membrane		Tpal_06_rabbit.fasta	37285.5	1	18	24	132	0.000126	0.533	SAPLPENAQGFSK	K	E	0.997	0.901	2.94	0	1	0	0	11	0	0	2	1345.67	1954.88		2546530	275	287	Empty	TRUE
REC-2120_238_253_254	238	238	Mudpit_2120_238_253_254: 20210322_238_G01	protein TmpA_WP_010882213_01042017	TPANIC_RS03800_TPANIC_0768_membrane		Tpal_06_rabbit.fasta	37285.5	1	18	24	132	0.000126	0.533	SAPLPENAQGFSKEPIEVEPLPNDR	K	L	0.997	0.733	3.67	0	1	0	0	0	8	0	2	2734.37	3041.58		246682	275	299	Empty	TRUE
REC-2120_238_253_254	238	238	Mudpit_2120_238_253_254: 20210322_238_G01	protein TmpA_WP_010882213_01042017	TPANIC_RS03800_TPANIC_0768_membrane		Tpal_06_rabbit.fasta	37285.5	1	18	24	132	0.000126	0.533	VAHEGFGR	K	L	0.997	0.943	2.27	0	1	0	0	7	0	0	2	872.437	736.635		509708	168	175	Empty	TRUE	P01686
REC-2120_238_253_254	238	238	Mudpit_2120_238_253_254: 20210322_238_G01	protein TmpA_WP_010882213_01042017	TPANIC_RS03800_TPANIC_0768_membrane		Tpal_06_rabbit.fasta	37285.5	1	18	24	132	0.000126	0.533	VAVELRPQLEEADSQYQEAR	K	E	0.997	0.822	3.45	0	1	0	0	0	6	0	2	2331.16	2642.24		240262	196	215	Empty	TRUE	P01689,P01686
REC-2120_238_253_254	238	238	Mudpit_2120_238_253_254: 20210322_238_G01	protein TmpA_WP_010882213_01042017	TPANIC_RS03800_TPANIC_0768_membrane		Tpal_06_rabbit.fasta	37285.5	1	18	24	132	0.000126	0.533	VEVADLQSK	R	I	0.997	0.667	2.94	0	1	0	0	4	0	0	2	988.531	1493.64		863440	111	119	Empty	TRUE
REC-2120_238_253_254	238	238	Mudpit_2120_238_253_254: 20210322_238_G01	WP_010882237_01042017	TPANIC_RS03925_TPANIC_0792_flagellin		Tpal_06_rabbit.fasta	31347.7	1	12	20	142	0.000136	0.538	ADLGAYQNR	R	L	0.997	0.859	3.14	0	1	0	0	14	0	0	2	1007.49	1248.65		7109920	215	223	Empty	FALSE	P01688,P01686
REC-2120_238_253_254	238	238	Mudpit_2120_238_253_254: 20210322_238_G01	WP_010882237_01042017	TPANIC_RS03925_TPANIC_0792_flagellin		Tpal_06_rabbit.fasta	31347.7	1	12	20	142	0.000136	0.538	AIGTLDQAIK	R	R	0.997	0.642	3.7	0	1	0	0	8	0	0	2	1029.59	2215.29		3708350	199	208	Empty	TRUE
REC-2120_238_253_254	238	238	Mudpit_2120_238_253_254: 20210322_238_G01	WP_010882237_01042017	TPANIC_RS03925_TPANIC_0792_flagellin		Tpal_06_rabbit.fasta	31347.7	1	12	20	142	0.000136	0.538	AIGTLDQAIKR	R	I	0.997	0.684	3.2	0	1	0	0	4	3	0	2	1185.7	1884.39		1462240	199	209	Empty	TRUE	P01685
REC-2120_238_253_254	238	238	Mudpit_2120_238_253_254: 20210322_238_G01	WP_010882237_01042017	TPANIC_RS03925_TPANIC_0792_flagellin		Tpal_06_rabbit.fasta	31347.7	1	12	20	142	0.000136	0.538	DAGDESVMNIDSPEK	R	A	0.997	0.995	4.42	0	1	0	0	26	0	0	2	1622.69	1893.11		2489580	181	195	Empty	TRUE	P01697
REC-2120_238_253_254	238	238	Mudpit_2120_238_253_254: 20210322_238_G01	WP_010882237_01042017	TPANIC_RS03925_TPANIC_0792_flagellin		Tpal_06_rabbit.fasta	31347.7	1	12	20	142	0.000136	0.538	ELSVQAANGIYSAEDR	R	L	0.997	0.829	4.28	0	1	0	0	6	0	0	2	1722.83	2630.39		387795	92	107	Empty	TRUE
REC-2120_238_253_254	238	238	Mudpit_2120_238_253_254: 20210322_238_G01	WP_010882237_01042017	TPANIC_RS03925_TPANIC_0792_flagellin		Tpal_06_rabbit.fasta	31347.7	1	12	20	142	0.000136	0.538	EMVDYTK	K	N	0.997	0.364	2.3	0	1	0	0	6	0	0	2	901.397	783.912		448606	253	259	Empty	TRUE
REC-2120_238_253_254	238	238	Mudpit_2120_238_253_254: 20210322_238_G01	WP_010882237_01042017	TPANIC_RS03925_TPANIC_0792_flagellin		Tpal_06_rabbit.fasta	31347.7	1	12	20	142	0.000136	0.538	IRDVDMAK	R	E	0.997	0.615	2.83	0	1	0	0	3	0	0	2	947.498	918.741		1145080	245	252	Empty	TRUE	P01696
REC-2120_238_253_254	238	238	Mudpit_2120_238_253_254: 20210322_238_G01	WP_010882237_01042017	TPANIC_RS03925_TPANIC_0792_flagellin		Tpal_06_rabbit.fasta	31347.7	1	12	20	142	0.000136	0.538	IRELSVQAANGIYSAEDR	R	L	0.997	0.661	4.32	0	1	0	0	0	2	0	2	1992.01	2490.44		183054	90	107	Empty	TRUE
REC-2120_238_253_254	238	238	Mudpit_2120_238_253_254: 20210322_238_G01	WP_010882237_01042017	TPANIC_RS03925_TPANIC_0792_flagellin		Tpal_06_rabbit.fasta	31347.7	1	12	20	142	0.000136	0.538	LDHTVAGINVAAENLQAAESR	R	I	0.997	0.818	4.97	0	1	0	0	3	8	0	2	2179.11	2968		2819510	224	244	Empty	TRUE
REC-2120_238_253_254	238	238	Mudpit_2120_238_253_254: 20210322_238_G01	WP_010882237_01042017	TPANIC_RS03925_TPANIC_0792_flagellin		Tpal_06_rabbit.fasta	31347.7	1	12	20	142	0.000136	0.538	MIINHNMSAMFSQR	-	T	0.997	0.889	4.12	0	1	0	0	2	17	0	2	1695.78	2744.87		767350	1	14	Empty	TRUE
REC-2120_238_253_254	238	238	Mudpit_2120_238_253_254: 20210322_238_G01	WP_010882237_01042017	TPANIC_RS03925_TPANIC_0792_flagellin		Tpal_06_rabbit.fasta	31347.7	1	12	20	142	0.000136	0.538	NQILVQSGTAMLAQANQATQSVLSLLR	K	-	0.997	0.874	4.07	0	1	0	0	1	6	0	2	2871.54	4924.37		108839	260	286	Empty	TRUE
REC-2120_238_253_254	238	238	Mudpit_2120_238_253_254: 20210322_238_G01	WP_010882237_01042017	TPANIC_RS03925_TPANIC_0792_flagellin		Tpal_06_rabbit.fasta	31347.7	1	12	20	142	0.000136	0.538	SGDDASGLAVSEK	R	M	0.997	0.771	4.16	0	1	0	0	14	0	0	2	1235.58	1310.09		6035970	39	51	Empty	TRUE
REC-2120_238_253_254	238	238	Mudpit_2120_238_253_254: 20210322_238_G01	WP_010882237_01042017	TPANIC_RS03925_TPANIC_0792_flagellin		Tpal_06_rabbit.fasta	31347.7	1	12	20	142	0.000136	0.538	TLGHTNLSVQK	R	N	0.997	0.74	3.79	0	1	0	0	11	8	0	2	1197.66	1230.87		5408780	15	25	Empty	TRUE
REC-2120_238_253_254	238	238	Mudpit_2120_238_253_254: 20210322_238_G01	dependent Clp protease ATP binding subunit ClpA_WP_010882246_01042017	TPANIC_RS03965_TPANIC_0801_ATP		Tpal_06_rabbit.fasta	89329.9	1	1	1	1	9.56e-07	0.0136	NMGVSLIGFHK	R	G	0.971	0.277	1.63	0	1	0	0	1	0	0	2	1202.64	4453.76		9698.92	656	666	Empty	TRUE
REC-2120_238_253_254	238	238	Mudpit_2120_238_253_254: 20210322_238_G01	dependent Clp protease ATP binding subunit ClpA_WP_010882246_01042017	TPANIC_RS03965_TPANIC_0801_ATP-DECOY			0	0.995	1	1	4	3.82e-06	0	ELEEALR	?	?	0.993	0.39	2.13	0	1	0	0	4	0	0	2	859.452	1320.04		793448	0	0	Empty	TRUE
REC-2120_238_253_254	238	238	Mudpit_2120_238_253_254: 20210322_238_G01	carrier protein_WP_010882253_01042017	TPANIC_RS04000_TPANIC_0808_acyl		Tpal_06_rabbit.fasta	8899.4	1	2	2	3	2.87e-06	0.192	ANEFETVR	K	D	0.997	0.509	2.44	0	1	0	0	1	0	0	2	965.469	1568.87		186705	60	67	Empty	TRUE
REC-2120_238_253_254	238	238	Mudpit_2120_238_253_254: 20210322_238_G01	carrier protein_WP_010882253_01042017	TPANIC_RS04000_TPANIC_0808_acyl		Tpal_06_rabbit.fasta	8899.4	1	2	2	3	2.87e-06	0.192	MDELFLR	-	M	0.994	0.615	1.73	0	1	0	0	2	0	0	2	923.466	3024.09		233627	1	7	Empty	TRUE
REC-2120_238_253_254	238	238	Mudpit_2120_238_253_254: 20210322_238_G01	disulfide reductase_WP_010882258_01042017	TPANIC_RS04030_TPANIC_0814_thioredoxin		Tpal_06_rabbit.fasta	32868.5	0.989	1	1	4	3.82e-06	0.0456	GVSYCATCDGPFFR	R	N	0.997	0.762	3.7	0	1	0	0	4	0	0	2	1636.69	3077.01		69251.1	130	143	Empty	TRUE
REC-2120_238_253_254	238	238	Mudpit_2120_238_253_254: 20210322_238_G01	hydratase_WP_010882261_01042017	TPANIC_RS04045_TPANIC_0817_phosphopyruvate		Tpal_06_rabbit.fasta	46772.3	1	6	6	16	1.53e-05	0.206	AAADFLGVPLYR	R	Y	0.997	0.645	3.09	0	1	0	0	4	0	0	2	1292.7	3869.28		129625	121	132	Empty	TRUE
REC-2120_238_253_254	238	238	Mudpit_2120_238_253_254: 20210322_238_G01	hydratase_WP_010882261_01042017	TPANIC_RS04045_TPANIC_0817_phosphopyruvate		Tpal_06_rabbit.fasta	46772.3	1	6	6	16	1.53e-05	0.206	ACVPSGASTGEFEALEMR	R	D	0.997	0.756	3.71	0	1	0	0	4	0	0	2	1911.86	3199.38		67120.1	35	52	Empty	TRUE
REC-2120_238_253_254	238	238	Mudpit_2120_238_253_254: 20210322_238_G01	hydratase_WP_010882261_01042017	TPANIC_RS04045_TPANIC_0817_phosphopyruvate		Tpal_06_rabbit.fasta	46772.3	1	6	6	16	1.53e-05	0.206	KDVCIALDCASSELFDEGDRR	R	G	0.997	0.854	2.86	0	1	0	0	0	1	0	2	2456.12	3292.52		23007.3	234	254	Empty	TRUE
REC-2120_238_253_254	238	238	Mudpit_2120_238_253_254: 20210322_238_G01	hydratase_WP_010882261_01042017	TPANIC_RS04045_TPANIC_0817_phosphopyruvate		Tpal_06_rabbit.fasta	46772.3	1	6	6	16	1.53e-05	0.206	MPVPMANIINGGK	R	H	0.997	0.692	2.74	0	1	0	0	1	0	0	2	1341.7	3332.98		14798.3	142	154	Empty	TRUE
REC-2120_238_253_254	238	238	Mudpit_2120_238_253_254: 20210322_238_G01	hydratase_WP_010882261_01042017	TPANIC_RS04045_TPANIC_0817_phosphopyruvate		Tpal_06_rabbit.fasta	46772.3	1	6	6	16	1.53e-05	0.206	MTAEVFHALK	R	G	0.997	0.622	3	0	1	0	0	4	0	0	2	1146.6	2363.52		128997	181	190	Empty	TRUE
REC-2120_238_253_254	238	238	Mudpit_2120_238_253_254: 20210322_238_G01	hydratase_WP_010882261_01042017	TPANIC_RS04045_TPANIC_0817_phosphopyruvate		Tpal_06_rabbit.fasta	46772.3	1	6	6	16	1.53e-05	0.206	VQIVGDDFFVTNTGR	K	L	0.997	0.663	3.06	0	1	0	0	2	0	0	2	1667.84	3548.82		57269.2	311	325	Empty	TRUE
REC-2120_238_253_254	238	238	Mudpit_2120_238_253_254: 20210322_238_G01	rbo_WP_010882267_01042017	TPANIC_RS04070_TPANIC_0823_desulfoferrodoxin		Tpal_06_rabbit.fasta	13801.2	1	3	3	16	1.53e-05	0.25	AVPVGTVDAAK	R	E	0.997	0.906	2.27	0	1	0	0	8	0	0	2	1027.58	1346.1		880988	37	47	Empty	TRUE
REC-2120_238_253_254	238	238	Mudpit_2120_238_253_254: 20210322_238_G01	rbo_WP_010882267_01042017	TPANIC_RS04070_TPANIC_0823_desulfoferrodoxin		Tpal_06_rabbit.fasta	13801.2	1	3	3	16	1.53e-05	0.25	ELSFFLQK	R	E	0.997	0.532	2.84	0	1	0	0	4	0	0	2	1011.55	3500.35		252909	4	11	Empty	TRUE
REC-2120_238_253_254	238	238	Mudpit_2120_238_253_254: 20210322_238_G01	rbo_WP_010882267_01042017	TPANIC_RS04070_TPANIC_0823_desulfoferrodoxin		Tpal_06_rabbit.fasta	13801.2	1	3	3	16	1.53e-05	0.25	HIPVVEVHGHEVK	K	V	0.997	0.471	3.5	0	1	0	0	0	4	0	2	1479.81	1396.7		303061	50	62	Empty	TRUE
REC-2120_238_253_254	238	238	Mudpit_2120_238_253_254: 20210322_238_G01	I glyceraldehyde 3 phosphate dehydrogenase_WP_010882288_01042017	TPANIC_RS04175_TPANIC_0844_type		Tpal_06_rabbit.fasta	38083.4	1	10	10	53	5.07e-05	0.329	AAAVNIIPSTTGAAK	R	A	0.997	0.735	3.4	0	1	0	0	4	0	0	2	1384.78	2329.47		162785	212	226	Empty	TRUE
REC-2120_238_253_254	238	238	Mudpit_2120_238_253_254: 20210322_238_G01	I glyceraldehyde 3 phosphate dehydrogenase_WP_010882288_01042017	TPANIC_RS04175_TPANIC_0844_type		Tpal_06_rabbit.fasta	38083.4	1	10	10	53	5.07e-05	0.329	ASESYLR	K	G	0.994	0.461	1.95	0	1	0	0	2	0	0	2	825.41	1188.19		73002.3	276	282	Empty	TRUE
REC-2120_238_253_254	238	238	Mudpit_2120_238_253_254: 20210322_238_G01	I glyceraldehyde 3 phosphate dehydrogenase_WP_010882288_01042017	TPANIC_RS04175_TPANIC_0844_type		Tpal_06_rabbit.fasta	38083.4	1	10	10	53	5.07e-05	0.329	ATLQNNLPNEK	R	R	0.997	0.423	2.82	0	1	0	0	4	0	0	2	1241.65	1525.34		112834	310	320	Empty	TRUE
REC-2120_238_253_254	238	238	Mudpit_2120_238_253_254: 20210322_238_G01	I glyceraldehyde 3 phosphate dehydrogenase_WP_010882288_01042017	TPANIC_RS04175_TPANIC_0844_type		Tpal_06_rabbit.fasta	38083.4	1	10	10	53	5.07e-05	0.329	ATLQNNLPNEKR	R	F	0.988	0.298	1.91	0	1	0	0	0	1	0	2	1397.75	1233.2		30468.1	310	321	Empty	TRUE
REC-2120_238_253_254	238	238	Mudpit_2120_238_253_254: 20210322_238_G01	I glyceraldehyde 3 phosphate dehydrogenase_WP_010882288_01042017	TPANIC_RS04175_TPANIC_0844_type		Tpal_06_rabbit.fasta	38083.4	1	10	10	53	5.07e-05	0.329	AVGEVLPSTR	K	G	0.997	0.801	2.68	0	1	0	0	2	0	0	2	1028.57	1702.3		136417	227	236	Empty	TRUE
REC-2120_238_253_254	238	238	Mudpit_2120_238_253_254: 20210322_238_G01	I glyceraldehyde 3 phosphate dehydrogenase_WP_010882288_01042017	TPANIC_RS04175_TPANIC_0844_type		Tpal_06_rabbit.fasta	38083.4	1	10	10	53	5.07e-05	0.329	LTGMAFR	K	V	0.997	0.661	2.15	0	1	0	0	31	0	0	2	795.418	2118.86		6477300	239	245	Empty	FALSE
REC-2120_238_253_254	238	238	Mudpit_2120_238_253_254: 20210322_238_G01	I glyceraldehyde 3 phosphate dehydrogenase_WP_010882288_01042017	TPANIC_RS04175_TPANIC_0844_type		Tpal_06_rabbit.fasta	38083.4	1	10	10	53	5.07e-05	0.329	LVLQAMAEQK	R	L	0.997	0.594	2.36	0	1	0	0	1	0	0	2	1130.62	2420.54		52329.5	14	23	Empty	TRUE
REC-2120_238_253_254	238	238	Mudpit_2120_238_253_254: 20210322_238_G01	I glyceraldehyde 3 phosphate dehydrogenase_WP_010882288_01042017	TPANIC_RS04175_TPANIC_0844_type		Tpal_06_rabbit.fasta	38083.4	1	10	10	53	5.07e-05	0.329	MGSSLSAPAEDILEVGGHR	K	I	0.997	0.699	4.93	0	1	0	0	0	2	0	2	1925.94	3236.5		109205	57	75	Empty	TRUE
REC-2120_238_253_254	238	238	Mudpit_2120_238_253_254: 20210322_238_G01	I glyceraldehyde 3 phosphate dehydrogenase_WP_010882288_01042017	TPANIC_RS04175_TPANIC_0844_type		Tpal_06_rabbit.fasta	38083.4	1	10	10	53	5.07e-05	0.329	VPTPTGSVVDLTFR	R	T	0.974	0.403	1.65	0	1	0	0	1	0	0	2	1488.81	3393.19		12151.5	246	259	Empty	TRUE
REC-2120_238_253_254	238	238	Mudpit_2120_238_253_254: 20210322_238_G01	I glyceraldehyde 3 phosphate dehydrogenase_WP_010882288_01042017	TPANIC_RS04175_TPANIC_0844_type		Tpal_06_rabbit.fasta	38083.4	1	10	10	53	5.07e-05	0.329	VVSWYDNEWGYSNR	K	V	0.997	0.0601	2.13	0	1	0	0	4	0	0	2	1774.78	3389.64		486697	325	338	Empty	TRUE
REC-2120_238_253_254	238	238	Mudpit_2120_238_253_254: 20210322_238_G01	I glyceraldehyde 3 phosphate dehydrogenase_WP_010882288_01042017	TPANIC_RS04175_TPANIC_0844_type		Tpal_06_rabbit.fasta	38083.4	1	10	10	53	5.07e-05	0.329	YFAYQLK	R	Y	0.995	0.453	1.68	0	1	0	0	1	0	0	2	932.488	2495.7		34561.8	43	49	Empty	TRUE
REC-2120_238_253_254	238	238	Mudpit_2120_238_253_254: 20210322_238_G01	type peptidyl prolyl cis trans isomerase_WP_010882306_01042017	TPANIC_RS04255_TPANIC_0862_FKBP		Tpal_06_rabbit.fasta	28415.8	1	9	10	41	3.92e-05	0.337	AFEAYR	R	Q	0.971	0.187	1.51	0	1	0	0	1	0	0	2	756.367	1469.61		49022.8	121	126	Empty	TRUE
REC-2120_238_253_254	238	238	Mudpit_2120_238_253_254: 20210322_238_G01	type peptidyl prolyl cis trans isomerase_WP_010882306_01042017	TPANIC_RS04255_TPANIC_0862_FKBP		Tpal_06_rabbit.fasta	28415.8	1	9	10	41	3.92e-05	0.337	AFLEENAK	K	K	0.997	0.259	1.86	0	1	0	0	4	0	0	2	921.468	1595		555597	139	146	Empty	TRUE
REC-2120_238_253_254	238	238	Mudpit_2120_238_253_254: 20210322_238_G01	type peptidyl prolyl cis trans isomerase_WP_010882306_01042017	TPANIC_RS04255_TPANIC_0862_FKBP		Tpal_06_rabbit.fasta	28415.8	1	9	10	41	3.92e-05	0.337	DKQALADAQDVLQR	K	A	0.997	0.298	1.76	0	1	0	0	0	1	0	2	1570.82	2386.55		22823.2	107	120	Empty	TRUE
REC-2120_238_253_254	238	238	Mudpit_2120_238_253_254: 20210322_238_G01	type peptidyl prolyl cis trans isomerase_WP_010882306_01042017	TPANIC_RS04255_TPANIC_0862_FKBP		Tpal_06_rabbit.fasta	28415.8	1	9	10	41	3.92e-05	0.337	FYVPSSLGYGER	R	G	0.997	0.632	2.57	0	1	0	0	4	0	0	2	1374.67	3076.61		320986	224	235	Empty	TRUE
REC-2120_238_253_254	238	238	Mudpit_2120_238_253_254: 20210322_238_G01	type peptidyl prolyl cis trans isomerase_WP_010882306_01042017	TPANIC_RS04255_TPANIC_0862_FKBP		Tpal_06_rabbit.fasta	28415.8	1	9	10	41	3.92e-05	0.337	GTLLDGTVFDASR	K	D	0.997	0.8	3.49	0	1	0	0	7	0	0	2	1351.69	3418.85		344684	182	194	Empty	TRUE
REC-2120_238_253_254	238	238	Mudpit_2120_238_253_254: 20210322_238_G01	type peptidyl prolyl cis trans isomerase_WP_010882306_01042017	TPANIC_RS04255_TPANIC_0862_FKBP		Tpal_06_rabbit.fasta	28415.8	1	9	10	41	3.92e-05	0.337	KPGVQVTSSGLQYEVVK	K	A	0.997	0.808	4.69	0	1	0	0	4	4	0	2	1819	2413.46		454853	147	163	Empty	TRUE
REC-2120_238_253_254	238	238	Mudpit_2120_238_253_254: 20210322_238_G01	type peptidyl prolyl cis trans isomerase_WP_010882306_01042017	TPANIC_RS04255_TPANIC_0862_FKBP		Tpal_06_rabbit.fasta	28415.8	1	9	10	41	3.92e-05	0.337	LDVDLGQVWK	K	G	0.997	0.585	3.46	0	1	0	0	6	0	0	2	1172.63	3553.27		277098	87	96	Empty	TRUE
REC-2120_238_253_254	238	238	Mudpit_2120_238_253_254: 20210322_238_G01	type peptidyl prolyl cis trans isomerase_WP_010882306_01042017	TPANIC_RS04255_TPANIC_0862_FKBP		Tpal_06_rabbit.fasta	28415.8	1	9	10	41	3.92e-05	0.337	LMPVGSTYR	K	F	0.997	0.527	1.55	0	1	0	0	3	0	0	2	1023.53	1869.38		201203	215	223	Empty	TRUE
REC-2120_238_253_254	238	238	Mudpit_2120_238_253_254: 20210322_238_G01	type peptidyl prolyl cis trans isomerase_WP_010882306_01042017	TPANIC_RS04255_TPANIC_0862_FKBP		Tpal_06_rabbit.fasta	28415.8	1	9	10	41	3.92e-05	0.337	QALADAQDVLQR	K	A	0.997	0.819	4.24	0	1	0	0	7	0	0	2	1327.7	2419.57		441909	109	120	Empty	TRUE
REC-2120_238_253_254	238	238	Mudpit_2120_238_253_254: 20210322_238_G01	WP_010882311_01042017	TPANIC_RS04285_TPANIC_0868_flagellin		Tpal_06_rabbit.fasta	31174.7	1	6	7	93	8.89e-05	0.353	ADLGGYQNR	R	M	0.997	0.377	3.26	0	1	0	0	12	0	0	2	993.475	1165.11		1713340	215	223	Empty	TRUE
REC-2120_238_253_254	238	238	Mudpit_2120_238_253_254: 20210322_238_G01	WP_010882311_01042017	TPANIC_RS04285_TPANIC_0868_flagellin		Tpal_06_rabbit.fasta	31174.7	1	6	7	93	8.89e-05	0.353	AGDDASGLAVSEK	R	M	0.997	0.756	4.29	0	1	0	0	4	0	0	2	1219.58	1315.34		10594600	39	51	Empty	FALSE
REC-2120_238_253_254	238	238	Mudpit_2120_238_253_254: 20210322_238_G01	WP_010882311_01042017	TPANIC_RS04285_TPANIC_0868_flagellin		Tpal_06_rabbit.fasta	31174.7	1	6	7	93	8.89e-05	0.353	ELAIQAANGIYSAEDR	R	M	0.997	0.788	4.74	0	1	0	0	19	6	0	2	1720.85	2964.94		6271560	92	107	Empty	FALSE
REC-2120_238_253_254	238	238	Mudpit_2120_238_253_254: 20210322_238_G01	WP_010882311_01042017	TPANIC_RS04285_TPANIC_0868_flagellin		Tpal_06_rabbit.fasta	31174.7	1	6	7	93	8.89e-05	0.353	IRELAIQAANGIYSAEDR	R	M	0.997	0.84	4.3	0	1	0	0	0	6	0	2	1990.04	2925.9		232678	90	107	Empty	FALSE
REC-2120_238_253_254	238	238	Mudpit_2120_238_253_254: 20210322_238_G01	WP_010882311_01042017	TPANIC_RS04285_TPANIC_0868_flagellin		Tpal_06_rabbit.fasta	31174.7	1	6	7	93	8.89e-05	0.353	MIINHNMSAMFAQR	-	T	0.997	0.813	4.3	0	1	0	0	3	9	0	2	1679.78	2667.6		814029	1	14	Empty	FALSE
REC-2120_238_253_254	238	238	Mudpit_2120_238_253_254: 20210322_238_G01	WP_010882311_01042017	TPANIC_RS04285_TPANIC_0868_flagellin		Tpal_06_rabbit.fasta	31174.7	1	6	7	93	8.89e-05	0.353	NGVDESIMSIETADSANK	R	S	0.997	0.876	4.09	0	1	0	0	4	0	0	2	1880.85	3013.99		114136	181	198	Empty	TRUE
REC-2120_238_253_254	238	238	Mudpit_2120_238_253_254: 20210322_238_G01	WP_010882311_01042017	TPANIC_RS04285_TPANIC_0868_flagellin		Tpal_06_rabbit.fasta	31174.7	1	6	7	93	8.89e-05	0.353	QMVEYTK	K	N	0.997	0.525	2.39	0	1	0	0	6	0	0	2	898.434	1149.81		624900	253	259	Empty	TRUE
REC-2120_238_253_254	238	238	Mudpit_2120_238_253_254: 20210322_238_G01	WP_010882311_01042017	TPANIC_RS04285_TPANIC_0868_flagellin		Tpal_06_rabbit.fasta	31174.7	1	6	7	93	8.89e-05	0.353	SIGTIDAALK	K	R	0.997	0.366	2.37	0	1	0	0	7	0	0	2	988.567	2379.18		706866	199	208	Empty	TRUE
REC-2120_238_253_254	238	238	Mudpit_2120_238_253_254: 20210322_238_G01	WP_010882311_01042017	TPANIC_RS04285_TPANIC_0868_flagellin		Tpal_06_rabbit.fasta	31174.7	1	6	7	93	8.89e-05	0.353	SIGTIDAALKR	K	I	0.997	0.614	2.73	0	1	0	0	9	0	0	2	1144.67	2121.59		2090550	199	209	Empty	TRUE
REC-2120_238_253_254	238	238	Mudpit_2120_238_253_254: 20210322_238_G01	WP_010882311_01042017	TPANIC_RS04285_TPANIC_0868_flagellin		Tpal_06_rabbit.fasta	31174.7	1	6	7	93	8.89e-05	0.353	TLGHTNVQVGK	R	G	0.997	0.555	3.22	0	1	0	0	4	4	0	2	1153.63	937.468		1743090	15	25	Empty	TRUE
REC-2120_238_253_254	238	238	Mudpit_2120_238_253_254: 20210322_238_G01	WP_010882313_01042017	TPANIC_RS04295_TPANIC_0870_flagellin		Tpal_06_rabbit.fasta	31055.8	1	8	12	213	0.000204	0.586	ADLGAYQNR	R	F	0.997	0.859	3.14	0	1	0	0	14	0	0	2	1007.49	1248.65		7109920	214	222	Empty	FALSE
REC-2120_238_253_254	238	238	Mudpit_2120_238_253_254: 20210322_238_G01	WP_010882313_01042017	TPANIC_RS04295_TPANIC_0870_flagellin		Tpal_06_rabbit.fasta	31055.8	1	8	12	213	0.000204	0.586	AGDDASGLAVSEK	R	M	0.997	0.756	4.29	0	1	0	0	4	0	0	2	1219.58	1315.34		10594600	39	51	Empty	FALSE
REC-2120_238_253_254	238	238	Mudpit_2120_238_253_254: 20210322_238_G01	WP_010882313_01042017	TPANIC_RS04295_TPANIC_0870_flagellin		Tpal_06_rabbit.fasta	31055.8	1	8	12	213	0.000204	0.586	DADLAQQMVDYTK	R	N	0.997	0.815	4.15	0	1	0	0	6	0	0	2	1497.69	3164.36		1134670	246	258	Empty	TRUE
REC-2120_238_253_254	238	238	Mudpit_2120_238_253_254: 20210322_238_G01	WP_010882313_01042017	TPANIC_RS04295_TPANIC_0870_flagellin		Tpal_06_rabbit.fasta	31055.8	1	8	12	213	0.000204	0.586	ELAIQAANGIYSAEDR	R	M	0.997	0.788	4.74	0	1	0	0	19	6	0	2	1720.85	2964.94		6271560	92	107	Empty	FALSE
REC-2120_238_253_254	238	238	Mudpit_2120_238_253_254: 20210322_238_G01	WP_010882313_01042017	TPANIC_RS04295_TPANIC_0870_flagellin		Tpal_06_rabbit.fasta	31055.8	1	8	12	213	0.000204	0.586	ESALGPMQLHVGANMDQNEK	R	I	0.997	0.623	3.62	0	1	0	0	0	4	0	2	2169.01	2465.3		276489	143	162	Empty	TRUE
REC-2120_238_253_254	238	238	Mudpit_2120_238_253_254: 20210322_238_G01	WP_010882313_01042017	TPANIC_RS04295_TPANIC_0870_flagellin		Tpal_06_rabbit.fasta	31055.8	1	8	12	213	0.000204	0.586	FETAYQGIAIAAENLQAAESR	R	I	0.997	0.804	5.58	0	1	0	0	29	28	0	2	2253.11	4410.57		6339250	223	243	Empty	TRUE
REC-2120_238_253_254	238	238	Mudpit_2120_238_253_254: 20210322_238_G01	WP_010882313_01042017	TPANIC_RS04295_TPANIC_0870_flagellin		Tpal_06_rabbit.fasta	31055.8	1	8	12	213	0.000204	0.586	IRDADLAQQMVDYTK	R	N	0.997	0.762	5.16	0	1	0	0	6	7	0	2	1766.87	2918.65		3185480	244	258	Empty	TRUE
REC-2120_238_253_254	238	238	Mudpit_2120_238_253_254: 20210322_238_G01	WP_010882313_01042017	TPANIC_RS04295_TPANIC_0870_flagellin		Tpal_06_rabbit.fasta	31055.8	1	8	12	213	0.000204	0.586	LRELAIQAANGIYSAEDR	R	M	0.997	0.84	4.3	0	2	0	0	0	6	0	2	1990.04	2925.9		232678	90	107	Empty	FALSE
REC-2120_238_253_254	238	238	Mudpit_2120_238_253_254: 20210322_238_G01	WP_010882313_01042017	TPANIC_RS04295_TPANIC_0870_flagellin		Tpal_06_rabbit.fasta	31055.8	1	8	12	213	0.000204	0.586	MIINHNMSAMFAQR	-	Q	0.997	0.813	4.3	0	1	0	0	3	9	0	2	1679.78	2667.6		814029	1	14	Empty	FALSE
REC-2120_238_253_254	238	238	Mudpit_2120_238_253_254: 20210322_238_G01	WP_010882313_01042017	TPANIC_RS04295_TPANIC_0870_flagellin		Tpal_06_rabbit.fasta	31055.8	1	8	12	213	0.000204	0.586	NQILEQSTMAMLAQANTQPQAVLR	K	L	0.997	0.916	5.18	0	1	0	0	0	12	0	2	2656.35	4109.08		189097	259	282	Empty	TRUE
REC-2120_238_253_254	238	238	Mudpit_2120_238_253_254: 20210322_238_G01	WP_010882313_01042017	TPANIC_RS04295_TPANIC_0870_flagellin		Tpal_06_rabbit.fasta	31055.8	1	8	12	213	0.000204	0.586	QGGINGLAIAK	R	N	0.997	0.562	3.03	0	1	0	0	11	0	0	2	1041.61	2158.01		4665180	15	25	Empty	TRUE
REC-2120_238_253_254	238	238	Mudpit_2120_238_253_254: 20210322_238_G01	WP_010882313_01042017	TPANIC_RS04295_TPANIC_0870_flagellin		Tpal_06_rabbit.fasta	31055.8	1	8	12	213	0.000204	0.586	SISIATVDGANK	R	V	0.997	0.719	3.25	0	1	0	0	14	0	0	2	1175.63	2096.27		8996430	186	197	Empty	TRUE
REC-2120_238_253_254	238	238	Mudpit_2120_238_253_254: 20210322_238_G01	WP_010882313_01042017	TPANIC_RS04295_TPANIC_0870_flagellin		Tpal_06_rabbit.fasta	31055.8	1	8	12	213	0.000204	0.586	VIGTLDSALK	K	E	0.997	0.501	2.7	0	1	0	0	35	0	0	2	1016.6	2444.59		9283720	198	207	Empty	TRUE
REC-2120_238_253_254	238	238	Mudpit_2120_238_253_254: 20210322_238_G01	ribosomal protein S16_WP_010882348_01042017	TPANIC_RS04450_TPANIC_0905_30S		Tpal_06_rabbit.fasta	13611.7	1	3	3	11	1.05e-05	0.228	AIEELGIYQPIAPK	R	G	0.997	0.815	4.2	0	1	0	0	8	0	0	2	1541.86	3249.81		137907	33	46	Empty	TRUE	P06140
REC-2120_238_253_254	238	238	Mudpit_2120_238_253_254: 20210322_238_G01	ribosomal protein S16_WP_010882348_01042017	TPANIC_RS04450_TPANIC_0905_30S		Tpal_06_rabbit.fasta	13611.7	1	3	3	11	1.05e-05	0.228	GTEVSFR	K	L	0.982	0.546	1.92	0	1	0	0	1	0	0	2	795.399	1426.34		16402.7	47	53	Empty	TRUE	P06140
REC-2120_238_253_254	238	238	Mudpit_2120_238_253_254: 20210322_238_G01	ribosomal protein S16_WP_010882348_01042017	TPANIC_RS04450_TPANIC_0905_30S		Tpal_06_rabbit.fasta	13611.7	1	3	3	11	1.05e-05	0.228	IVVQDAR	R	E	0.997	0.208	2.01	0	1	0	0	2	0	0	2	800.462	958.61		68913.6	20	26	Empty	TRUE
REC-2120_238_253_254	238	238	Mudpit_2120_238_253_254: 20210322_238_G01	domain containing protein_WP_014505648_14082015	TPANIC_RS04455_TPANIC_0906_KH		Tpal_06_rabbit.fasta	8354.9	0.969	0	0	17	1.63e-05	0.325	ALVDRPGEVTVTK	R	S	0.997	0.455	2.96	0	1	0	0	1	4	0	2	1384.78	1681.98		929953	12	24	Empty	FALSE
REC-2120_238_253_254	238	238	Mudpit_2120_238_253_254: 20210322_238_G01	domain containing protein_WP_014505648_14082015	TPANIC_RS04455_TPANIC_0906_KH		Tpal_06_rabbit.fasta	8354.9	0.969	0	0	17	1.63e-05	0.325	SPGEGLEILQLR	K	V	0.997	0.641	3.41	0	1	0	0	12	0	0	2	1311.73	3651.68		360097	25	36	Empty	FALSE
REC-2120_238_253_254	238	238	Mudpit_2120_238_253_254: 20210322_238_G01	dependent oxidoreductase_WP_010882364_01042017	TPANIC_RS04530_TPANIC_0921_FAD		Tpal_06_rabbit.fasta	48645	0.997	1	1	1	9.56e-07	0.0225	GSEGLFYANK	R	E	0.987	0.697	1.85	0	1	0	0	1	0	0	2	1085.53	2173.05		23786.4	54	63	Empty	TRUE
REC-2120_238_253_254	238	238	Mudpit_2120_238_253_254: 20210322_238_G01	transporter_WP_010882415_01042017	TPANIC_RS04780_TPANIC_0971_iron		Tpal_06_rabbit.fasta	22084	1	5	7	35	3.35e-05	0.338	EEADCHIEADIHANEAGK	K	D	0.997	0.839	5.47	0	1	0	0	0	4	0	2	2008.87	1673.35		172532	84	101	Empty	TRUE
REC-2120_238_253_254	238	238	Mudpit_2120_238_253_254: 20210322_238_G01	transporter_WP_010882415_01042017	TPANIC_RS04780_TPANIC_0971_iron		Tpal_06_rabbit.fasta	22084	1	5	7	35	3.35e-05	0.338	FEEGLGTYK	K	V	0.997	0.604	2.77	0	1	0	0	8	0	0	2	1043.5	2024.93		1544950	150	158	Empty	TRUE
REC-2120_238_253_254	238	238	Mudpit_2120_238_253_254: 20210322_238_G01	transporter_WP_010882415_01042017	TPANIC_RS04780_TPANIC_0971_iron		Tpal_06_rabbit.fasta	22084	1	5	7	35	3.35e-05	0.338	FWSEPLVAEWDDFEWK	R	G	0.997	0.736	1.93	0	1	0	0	4	0	0	2	2083.94	5143.41		21704	185	200	Empty	TRUE
REC-2120_238_253_254	238	238	Mudpit_2120_238_253_254: 20210322_238_G01	transporter_WP_010882415_01042017	TPANIC_RS04780_TPANIC_0971_iron		Tpal_06_rabbit.fasta	22084	1	5	7	35	3.35e-05	0.338	VMFAPMNAGDGPHYGANVK	K	F	0.997	0.631	4.28	0	1	0	0	0	15	0	2	1975.92	2297.92		968017	131	149	Empty	TRUE
REC-2120_238_253_254	238	238	Mudpit_2120_238_253_254: 20210322_238_G01	transporter_WP_010882415_01042017	TPANIC_RS04780_TPANIC_0971_iron		Tpal_06_rabbit.fasta	22084	1	5	7	35	3.35e-05	0.338	VVAFLQK	R	H	0.992	0.617	2.3	0	1	0	0	4	0	0	2	804.498	2251.84		908097	116	122	Empty	TRUE
REC-2120_238_253_254	238	238	Mudpit_2120_238_253_254: 20210322_238_G01	ring lytic transglycosylase RlpA family protein_WP_014342852_01042017	TPANIC_RS04890_TPANIC_0993_septal		Tpal_06_rabbit.fasta	36192	1	5	5	17	1.63e-05	0.264	AAAVALDMLNAGVAR	K	V	0.997	0.7	3.49	0	1	0	0	2	0	0	2	1442.78	3410.44		32666.2	100	114	Empty	TRUE
REC-2120_238_253_254	238	238	Mudpit_2120_238_253_254: 20210322_238_G01	ring lytic transglycosylase RlpA family protein_WP_014342852_01042017	TPANIC_RS04890_TPANIC_0993_septal		Tpal_06_rabbit.fasta	36192	1	5	5	17	1.63e-05	0.264	IQLGAFVR	R	E	0.997	0.543	2.16	0	1	0	0	4	0	0	2	903.541	2971.03		122370	273	280	Empty	TRUE
REC-2120_238_253_254	238	238	Mudpit_2120_238_253_254: 20210322_238_G01	ring lytic transglycosylase RlpA family protein_WP_014342852_01042017	TPANIC_RS04890_TPANIC_0993_septal		Tpal_06_rabbit.fasta	36192	1	5	5	17	1.63e-05	0.264	RAGTPGVPGVANTTDVPASEYGAPPVAYAAPGSTPSR	R	V	0.997	0.888	3.74	0	1	0	0	0	1	0	2	3538.76	2939.76		8682.22	174	210	Empty	TRUE
REC-2120_238_253_254	238	238	Mudpit_2120_238_253_254: 20210322_238_G01	ring lytic transglycosylase RlpA family protein_WP_014342852_01042017	TPANIC_RS04890_TPANIC_0993_septal		Tpal_06_rabbit.fasta	36192	1	5	5	17	1.63e-05	0.264	SVYTPTHSGETR	K	G	0.997	0.709	2.52	0	1	0	0	3	0	0	2	1334.63	821.066		104474	256	267	Empty	TRUE
REC-2120_238_253_254	238	238	Mudpit_2120_238_253_254: 20210322_238_G01	ring lytic transglycosylase RlpA family protein_WP_014342852_01042017	TPANIC_RS04890_TPANIC_0993_septal		Tpal_06_rabbit.fasta	36192	1	5	5	17	1.63e-05	0.264	TLPFGTVVELTNLDNGKK	R	V	0.997	0.791	3.09	0	1	0	0	0	7	0	2	1946.06	3844.17		177647	61	78	Empty	TRUE
REC-2120_238_253_254	238	238	Mudpit_2120_238_253_254: 20210322_238_G01	chaperone GroES_WP_010882457_01042017	TPANIC_RS05000_TPANIC_1013_co		Tpal_06_rabbit.fasta	9441.2	1	6	11	187	0.000179	0.693	IDGEEHLLLK	K	G	0.997	0.486	4.13	0	1	0	0	30	18	0	2	1166.64	2244.54		14995600	70	79	Empty	TRUE
REC-2120_238_253_254	238	238	Mudpit_2120_238_253_254: 20210322_238_G01	chaperone GroES_WP_010882457_01042017	TPANIC_RS05000_TPANIC_1013_co		Tpal_06_rabbit.fasta	9441.2	1	6	11	187	0.000179	0.693	IIPLADR	K	V	0.997	0.619	1.73	0	1	0	0	13	0	0	2	797.488	1863		7709420	3	9	Empty	TRUE
REC-2120_238_253_254	238	238	Mudpit_2120_238_253_254: 20210322_238_G01	chaperone GroES_WP_010882457_01042017	TPANIC_RS05000_TPANIC_1013_co		Tpal_06_rabbit.fasta	9441.2	1	6	11	187	0.000179	0.693	IKVSVGQR	K	V	0.996	0.5	2.14	0	1	0	0	2	0	0	2	886.547	1024.41		369026	50	57	Empty	TRUE
REC-2120_238_253_254	238	238	Mudpit_2120_238_253_254: 20210322_238_G01	chaperone GroES_WP_010882457_01042017	TPANIC_RS05000_TPANIC_1013_co		Tpal_06_rabbit.fasta	9441.2	1	6	11	187	0.000179	0.693	MQSGTVIAVGSDSEK	K	I	0.997	0.834	3.91	0	1	0	0	83	4	0	2	1524.72	1680.66		8652470	35	49	Empty	TRUE
REC-2120_238_253_254	238	238	Mudpit_2120_238_253_254: 20210322_238_G01	chaperone GroES_WP_010882457_01042017	TPANIC_RS05000_TPANIC_1013_co		Tpal_06_rabbit.fasta	9441.2	1	6	11	187	0.000179	0.693	TASGIIIPDTAQEK	K	M	0.997	0.575	4.28	0	1	0	0	26	4	0	2	1443.77	2364.06		13092600	21	34	Empty	TRUE
REC-2120_238_253_254	238	238	Mudpit_2120_238_253_254: 20210322_238_G01	chaperone GroES_WP_010882457_01042017	TPANIC_RS05000_TPANIC_1013_co		Tpal_06_rabbit.fasta	9441.2	1	6	11	187	0.000179	0.693	YAGNPVK	K	I	0.995	0.538	2.08	0	1	0	0	7	0	0	2	748.399	710.844		2863900	63	69	Empty	TRUE
REC-2120_238_253_254	238	238	Mudpit_2120_238_253_254: 20210322_238_G01	membrane protein_WP_010882460_01042017	TPANIC_RS05015_TPANIC_1016_basic		Tpal_06_rabbit.fasta	39937.2	1	2	2	3	2.87e-06	0.0554	AVTEAEFANYVK	R	E	0.997	0.532	2.83	0	1	0	0	2	0	0	2	1341.67	2862.39		67029.5	107	118	Empty	TRUE
REC-2120_238_253_254	238	238	Mudpit_2120_238_253_254: 20210322_238_G01	membrane protein_WP_010882460_01042017	TPANIC_RS05015_TPANIC_1016_basic		Tpal_06_rabbit.fasta	39937.2	1	2	2	3	2.87e-06	0.0554	LFAQAAEK	K	A	0.984	0	1.59	0	1	0	0	1	0	0	2	877.478	1339.78		40413	75	82	Empty	TRUE
REC-2120_238_253_254	238	238	Mudpit_2120_238_253_254: 20210322_238_G01	starvation stationary phase protection protein_WP_010882482_01042017	TPANIC_RS05130_TPANIC_1038_DNA		Tpal_06_rabbit.fasta	19361.6	1	6	7	25	2.39e-05	0.401	AIAAICEQLR	R	Q	0.997	0.6	2.97	0	1	0	0	4	0	0	2	1144.61	2413.78		180794	31	40	Empty	TRUE
REC-2120_238_253_254	238	238	Mudpit_2120_238_253_254: 20210322_238_G01	starvation stationary phase protection protein_WP_010882482_01042017	TPANIC_RS05130_TPANIC_1038_DNA		Tpal_06_rabbit.fasta	19361.6	1	6	7	25	2.39e-05	0.401	AIWMLGATLK	K	-	0.997	0.619	2.22	0	1	0	0	3	0	0	2	1103.63	3915.82		76309.5	167	176	Empty	TRUE
REC-2120_238_253_254	238	238	Mudpit_2120_238_253_254: 20210322_238_G01	starvation stationary phase protection protein_WP_010882482_01042017	TPANIC_RS05130_TPANIC_1038_DNA		Tpal_06_rabbit.fasta	19361.6	1	6	7	25	2.39e-05	0.401	DFEYLSTR	R	F	0.997	0.576	2.33	0	1	0	0	6	0	0	2	1030.48	2562.03		484777	130	137	Empty	TRUE
REC-2120_238_253_254	238	238	Mudpit_2120_238_253_254: 20210322_238_G01	starvation stationary phase protection protein_WP_010882482_01042017	TPANIC_RS05130_TPANIC_1038_DNA		Tpal_06_rabbit.fasta	19361.6	1	6	7	25	2.39e-05	0.401	EITIVSALAR	K	V	0.997	0.419	2.19	0	1	0	0	4	0	0	2	1072.64	3239.8		368031	117	126	Empty	TRUE
REC-2120_238_253_254	238	238	Mudpit_2120_238_253_254: 20210322_238_G01	starvation stationary phase protection protein_WP_010882482_01042017	TPANIC_RS05130_TPANIC_1038_DNA		Tpal_06_rabbit.fasta	19361.6	1	6	7	25	2.39e-05	0.401	QHVADLGVLYIK	R	L	0.997	0.621	2.38	0	1	0	0	1	0	0	2	1355.77	2982.44		19147.1	41	52	Empty	TRUE
REC-2120_238_253_254	238	238	Mudpit_2120_238_253_254: 20210322_238_G01	starvation stationary phase protection protein_WP_010882482_01042017	TPANIC_RS05130_TPANIC_1038_DNA		Tpal_06_rabbit.fasta	19361.6	1	6	7	25	2.39e-05	0.401	YHSTATSAAVGASAPGVPDAR	K	A	0.997	0.904	4.86	0	1	0	0	1	6	0	2	1985.97	1724.17		372373	10	30	Empty	TRUE
REC-2120_238_253_254	238	238	Mudpit_2120_238_253_254: 20210322_238_G01	peptidoglycan binding domain containing protein_WP_010882214_30082020	TPANIC_RS05500_TPANIC_0769_LysM		Tpal_06_rabbit.fasta	36961.8	1	11	12	63	6.02e-05	0.394	AYPTEYLLASEAIK	R	T	0.997	0.599	2.43	0	1	0	0	9	0	0	2	1568.82	3618.28		378101	104	117	Empty	TRUE
REC-2120_238_253_254	238	238	Mudpit_2120_238_253_254: 20210322_238_G01	peptidoglycan binding domain containing protein_WP_010882214_30082020	TPANIC_RS05500_TPANIC_0769_LysM		Tpal_06_rabbit.fasta	36961.8	1	11	12	63	6.02e-05	0.394	AYSELAEK	R	T	0.991	0.456	1.93	0	1	0	0	4	0	0	2	910.452	1140.36		486808	38	45	Empty	TRUE
REC-2120_238_253_254	238	238	Mudpit_2120_238_253_254: 20210322_238_G01	peptidoglycan binding domain containing protein_WP_010882214_30082020	TPANIC_RS05500_TPANIC_0769_LysM		Tpal_06_rabbit.fasta	36961.8	1	11	12	63	6.02e-05	0.394	ECFWNIAK	R	N	0.997	0.551	2.8	0	1	0	0	6	0	0	2	1067.5	3088.77		717781	257	264	Empty	TRUE
REC-2120_238_253_254	238	238	Mudpit_2120_238_253_254: 20210322_238_G01	peptidoglycan binding domain containing protein_WP_010882214_30082020	TPANIC_RS05500_TPANIC_0769_LysM		Tpal_06_rabbit.fasta	36961.8	1	11	12	63	6.02e-05	0.394	EGLYEPNVK	R	Y	0.997	0.596	2.82	0	1	0	0	3	0	0	2	1048.53	1807.3		638212	312	320	Empty	TRUE
REC-2120_238_253_254	238	238	Mudpit_2120_238_253_254: 20210322_238_G01	peptidoglycan binding domain containing protein_WP_010882214_30082020	TPANIC_RS05500_TPANIC_0769_LysM		Tpal_06_rabbit.fasta	36961.8	1	11	12	63	6.02e-05	0.394	LAEDFAQK	R	S	0.997	0.484	2.35	0	1	0	0	7	0	0	2	921.468	1469.34		1121140	61	68	Empty	TRUE
REC-2120_238_253_254	238	238	Mudpit_2120_238_253_254: 20210322_238_G01	peptidoglycan binding domain containing protein_WP_010882214_30082020	TPANIC_RS05500_TPANIC_0769_LysM		Tpal_06_rabbit.fasta	36961.8	1	11	12	63	6.02e-05	0.394	LYEANKDKIPQSK	K	N	0.997	0.617	2.74	0	1	0	0	0	3	0	2	1533.83	1033.17		116856	278	290	Empty	TRUE
REC-2120_238_253_254	238	238	Mudpit_2120_238_253_254: 20210322_238_G01	peptidoglycan binding domain containing protein_WP_010882214_30082020	TPANIC_RS05500_TPANIC_0769_LysM		Tpal_06_rabbit.fasta	36961.8	1	11	12	63	6.02e-05	0.394	NPAVYGNPFLWK	K	K	0.997	0.537	3.7	0	1	0	0	10	0	0	2	1405.73	3786.57		407151	265	276	Empty	TRUE
REC-2120_238_253_254	238	238	Mudpit_2120_238_253_254: 20210322_238_G01	peptidoglycan binding domain containing protein_WP_010882214_30082020	TPANIC_RS05500_TPANIC_0769_LysM		Tpal_06_rabbit.fasta	36961.8	1	11	12	63	6.02e-05	0.394	NPNWVEPETVLVIPSLKGEER	K	E	0.997	0.851	5.12	0	1	0	0	0	6	0	2	2406.27	3963.66		158621	291	311	Empty	TRUE
REC-2120_238_253_254	238	238	Mudpit_2120_238_253_254: 20210322_238_G01	peptidoglycan binding domain containing protein_WP_010882214_30082020	TPANIC_RS05500_TPANIC_0769_LysM		Tpal_06_rabbit.fasta	36961.8	1	11	12	63	6.02e-05	0.394	NVKPESQLLAK	K	A	0.997	0.545	2.64	0	1	0	0	3	4	0	2	1226.71	1438.25		1162360	144	154	Empty	TRUE
REC-2120_238_253_254	238	238	Mudpit_2120_238_253_254: 20210322_238_G01	peptidoglycan binding domain containing protein_WP_010882214_30082020	TPANIC_RS05500_TPANIC_0769_LysM		Tpal_06_rabbit.fasta	36961.8	1	11	12	63	6.02e-05	0.394	TGGLAFDSK	K	Q	0.997	0.604	3.14	0	1	0	0	4	0	0	2	895.452	1685.81		511025	118	126	Empty	TRUE
REC-2120_238_253_254	238	238	Mudpit_2120_238_253_254: 20210322_238_G01	peptidoglycan binding domain containing protein_WP_010882214_30082020	TPANIC_RS05500_TPANIC_0769_LysM		Tpal_06_rabbit.fasta	36961.8	1	11	12	63	6.02e-05	0.394	TYDAGEYDVSAEYAR	K	L	0.997	0.823	3.75	0	1	0	0	4	0	0	2	1709.73	2331.85		175409	46	60	Empty	TRUE
																																					Q28641
																																					Q28641
																																					Q28641
																																					P04460,Q28641
																																					P04460,P04461,Q28641
																																					P04460,Q28641
																																					Q28641
																																					P62160
																																					P24732
																																					P24732
																																					P24732
																																					P24732
																																					P02562,Q28641
																																					P02562,P04461,Q28641
																																					P02562,Q28641
																																					P35748,Q28641
																																					P02562,P04460,Q28641
																																					P01894
																																					P01894
																																					P07467
																																					P07466
																																					P67777,P11611
																																					P67777
																																					P67777
																																					P67777,P11084
																																					P80289,P18055,P80292
																																					P80289,P80292
																																					P14943
																																					P13491
																																					P13490
																																					P12337
																																					P80289,P11957,P80292
																																					P53614
																																					P53614
																																					P53614
																																					P53614
																																					P53614
																																					P53614
																																					P53614
																																					P33279
																																					Q9BGN0
																																					P62740,P68135
																																					P62740,P68135
																																					P62740,P68135
																																					P62740,P68135
																																					P62740,P68135
																																					P62740,P68135
																																					P62740,P68135
																																					P62740,P68135
																																					P62740,P68135
																																					P62740,P68135
																																					P62740,P68135
																																					P68135
																																					P62740,P68135
																																					P62740,P68135
																																					P30947
																																					P30947
																																					P30947
																																					P30947
																																					P30947
																																					P30947
																																					P30947
																																					P30947
																																					P30947
																																					P30947
																																					P30946
																																					P30946
																																					O18750
																																					O18750
																																					P30946
																																					P30946
																																					P30946
																																					P30946
																																					P30946
																																					P30946
																																					P30946
																																					P30946
																																					P27123
																																					O77814
																																					P53787
																																					P53787
																																					P04461,Q28641
																																					TPANIC_RS04175_TPANIC_0844_type
																																					P00511
																																					Q00006,P63150
																																					P22000
																																					P22000
																																					P22000
																																					P22000
																																					P22000
																																					P22000
																																					P22000
																																					P34826
																																					P34826
																																					P58776
																																					P58776
																																					P58776
																																					P58776
																																					P58776
																																					P58776
																																					P58776
																																					P58776
																																					P58776
																																					P58776
																																					P58776
																																					P58776
																																					P58776
																																					P58776
																																					P58776
																																					P58772
																																					P58772
																																					P58772
																																					P58772
																																					P58772
																																					P58772
																																					P58772
																																					P58772
																																					P58772
																																					P58772
																																					P58772
																																					P58772
																																					P58772
																																					P58772
																																					P58772
																																					P62143
																																					P62143
																																					P62143
																																					P62143
																																					P62139
																																					P62139
																																					P62139
																																					P62139
																																					P02586
																																					P29751,P68135
																																					P29751,P68135
																																					P68135
																																					P29751,P68135
																																					P29751,P68135
																																					P29751,P68135
																																					P29751,P68135
																																					P68135
																																					P29751,P68135
																																					P29751,P68135
																																					P29751,P68135
																																					P29751,P68135
																																					P29751,P68135
																																					P68135
																																					P29751,P68135
																																					P29751,P68135
																																					P68135
																																					P68135
																																					P68135
																																					Q00006,P50410
																																					P11611
																																					P11611
																																					P11084,P11611
																																					Q71V39
																																					Q71V39
																																					Q71V39
																																					Q71V39
																																					Q71V39
																																					Q71V39
																																					Q71V39
																																					Q71V39
																																					Q71V39
																																					P29751,P62740
																																					P29751,P62740
																																					P62740
																																					P29751,P62740
																																					P29751,P62740
																																					P29751,P62740
																																					P29751,P62740
																																					P62740
																																					P29751,P62740
																																					P29751,P62740
																																					P29751,P62740
																																					P29751,P62740
																																					P29751,P62740
																																					P29751
																																					P62740
																																					P29751,P62740
																																					P29751,P62740
																																					P62740
																																					P62740
																																					P62740
																																					P00883
																																					P11957,P18055,P80292
																																					P11957,P80292
																																					P80289,P11957,P18055
																																					P80289,P11957
																																					Q9TV64
																																					P63150,P50410
																																					O19053
																																					O19053
																																					Q08863
																																					Q08863
																																					Q08863
																																					Q08862
																																					Q08862
																																					Q08862
																																					P02562
																																					P35748,P04461
																																					P02562
																																					P02562
																																					P02562,P04460
																																					P02562,P04460,P04461
																																					P02562,P04460
																																					P02562
																																					O46377
																																					P68105
																																					P68105
																																					P68105
																																					P68105
																																					P68105
																																					P68105
																																					P68105
																																					P68105
																																					P68105
																																					P27170
																																					P80508
																																					TPANIC_RS04455_TPANIC_0906_KH
																																					TPANIC_RS04455_TPANIC_0906_KH
																																					TPANIC_RS04295_TPANIC_0870_flagellin
																																					P46406
																																					TPANIC_RS04295_TPANIC_0870_flagellin
																																					TPANIC_RS04295_TPANIC_0870_flagellin
																																					TPANIC_RS04295_TPANIC_0870_flagellin
																																					TPANIC_RS04295_TPANIC_0870_flagellin
																																					TPANIC_RS03925_TPANIC_0792_flagellin
																																					TPANIC_RS04285_TPANIC_0868_flagellin
																																					TPANIC_RS04285_TPANIC_0868_flagellin
																																					TPANIC_RS04285_TPANIC_0868_flagellin
																																					TPANIC_RS04285_TPANIC_0868_flagellin
																																					TPANIC_0906_TPANIC_RS04455_KH
																																					TPANIC_0906_TPANIC_RS04455_KH

## Sheet: 2 peptide report_Tp proteins
Supplementary Table S2_sheet 3. Scaffold peptide reports for in vivo-grown T. pallidum sample 2.
Peptides (T. pallidum peptides only identified by mass spectrometry). Percolator (as a node in Proteome Discoverer) was used to generate decoy sequences (randomized sequences from the customized T. pallidum database).
Experiment name	Biological sample category	Biological sample name	MS/MS sample name	Protein name	Protein accession numbers	Alternate IDs	Database sources	Protein molecular weight (Da)	Protein identification probability	Exclusive unique peptide count	Exclusive unique spectrum count	Total spectrum count	Percentage of total spectra	Percentage sequence coverage	Peptide sequence	Previous amino acid	Next amino acid	Best Peptide identification probability	Best Sequest deltaCn	Best Sequest XCorr	Best Sequest Sp	Best Sequest SpRank	Best Sequest Peak Ratio	Number of identified +1H spectra	Number of identified +2H spectra	Number of identified +3H spectra	Number of identified +4H spectra	Number of enzymatic termini	Calculated +1H Peptide Mass (AMU)	Median Retention Time	Total Precursor Intensity	Total TIC	Peptide start index	Peptide stop index	Star Category	Assigned	Other Proteins
REC-2120_238_253_254	253	253	Mudpit_2120_238_253_254: 20210326_253_G01	LysM peptidoglycan binding domain containing protein_05072013	TPANIC_0042_TPANIC_RS00205_WP_010881491		Tpal_06_rabbit.fasta	33200.2	1	8	9	25	2.07e-05	0.287	ALLSFFK	R	R	0.997	0.754	1.81	0	1	0	0	5	0	0	2	825.487	3807.52		75516.5	40	46	Empty	TRUE
REC-2120_238_253_254	253	253	Mudpit_2120_238_253_254: 20210326_253_G01	LysM peptidoglycan binding domain containing protein_05072013	TPANIC_0042_TPANIC_RS00205_WP_010881491		Tpal_06_rabbit.fasta	33200.2	1	8	9	25	2.07e-05	0.287	IAEFNR	R	L	0.971	0.414	1.76	0	1	0	0	1	0	0	2	749.394	1252.87		26072.9	287	292	Empty	TRUE
REC-2120_238_253_254	253	253	Mudpit_2120_238_253_254: 20210326_253_G01	LysM peptidoglycan binding domain containing protein_05072013	TPANIC_0042_TPANIC_RS00205_WP_010881491		Tpal_06_rabbit.fasta	33200.2	1	8	9	25	2.07e-05	0.287	LADGSFFPLFTAEGAQR	K	T	0.997	0.812	4.79	0	1	0	0	6	0	0	2	1826.91	4403.75		158456	9	25	Empty	TRUE
REC-2120_238_253_254	253	253	Mudpit_2120_238_253_254: 20210326_253_G01	LysM peptidoglycan binding domain containing protein_05072013	TPANIC_0042_TPANIC_RS00205_WP_010881491		Tpal_06_rabbit.fasta	33200.2	1	8	9	25	2.07e-05	0.287	LKNPDHIVAGTSIEIPSR	R	-	0.997	0.491	2.22	0	1	0	0	0	1	0	2	1947.07	2421.38		88788.6	293	310	Empty	TRUE
REC-2120_238_253_254	253	253	Mudpit_2120_238_253_254: 20210326_253_G01	LysM peptidoglycan binding domain containing protein_05072013	TPANIC_0042_TPANIC_RS00205_WP_010881491		Tpal_06_rabbit.fasta	33200.2	1	8	9	25	2.07e-05	0.287	RGDTLWDLAR	K	S	0.997	0.448	2.9	0	1	0	0	2	0	0	2	1202.63	2998.3		131489	266	275	Empty	TRUE
REC-2120_238_253_254	253	253	Mudpit_2120_238_253_254: 20210326_253_G01	LysM peptidoglycan binding domain containing protein_05072013	TPANIC_0042_TPANIC_RS00205_WP_010881491		Tpal_06_rabbit.fasta	33200.2	1	8	9	25	2.07e-05	0.287	TTLELVTANDQQSR	R	A	0.997	0.637	3.61	0	1	0	0	2	0	0	2	1575.8	2281.66		141801	26	39	Empty	TRUE
REC-2120_238_253_254	253	253	Mudpit_2120_238_253_254: 20210326_253_G01	LysM peptidoglycan binding domain containing protein_05072013	TPANIC_0042_TPANIC_RS00205_WP_010881491		Tpal_06_rabbit.fasta	33200.2	1	8	9	25	2.07e-05	0.287	VVDLPSETALPETHK	R	E	0.997	0.749	4.28	0	1	0	0	2	4	0	2	1635.86	2363.89		432582	213	227	Empty	TRUE
REC-2120_238_253_254	253	253	Mudpit_2120_238_253_254: 20210326_253_G01	LysM peptidoglycan binding domain containing protein_05072013	TPANIC_0042_TPANIC_RS00205_WP_010881491		Tpal_06_rabbit.fasta	33200.2	1	8	9	25	2.07e-05	0.287	VVDLPSETALPETHKEK	R	D	0.997	0.485	3.02	0	1	0	0	0	2	0	2	1893	2077.12		88770.5	213	229	Empty	TRUE
REC-2120_238_253_254	253	253	Mudpit_2120_238_253_254: 20210326_253_G01	glutaredoxin_WP_010881521_05072013	TPANIC_0072_TPANIC_RS00350		Tpal_06_rabbit.fasta	10088	1	4	7	38	3.14e-05	0.556	DSMPLFDDVKK	R	E	0.997	0.414	2.35	0	1	0	0	5	5	0	2	1294.63	2748.84		560905	50	60	Empty	TRUE
REC-2120_238_253_254	253	253	Mudpit_2120_238_253_254: 20210326_253_G01	glutaredoxin_WP_010881521_05072013	TPANIC_0072_TPANIC_RS00350		Tpal_06_rabbit.fasta	10088	1	4	7	38	3.14e-05	0.556	MRDSMPLFDDVKK	K	E	0.997	0.446	3.05	0	1	0	0	0	2	0	2	1581.78	2545.36		92889.5	48	60	Empty	TRUE
REC-2120_238_253_254	253	253	Mudpit_2120_238_253_254: 20210326_253_G01	glutaredoxin_WP_010881521_05072013	TPANIC_0072_TPANIC_RS00350		Tpal_06_rabbit.fasta	10088	1	4	7	38	3.14e-05	0.556	SNHINFEYVDITGSGK	R	N	0.997	0.825	5.05	0	1	0	0	8	9	0	2	1780.85	2897.53		2053380	25	40	Empty	TRUE
REC-2120_238_253_254	253	253	Mudpit_2120_238_253_254: 20210326_253_G01	glutaredoxin_WP_010881521_05072013	TPANIC_0072_TPANIC_RS00350		Tpal_06_rabbit.fasta	10088	1	4	7	38	3.14e-05	0.556	TLTLFGSNHCGQCATALEYLR	K	S	0.997	0.771	5.43	0	1	0	0	1	8	0	2	2412.14	3724.46		414070	4	24	Empty	TRUE
REC-2120_238_253_254	253	253	Mudpit_2120_238_253_254: 20210326_253_G01	protein_WP_010881533_05072013	TPANIC_0084_TPANIC_RS00410_hypothetical		Tpal_06_rabbit.fasta	8224.3	1	8	10	62	5.13e-05	0.636	EYCSGLPDVEK	R	K	0.997	0.806	2.79	0	1	0	0	7	0	0	2	1296.58	2106.12		1875480	18	28	Empty	TRUE
REC-2120_238_253_254	253	253	Mudpit_2120_238_253_254: 20210326_253_G01	protein_WP_010881533_05072013	TPANIC_0084_TPANIC_RS00410_hypothetical		Tpal_06_rabbit.fasta	8224.3	1	8	10	62	5.13e-05	0.636	EYCSGLPDVEKK	R	I	0.997	0.831	3.04	0	1	0	0	4	0	0	2	1424.67	1775.43		906622	18	29	Empty	TRUE
REC-2120_238_253_254	253	253	Mudpit_2120_238_253_254: 20210326_253_G01	protein_WP_010881533_05072013	TPANIC_0084_TPANIC_RS00410_hypothetical		Tpal_06_rabbit.fasta	8224.3	1	8	10	62	5.13e-05	0.636	IAESTSPEGAK	K	L	0.997	0.79	3.12	0	1	0	0	6	0	0	2	1089.54	685.656		1847970	30	40	Empty	TRUE
REC-2120_238_253_254	253	253	Mudpit_2120_238_253_254: 20210326_253_G01	protein_WP_010881533_05072013	TPANIC_0084_TPANIC_RS00410_hypothetical		Tpal_06_rabbit.fasta	8224.3	1	8	10	62	5.13e-05	0.636	KIAESTSPEGAK	K	L	0.997	0.272	2.63	0	1	0	0	0	1	0	2	1217.64	546.701		17772.4	29	40	Empty	TRUE
REC-2120_238_253_254	253	253	Mudpit_2120_238_253_254: 20210326_253_G01	protein_WP_010881533_05072013	TPANIC_0084_TPANIC_RS00410_hypothetical		Tpal_06_rabbit.fasta	8224.3	1	8	10	62	5.13e-05	0.636	LREYCSGLPDVEK	R	K	0.997	0.686	3.81	0	1	0	0	4	0	0	2	1565.76	2107.85		338051	16	28	Empty	TRUE
REC-2120_238_253_254	253	253	Mudpit_2120_238_253_254: 20210326_253_G01	protein_WP_010881533_05072013	TPANIC_0084_TPANIC_RS00410_hypothetical		Tpal_06_rabbit.fasta	8224.3	1	8	10	62	5.13e-05	0.636	LREYCSGLPDVEKK	R	I	0.997	0.584	3.39	0	1	0	0	0	2	3	2	1693.86	1804.55		976888	16	29	Empty	TRUE
REC-2120_238_253_254	253	253	Mudpit_2120_238_253_254: 20210326_253_G01	protein_WP_010881533_05072013	TPANIC_0084_TPANIC_RS00410_hypothetical		Tpal_06_rabbit.fasta	8224.3	1	8	10	62	5.13e-05	0.636	MVVNAVVGADEASAR	-	L	0.997	0.806	4.24	0	1	0	0	33	0	0	2	1488.75	2128.46		3632720	1	15	Empty	TRUE
REC-2120_238_253_254	253	253	Mudpit_2120_238_253_254: 20210326_253_G01	protein_WP_010881533_05072013	TPANIC_0084_TPANIC_RS00410_hypothetical		Tpal_06_rabbit.fasta	8224.3	1	8	10	62	5.13e-05	0.636	TADIGELEK	R	F	0.997	0.482	2.43	0	1	0	0	2	0	0	2	975.5	1665.25		1385540	66	74	Empty	TRUE
REC-2120_238_253_254	253	253	Mudpit_2120_238_253_254: 20210326_253_G01	family protein disulfide reductase_WP_010881549_05072013	TPANIC_0100_TPANIC_RS00490_TlpA		Tpal_06_rabbit.fasta	22009.3	1	6	6	15	1.24e-05	0.38	FFVYPKPLDLSSDFHAK	R	A	0.997	0.806	3.11	0	1	0	0	0	0	1	2	2011.03	3568.77		21737.3	55	71	Empty	TRUE
REC-2120_238_253_254	253	253	Mudpit_2120_238_253_254: 20210326_253_G01	family protein disulfide reductase_WP_010881549_05072013	TPANIC_0100_TPANIC_RS00490_TlpA		Tpal_06_rabbit.fasta	22009.3	1	6	6	15	1.24e-05	0.38	GEALVPSLFK	K	G	0.997	0.638	2.86	0	1	0	0	5	0	0	2	1060.6	3490.21		107318	75	84	Empty	TRUE
REC-2120_238_253_254	253	253	Mudpit_2120_238_253_254: 20210326_253_G01	family protein disulfide reductase_WP_010881549_05072013	TPANIC_0100_TPANIC_RS00490_TlpA		Tpal_06_rabbit.fasta	22009.3	1	6	6	15	1.24e-05	0.38	GLPTTYVVDK	R	A	0.997	0.55	2.07	0	1	0	0	2	0	0	2	1092.59	2206.83		128479	162	171	Empty	TRUE
REC-2120_238_253_254	253	253	Mudpit_2120_238_253_254: 20210326_253_G01	family protein disulfide reductase_WP_010881549_05072013	TPANIC_0100_TPANIC_RS00490_TlpA		Tpal_06_rabbit.fasta	22009.3	1	6	6	15	1.24e-05	0.38	GNDFQIVAVNVGDSR	R	K	0.995	0.632	2.36	0	1	0	0	1	0	0	2	1590.79	3076.87		16850.8	116	130	Empty	TRUE
REC-2120_238_253_254	253	253	Mudpit_2120_238_253_254: 20210326_253_G01	family protein disulfide reductase_WP_010881549_05072013	TPANIC_0100_TPANIC_RS00490_TlpA		Tpal_06_rabbit.fasta	22009.3	1	6	6	15	1.24e-05	0.38	KQVESFIAR	R	G	0.997	0.421	2.04	0	1	0	0	4	0	0	2	1077.61	1575.24		122518	131	139	Empty	TRUE
REC-2120_238_253_254	253	253	Mudpit_2120_238_253_254: 20210326_253_G01	family protein disulfide reductase_WP_010881549_05072013	TPANIC_0100_TPANIC_RS00490_TlpA		Tpal_06_rabbit.fasta	22009.3	1	6	6	15	1.24e-05	0.38	VTLLNFWATWCPPCR	K	A	0.997	0.816	3.13	0	1	0	0	2	0	0	2	1920.92	5063		14752.3	87	101	Empty	TRUE
REC-2120_238_253_254	253	253	Mudpit_2120_238_253_254: 20210326_253_G01	3 diphosphoglycerate dependent phosphoglycerate mutase_WP_010881615_05072013	TPANIC_0168_TPANIC_RS00855_2		Tpal_06_rabbit.fasta	28358.1	1	2	2	3	2.48e-06	0.104	SFDVAPPPLTVGDAR	R	C	0.997	0.415	2.1	0	1	0	0	1	0	0	2	1541.8	3182.63		22117	115	129	Empty	TRUE
REC-2120_238_253_254	253	253	Mudpit_2120_238_253_254: 20210326_253_G01	3 diphosphoglycerate dependent phosphoglycerate mutase_WP_010881615_05072013	TPANIC_0168_TPANIC_RS00855_2		Tpal_06_rabbit.fasta	28358.1	1	2	2	3	2.48e-06	0.104	TPVLPFTESLK	R	D	0.997	0.702	2.2	0	1	0	0	2	0	0	2	1231.69	3474.22		32635.6	146	156	Empty	TRUE
REC-2120_238_253_254	253	253	Mudpit_2120_238_253_254: 20210326_253_G01	hypothetical protein_WP_010881626_05072013	TPANIC_0179_TPANIC_RS00895		Tpal_06_rabbit.fasta	66534.8	1	14	15	93	7.69e-05	0.319	AHVSSTGLDAAGAEQPLNTENVFDDEDTQR	R	E	0.997	0.853	5.23	0	1	0	0	0	3	0	2	3187.44	2980.18		35556	482	511	Empty	TRUE
REC-2120_238_253_254	253	253	Mudpit_2120_238_253_254: 20210326_253_G01	hypothetical protein_WP_010881626_05072013	TPANIC_0179_TPANIC_RS00895		Tpal_06_rabbit.fasta	66534.8	1	14	15	93	7.69e-05	0.319	ALPVQSSAEDSR	R	G	0.997	0.831	2.46	0	1	0	0	7	0	0	2	1259.62	1306.65		474302	134	145	Empty	TRUE
REC-2120_238_253_254	253	253	Mudpit_2120_238_253_254: 20210326_253_G01	hypothetical protein_WP_010881626_05072013	TPANIC_0179_TPANIC_RS00895		Tpal_06_rabbit.fasta	66534.8	1	14	15	93	7.69e-05	0.319	ATLGNEVFDVK	R	E	0.997	0.723	3.39	0	1	0	0	7	0	0	2	1192.62	2799.52		981180	443	453	Empty	TRUE
REC-2120_238_253_254	253	253	Mudpit_2120_238_253_254: 20210326_253_G01	hypothetical protein_WP_010881626_05072013	TPANIC_0179_TPANIC_RS00895		Tpal_06_rabbit.fasta	66534.8	1	14	15	93	7.69e-05	0.319	AWDACGVWVK	R	V	0.997	0.62	3.3	0	1	0	0	8	0	0	2	1191.56	2955.15		903129	84	93	Empty	TRUE
REC-2120_238_253_254	253	253	Mudpit_2120_238_253_254: 20210326_253_G01	hypothetical protein_WP_010881626_05072013	TPANIC_0179_TPANIC_RS00895		Tpal_06_rabbit.fasta	66534.8	1	14	15	93	7.69e-05	0.319	DAAADPSPVAK	R	D	0.997	0.853	2.83	0	1	0	0	2	0	0	2	1041.52	849.132		479330	462	472	Empty	TRUE
REC-2120_238_253_254	253	253	Mudpit_2120_238_253_254: 20210326_253_G01	hypothetical protein_WP_010881626_05072013	TPANIC_0179_TPANIC_RS00895		Tpal_06_rabbit.fasta	66534.8	1	14	15	93	7.69e-05	0.319	DAAADPSPVAKDDASPEAQR	R	A	0.997	0.639	3.41	0	1	0	0	0	2	0	2	2010.94	1232.03		36228.6	462	481	Empty	TRUE
REC-2120_238_253_254	253	253	Mudpit_2120_238_253_254: 20210326_253_G01	hypothetical protein_WP_010881626_05072013	TPANIC_0179_TPANIC_RS00895		Tpal_06_rabbit.fasta	66534.8	1	14	15	93	7.69e-05	0.319	GCSHAPGGESSSDQAADAPAGDAAYSEVPSFDDLVTR	R	T	0.997	0.981	5.71	0	1	0	0	0	7	0	2	3694.58	3454.59		212488	160	196	Empty	TRUE
REC-2120_238_253_254	253	253	Mudpit_2120_238_253_254: 20210326_253_G01	hypothetical protein_WP_010881626_05072013	TPANIC_0179_TPANIC_RS00895		Tpal_06_rabbit.fasta	66534.8	1	14	15	93	7.69e-05	0.319	IAQEISSIR	K	A	0.997	0.59	2.95	0	1	0	0	6	0	0	2	1016.57	1807.32		1331670	315	323	Empty	TRUE
REC-2120_238_253_254	253	253	Mudpit_2120_238_253_254: 20210326_253_G01	hypothetical protein_WP_010881626_05072013	TPANIC_0179_TPANIC_RS00895		Tpal_06_rabbit.fasta	66534.8	1	14	15	93	7.69e-05	0.319	IEEFAR	K	S	0.976	0.541	1.63	0	1	0	0	5	0	0	2	764.394	1382.05		392632	605	610	Empty	TRUE
REC-2120_238_253_254	253	253	Mudpit_2120_238_253_254: 20210326_253_G01	hypothetical protein_WP_010881626_05072013	TPANIC_0179_TPANIC_RS00895		Tpal_06_rabbit.fasta	66534.8	1	14	15	93	7.69e-05	0.319	LLESLPEEK	R	I	0.997	0.527	2.61	0	1	0	0	4	0	0	2	1057.58	2188.41		1353820	596	604	Empty	TRUE
REC-2120_238_253_254	253	253	Mudpit_2120_238_253_254: 20210326_253_G01	hypothetical protein_WP_010881626_05072013	TPANIC_0179_TPANIC_RS00895		Tpal_06_rabbit.fasta	66534.8	1	14	15	93	7.69e-05	0.319	SEYFHTYK	R	H	0.997	0.733	2.81	0	1	0	0	8	0	0	2	1074.49	1568.91		657236	611	618	Empty	TRUE
REC-2120_238_253_254	253	253	Mudpit_2120_238_253_254: 20210326_253_G01	hypothetical protein_WP_010881626_05072013	TPANIC_0179_TPANIC_RS00895		Tpal_06_rabbit.fasta	66534.8	1	14	15	93	7.69e-05	0.319	SLADEVR	K	S	0.993	0.547	1.76	0	1	0	0	3	0	0	2	789.41	1440.36		449102	581	587	Empty	TRUE
REC-2120_238_253_254	253	253	Mudpit_2120_238_253_254: 20210326_253_G01	hypothetical protein_WP_010881626_05072013	TPANIC_0179_TPANIC_RS00895		Tpal_06_rabbit.fasta	66534.8	1	14	15	93	7.69e-05	0.319	VAQEQWVQQGR	R	A	0.997	0.781	3.9	0	1	0	0	10	0	0	2	1328.67	1713.41		1289310	432	442	Empty	TRUE
REC-2120_238_253_254	253	253	Mudpit_2120_238_253_254: 20210326_253_G01	hypothetical protein_WP_010881626_05072013	TPANIC_0179_TPANIC_RS00895		Tpal_06_rabbit.fasta	66534.8	1	14	15	93	7.69e-05	0.319	VPPEAQEPPVSSGGPEDPEAPAQHAPPGAR	K	V	0.997	0.868	4.8	0	1	0	0	0	17	4	2	2971.42	1943.08		1347300	94	123	Empty	TRUE
REC-2120_238_253_254	253	253	Mudpit_2120_238_253_254: 20210326_253_G01	factor EF1A_YP_008091056_tufA_05072013	TPANIC_0187_elongation		Tpal_06_rabbit.fasta	54076.2	1	9	9	19	1.57e-05	0.236	DALAGYGFSR	R	E	0.997	0.629	2.37	0	1	0	0	2	0	0	2	1056.51	2575		68864.6	256	265	Empty	TRUE
REC-2120_238_253_254	253	253	Mudpit_2120_238_253_254: 20210326_253_G01	factor EF1A_YP_008091056_tufA_05072013	TPANIC_0187_elongation		Tpal_06_rabbit.fasta	54076.2	1	9	9	19	1.57e-05	0.236	EHLLLAR	K	Q	0.997	0.751	2.1	0	1	0	0	5	0	0	2	851.51	1573.99		130826	218	224	Empty	TRUE
REC-2120_238_253_254	253	253	Mudpit_2120_238_253_254: 20210326_253_G01	factor EF1A_YP_008091056_tufA_05072013	TPANIC_0187_elongation		Tpal_06_rabbit.fasta	54076.2	1	9	9	19	1.57e-05	0.236	GQVLSKPGSIKPHTK	R	F	0.983	0.775	2.32	0	1	0	0	0	1	0	2	1576.92	851.253		18163.3	391	405	Empty	TRUE
REC-2120_238_253_254	253	253	Mudpit_2120_238_253_254: 20210326_253_G01	factor EF1A_YP_008091056_tufA_05072013	TPANIC_0187_elongation		Tpal_06_rabbit.fasta	54076.2	1	9	9	19	1.57e-05	0.236	ICATDLLR	R	R	0.966	0.45	1.7	0	1	0	0	1	0	0	2	961.514	2391.67		31769.1	90	97	Empty	TRUE
REC-2120_238_253_254	253	253	Mudpit_2120_238_253_254: 20210326_253_G01	factor EF1A_YP_008091056_tufA_05072013	TPANIC_0187_elongation		Tpal_06_rabbit.fasta	54076.2	1	9	9	19	1.57e-05	0.236	LLDQGIAGDNVGLLLR	K	G	0.997	0.598	3.34	0	1	0	0	2	0	0	2	1666.95	3928.47		41866.9	366	381	Empty	TRUE
REC-2120_238_253_254	253	253	Mudpit_2120_238_253_254: 20210326_253_G01	factor EF1A_YP_008091056_tufA_05072013	TPANIC_0187_elongation		Tpal_06_rabbit.fasta	54076.2	1	9	9	19	1.57e-05	0.236	QVGVPSIIVFLNK	R	V	0.995	0.346	2.1	0	1	0	0	2	0	0	2	1413.85	4436.69		19570.1	225	237	Empty	TRUE
REC-2120_238_253_254	253	253	Mudpit_2120_238_253_254: 20210326_253_G01	factor EF1A_YP_008091056_tufA_05072013	TPANIC_0187_elongation		Tpal_06_rabbit.fasta	54076.2	1	9	9	19	1.57e-05	0.236	TTDITGTISLPEGVDMVKPGDNTK	R	I	0.997	0.619	3.31	0	1	0	0	0	2	0	2	2489.24	3299.92		36546.3	436	459	Empty	TRUE
REC-2120_238_253_254	253	253	Mudpit_2120_238_253_254: 20210326_253_G01	factor EF1A_YP_008091056_tufA_05072013	TPANIC_0187_elongation		Tpal_06_rabbit.fasta	54076.2	1	9	9	19	1.57e-05	0.236	TTLSAAITSYCAK	K	K	0.997	0.613	3.52	0	1	0	0	2	0	0	2	1386.69	2730.72		116007	126	138	Empty	TRUE
REC-2120_238_253_254	253	253	Mudpit_2120_238_253_254: 20210326_253_G01	factor EF1A_YP_008091056_tufA_05072013	TPANIC_0187_elongation		Tpal_06_rabbit.fasta	54076.2	1	9	9	19	1.57e-05	0.236	YDEIDNAPEEK	K	A	0.997	0.86	3.12	0	1	0	0	2	0	0	2	1322.57	1365.34		72239	147	157	Empty	TRUE
REC-2120_238_253_254	253	253	Mudpit_2120_238_253_254: 20210326_253_G01	protein WP_010881662_05072013	TPANIC_0214_TPANIC_RS01065_hypothetical		Tpal_06_rabbit.fasta	7005.2	1	2	2	7	5.79e-06	0.354	GVCPVTGQTGVK	R	L	0.997	0.538	2.3	0	1	0	0	3	0	0	2	1202.62	1245.22		180241	19	30	Empty	TRUE
REC-2120_238_253_254	253	253	Mudpit_2120_238_253_254: 20210326_253_G01	protein WP_010881662_05072013	TPANIC_0214_TPANIC_RS01065_hypothetical		Tpal_06_rabbit.fasta	7005.2	1	2	2	7	5.79e-06	0.354	LLYECEIDGKK	K	V	0.997	0.537	2.54	0	1	0	0	0	4	0	2	1367.69	2026.6		220710	31	41	Empty	TRUE
REC-2120_238_253_254	253	253	Mudpit_2120_238_253_254: 20210326_253_G01	peptidoglycan binding domain containing protein_WP_010881708_05072013	TPANIC_0259_TPANIC_RS01305_LysM		Tpal_06_rabbit.fasta	22864.6	1	7	13	56	4.63e-05	0.32	GLEAFAQVER	K	I	0.997	0.721	3.27	0	1	0	0	11	0	0	2	1119.58	2706.34		2091590	163	172	Empty	TRUE
REC-2120_238_253_254	253	253	Mudpit_2120_238_253_254: 20210326_253_G01	peptidoglycan binding domain containing protein_WP_010881708_05072013	TPANIC_0259_TPANIC_RS01305_LysM		Tpal_06_rabbit.fasta	22864.6	1	7	13	56	4.63e-05	0.32	GYYFPIIMACSEGVVTHPDR	R	I	0.997	0.799	5.36	0	1	0	0	0	7	0	2	2312.08	4034.7		128287	119	138	Empty	TRUE
REC-2120_238_253_254	253	253	Mudpit_2120_238_253_254: 20210326_253_G01	peptidoglycan binding domain containing protein_WP_010881708_05072013	TPANIC_0259_TPANIC_RS01305_LysM		Tpal_06_rabbit.fasta	22864.6	1	7	13	56	4.63e-05	0.32	KGLEAFAQVER	R	I	0.997	0.605	4.09	0	1	0	0	4	4	0	2	1247.67	2252.1		896399	162	172	Empty	TRUE
REC-2120_238_253_254	253	253	Mudpit_2120_238_253_254: 20210326_253_G01	peptidoglycan binding domain containing protein_WP_010881708_05072013	TPANIC_0259_TPANIC_RS01305_LysM		Tpal_06_rabbit.fasta	22864.6	1	7	13	56	4.63e-05	0.32	LAEFMNK	K	L	0.995	0.516	2.02	0	1	0	0	5	0	0	2	852.428	1840.54		519710	182	188	Empty	TRUE
REC-2120_238_253_254	253	253	Mudpit_2120_238_253_254: 20210326_253_G01	peptidoglycan binding domain containing protein_WP_010881708_05072013	TPANIC_0259_TPANIC_RS01305_LysM		Tpal_06_rabbit.fasta	22864.6	1	7	13	56	4.63e-05	0.32	LVIPNFDEFMADPDHVR	K	K	0.997	0.758	4.82	0	1	0	0	3	12	0	2	2014.97	4224.14		1254520	145	161	Empty	TRUE
REC-2120_238_253_254	253	253	Mudpit_2120_238_253_254: 20210326_253_G01	peptidoglycan binding domain containing protein_WP_010881708_05072013	TPANIC_0259_TPANIC_RS01305_LysM		Tpal_06_rabbit.fasta	22864.6	1	7	13	56	4.63e-05	0.32	LVIPNFDEFMADPDHVRK	K	G	0.997	0.803	3.86	0	1	0	0	0	4	2	2	2143.06	3889.75		184972	145	162	Empty	TRUE
REC-2120_238_253_254	253	253	Mudpit_2120_238_253_254: 20210326_253_G01	peptidoglycan binding domain containing protein_WP_010881708_05072013	TPANIC_0259_TPANIC_RS01305_LysM		Tpal_06_rabbit.fasta	22864.6	1	7	13	56	4.63e-05	0.32	NEDTLSQIAK	K	K	0.997	0.467	2.95	0	1	0	0	4	0	0	2	1118.57	1818.49		1912760	101	110	Empty	TRUE
REC-2120_238_253_254	253	253	Mudpit_2120_238_253_254: 20210326_253_G01	family ABC transporter substrate binding protein_WP_010881747_05072013	TPANIC_0298_TPANIC_RS01480_BMP		Tpal_06_rabbit.fasta	37881.7	1	3	3	3	2.48e-06	0.125	FIEEDPLYLQTVPEPIR	R	V	0.997	0.739	3.38	0	1	0	0	1	0	0	2	2059.07	3937.88		6959.4	307	323	Empty	TRUE
REC-2120_238_253_254	253	253	Mudpit_2120_238_253_254: 20210326_253_G01	family ABC transporter substrate binding protein_WP_010881747_05072013	TPANIC_0298_TPANIC_RS01480_BMP		Tpal_06_rabbit.fasta	37881.7	1	3	3	3	2.48e-06	0.125	LAYEQTLR	R	C	0.994	0.397	1.68	0	1	0	0	1	0	0	2	993.536	1813.62		48120.4	277	284	Empty	TRUE
REC-2120_238_253_254	253	253	Mudpit_2120_238_253_254: 20210326_253_G01	family ABC transporter substrate binding protein_WP_010881747_05072013	TPANIC_0298_TPANIC_RS01480_BMP		Tpal_06_rabbit.fasta	37881.7	1	3	3	3	2.48e-06	0.125	LIVSSNPALPHVLEPILR	R	Q	0.997	0.567	2.93	0	1	0	0	0	1	0	2	1968.16	3872.29		16900	96	113	Empty	TRUE
REC-2120_238_253_254	253	253	Mudpit_2120_238_253_254: 20210326_253_G01	dependent metallopeptidase FtsH Yme1 Tma family protein_WP_010881778_05072013	TPANIC_0330_TPANIC_RS01615_ATP-DECOY			0	0.994	1	1	1	8.27e-07	0	LYELFR	?	?	0.987	0.464	1.37	0	1	0	0	1	0	0	2	840.461	2973.53		17652.4	0	0	Empty	TRUE
REC-2120_238_253_254	253	253	Mudpit_2120_238_253_254: 20210326_253_G01	RNA binding protein_YP_008091208_05072013	TPANIC_0356_putative		Tpal_06_rabbit.fasta	11955.8	1	1	2	4	3.31e-06	0.0857	VNYAEEKPR	R	F	0.997	0.664	2.73	0	1	0	0	2	2	0	2	1105.56	791.839		2018820	92	100	Empty	TRUE
REC-2120_238_253_254	253	253	Mudpit_2120_238_253_254: 20210326_253_G01	protein YP_008091212_05072013	TPANIC_0360_hypothetical		Tpal_06_rabbit.fasta	6438.3	0.989	1	1	6	4.96e-06	0.207	FNCPCGGEVVLR	R	S	0.997	0.791	3.06	0	1	0	0	6	0	0	2	1407.65	2396.25		1157990	19	30	Empty	TRUE
REC-2120_238_253_254	253	253	Mudpit_2120_238_253_254: 20210326_253_G01	ribosomal protein L25 general stress protein Ctc_WP_010881820_05072013	TPANIC_0372_TPANIC_RS01825_50S		Tpal_06_rabbit.fasta	21618.6	1	4	4	8	6.61e-06	0.265	GLSYIEVESLPR	K	N	0.997	0.628	3.09	0	1	0	0	2	0	0	2	1362.73	3271.15		47540.1	126	137	Empty	TRUE
REC-2120_238_253_254	253	253	Mudpit_2120_238_253_254: 20210326_253_G01	ribosomal protein L25 general stress protein Ctc_WP_010881820_05072013	TPANIC_0372_TPANIC_RS01825_50S		Tpal_06_rabbit.fasta	21618.6	1	4	4	8	6.61e-06	0.265	GVSVPLELAQQDFDR	R	L	0.997	0.619	2.29	0	1	0	0	2	0	0	2	1673.85	3661.05		22311.4	37	51	Empty	TRUE
REC-2120_238_253_254	253	253	Mudpit_2120_238_253_254: 20210326_253_G01	ribosomal protein L25 general stress protein Ctc_WP_010881820_05072013	TPANIC_0372_TPANIC_RS01825_50S		Tpal_06_rabbit.fasta	21618.6	1	4	4	8	6.61e-06	0.265	LQLCGSPEGVR	R	Y	0.997	0.396	2.93	0	1	0	0	2	0	0	2	1215.62	2024.06		127626	108	118	Empty	TRUE
REC-2120_238_253_254	253	253	Mudpit_2120_238_253_254: 20210326_253_G01	ribosomal protein L25 general stress protein Ctc_WP_010881820_05072013	TPANIC_0372_TPANIC_RS01825_50S		Tpal_06_rabbit.fasta	21618.6	1	4	4	8	6.61e-06	0.265	VVLDISGLGAGDVR	R	R	0.997	0.594	3.56	0	1	0	0	2	0	0	2	1370.76	3361.39		57565.3	143	156	Empty	TRUE
REC-2120_238_253_254	253	253	Mudpit_2120_238_253_254: 20210326_253_G01	family DNA RNA binding protein_WP_010881860_05072013	TPANIC_0412_TPANIC_RS02015_PUR		Tpal_06_rabbit.fasta	11929.5	1	4	5	17	1.41e-05	0.436	GELFTTEVQAENR	R	T	0.997	0.68	3.8	0	1	0	0	4	0	0	2	1493.72	2508.2		134829	5	17	Empty	TRUE
REC-2120_238_253_254	253	253	Mudpit_2120_238_253_254: 20210326_253_G01	family DNA RNA binding protein_WP_010881860_05072013	TPANIC_0412_TPANIC_RS02015_PUR		Tpal_06_rabbit.fasta	11929.5	1	4	5	17	1.41e-05	0.436	HAVVVFEEEMQK	R	F	0.997	0.913	3.47	0	1	0	0	2	2	0	2	1445.71	2406.23		121733	49	60	Empty	TRUE
REC-2120_238_253_254	253	253	Mudpit_2120_238_253_254: 20210326_253_G01	family DNA RNA binding protein_WP_010881860_05072013	TPANIC_0412_TPANIC_RS02015_PUR		Tpal_06_rabbit.fasta	11929.5	1	4	5	17	1.41e-05	0.436	SLDFLEK	R	N	0.997	0.547	1.85	0	1	0	0	4	0	0	2	851.451	2761.08		102585	68	74	Empty	TRUE
REC-2120_238_253_254	253	253	Mudpit_2120_238_253_254: 20210326_253_G01	family DNA RNA binding protein_WP_010881860_05072013	TPANIC_0412_TPANIC_RS02015_PUR		Tpal_06_rabbit.fasta	11929.5	1	4	5	17	1.41e-05	0.436	VGDVFLQVVESK	R	N	0.997	0.713	3.48	0	1	0	0	5	0	0	2	1319.72	3689.19		182567	28	39	Empty	TRUE
REC-2120_238_253_254	253	253	Mudpit_2120_238_253_254: 20210326_253_G01	protein WP_010881915_05072013	TPANIC_0466_TPANIC_RS02275_hypothetical		Tpal_06_rabbit.fasta	44764.1	0.996	1	1	4	3.31e-06	0.018	ILNLPLK	R	L	0.997	0.177	1.77	0	1	0	0	4	0	0	2	810.545	3012.37		78126.1	9	15	Empty	TRUE
REC-2120_238_253_254	253	253	Mudpit_2120_238_253_254: 20210326_253_G01	repeat protein_WP_010881919_05072013	TPANIC_0470_TPANIC_RS02285_tetratricopeptide		Tpal_06_rabbit.fasta	43304.6	1	3	3	7	5.79e-06	0.138	LLSLQQAQQAIGPLHK	R	A	0.997	0.689	3.66	0	1	0	0	0	3	0	2	1745.01	3226.13		92945.8	48	63	Empty	TRUE
REC-2120_238_253_254	253	253	Mudpit_2120_238_253_254: 20210326_253_G01	repeat protein_WP_010881919_05072013	TPANIC_0470_TPANIC_RS02285_tetratricopeptide		Tpal_06_rabbit.fasta	43304.6	1	3	3	7	5.79e-06	0.138	TLSTGSEDTVPYQEEHNLE	R	-	0.997	0.678	3.46	0	1	0	0	2	0	0	2	2148.96	2396.31		47129.2	351	369	Empty	TRUE
REC-2120_238_253_254	253	253	Mudpit_2120_238_253_254: 20210326_253_G01	repeat protein_WP_010881919_05072013	TPANIC_0470_TPANIC_RS02285_tetratricopeptide		Tpal_06_rabbit.fasta	43304.6	1	3	3	7	5.79e-06	0.138	YVSQNPTASQHYEVQR	K	M	0.997	0.69	2.9	0	1	0	0	0	2	0	2	1906.9	1465.01		57386.9	167	182	Empty	TRUE
REC-2120_238_253_254	253	253	Mudpit_2120_238_253_254: 20210326_253_G01	PmpR family DNA binding transcriptional regulator_WP_010881923_05072013	TPANIC_0474_TPANIC_RS02305_YebC		Tpal_06_rabbit.fasta	26326.1	1	3	3	8	6.61e-06	0.216	GWESLSAGISMVPDTYLALDEETAR	K	K	0.997	0.682	3.36	0	1	0	0	2	0	0	2	2711.29	4823.21		7887.3	191	215	Empty	TRUE
REC-2120_238_253_254	253	253	Mudpit_2120_238_253_254: 20210326_253_G01	PmpR family DNA binding transcriptional regulator_WP_010881923_05072013	TPANIC_0474_TPANIC_RS02305_YebC		Tpal_06_rabbit.fasta	26326.1	1	3	3	8	6.61e-06	0.216	MAGGDPQANPR	R	L	0.997	0.764	3.85	0	1	0	0	4	0	0	2	1113.51	657.729		379807	38	48	Empty	TRUE
REC-2120_238_253_254	253	253	Mudpit_2120_238_253_254: 20210326_253_G01	PmpR family DNA binding transcriptional regulator_WP_010881923_05072013	TPANIC_0474_TPANIC_RS02305_YebC		Tpal_06_rabbit.fasta	26326.1	1	3	3	8	6.61e-06	0.216	NGGNLGSAGSVSYMFNR	R	K	0.997	0.754	4.31	0	1	0	0	2	0	0	2	1730.79	3008.11		38230	120	136	Empty	TRUE
REC-2120_238_253_254	253	253	Mudpit_2120_238_253_254: 20210326_253_G01	protein_WP_012460559_05072013	TPANIC_0486_TPANIC_RS02360_hypothetical		Tpal_06_rabbit.fasta	58550.3	1	3	3	6	4.96e-06	0.0772	AQQLAQQSQQAQER	R	A	0.997	0.785	3.62	0	1	0	0	2	0	0	2	1613.8	845.692		21602.6	235	248	Empty	TRUE
REC-2120_238_253_254	253	253	Mudpit_2120_238_253_254: 20210326_253_G01	protein_WP_012460559_05072013	TPANIC_0486_TPANIC_RS02360_hypothetical		Tpal_06_rabbit.fasta	58550.3	1	3	3	6	4.96e-06	0.0772	ATEQAESLAR	K	E	0.997	0.514	2.45	0	1	0	0	2	0	0	2	1075.54	1023.34		115730	313	322	Empty	TRUE
REC-2120_238_253_254	253	253	Mudpit_2120_238_253_254: 20210326_253_G01	protein_WP_012460559_05072013	TPANIC_0486_TPANIC_RS02360_hypothetical		Tpal_06_rabbit.fasta	58550.3	1	3	3	6	4.96e-06	0.0772	VVDAQHLLSEIVLVDPK	K	T	0.997	0.485	3.13	0	1	0	0	0	2	0	2	1875.06	4390.3		26129.9	379	395	Empty	TRUE
REC-2120_238_253_254	253	253	Mudpit_2120_238_253_254: 20210326_253_G01	ribbon domain containing protein_WP_010881943_05072013	TPANIC_0494_TPANIC_RS02410_zinc		Tpal_06_rabbit.fasta	31433.2	1	5	5	14	1.16e-05	0.194	ALQVVLAQK	R	N	0.997	0.673	2.5	0	1	0	0	2	0	0	2	969.609	2103.77		174271	12	20	Empty	TRUE
REC-2120_238_253_254	253	253	Mudpit_2120_238_253_254: 20210326_253_G01	ribbon domain containing protein_WP_010881943_05072013	TPANIC_0494_TPANIC_RS02410_zinc		Tpal_06_rabbit.fasta	31433.2	1	5	5	14	1.16e-05	0.194	EGNSIVYCPYCSR	R	I	0.997	0.846	3.67	0	1	0	0	4	0	0	2	1604.68	2236.93		91769.8	218	230	Empty	TRUE
REC-2120_238_253_254	253	253	Mudpit_2120_238_253_254: 20210326_253_G01	ribbon domain containing protein_WP_010881943_05072013	TPANIC_0494_TPANIC_RS02410_zinc		Tpal_06_rabbit.fasta	31433.2	1	5	5	14	1.16e-05	0.194	FLVAQEELLTR	K	C	0.997	0.692	3.02	0	1	0	0	4	0	0	2	1318.74	3300.04		187930	33	43	Empty	TRUE
REC-2120_238_253_254	253	253	Mudpit_2120_238_253_254: 20210326_253_G01	ribbon domain containing protein_WP_010881943_05072013	TPANIC_0494_TPANIC_RS02410_zinc		Tpal_06_rabbit.fasta	31433.2	1	5	5	14	1.16e-05	0.194	NRLETEIAEAPK	K	F	0.997	0.639	3.5	0	1	0	0	1	0	0	2	1370.73	2012.94		48976	21	32	Empty	TRUE
REC-2120_238_253_254	253	253	Mudpit_2120_238_253_254: 20210326_253_G01	ribbon domain containing protein_WP_010881943_05072013	TPANIC_0494_TPANIC_RS02410_zinc		Tpal_06_rabbit.fasta	31433.2	1	5	5	14	1.16e-05	0.194	NVEYESVR	K	E	0.997	0.524	1.79	0	1	0	0	3	0	0	2	995.479	1316.64		110931	52	59	Empty	TRUE
REC-2120_238_253_254	253	253	Mudpit_2120_238_253_254: 20210326_253_G01	54 dependent Fis family transcriptional regulator_WP_010881968_05072013	TPANIC_0519_TPANIC_RS02540_sigma-DECOY			0	0.999	2	2	7	5.79e-06	0	NLDLPK	?	?	0.968	0.384	0.737	0	1	0	0	1	0	0	2	699.404	1133.62		16539	0	0	Empty	TRUE
REC-2120_238_253_254	253	253	Mudpit_2120_238_253_254: 20210326_253_G01	54 dependent Fis family transcriptional regulator_WP_010881968_05072013	TPANIC_0519_TPANIC_RS02540_sigma-DECOY			0	0.999	2	2	7	5.79e-06	0	VLLSLR	?	?	0.994	0.271	1.61	0	1	0	0	6	0	0	2	700.472	2458.87		123167	0	0	Empty	TRUE
REC-2120_238_253_254	253	253	Mudpit_2120_238_253_254: 20210326_253_G01	translocase subunit SecG_WP_014342465_05072013	TPANIC_0536_TPANIC_RS02630_preprotein		Tpal_06_rabbit.fasta	14236.2	1	2	2	13	1.07e-05	0.312	EGAGAPTSPESTGPAAGNSSGSGVAVPPSPEVR	K	-	0.997	0.733	4.78	0	1	0	0	0	5	0	2	2977.41	2238.47		103944	105	137	Empty	TRUE
REC-2120_238_253_254	253	253	Mudpit_2120_238_253_254: 20210326_253_G01	translocase subunit SecG_WP_014342465_05072013	TPANIC_0536_TPANIC_RS02630_preprotein		Tpal_06_rabbit.fasta	14236.2	1	2	2	13	1.07e-05	0.312	QAETAVEWWK	K	H	0.997	0.677	3.38	0	1	0	0	8	0	0	2	1247.61	3106.66		387857	91	100	Empty	TRUE
REC-2120_238_253_254	253	253	Mudpit_2120_238_253_254: 20210326_253_G01	phosphoglycerate kinase_05022015	TPANIC_0538_TPANIC_RS02640_WP_039487221		Tpal_06_rabbit.fasta	44811.5	0.265	0	0	5	4.13e-06	0.0885	HVVLISHLGDPTR	R	D	0.997	0.117	1.88	0	1	0	0	0	1	0	2	1443.81	1992.87		65031.1	53	65	Empty	FALSE	TPANIC_RS02640_TPANIC_0538_phosphoglycerate
REC-2120_238_253_254	253	253	Mudpit_2120_238_253_254: 20210326_253_G01	phosphoglycerate kinase_05022015	TPANIC_0538_TPANIC_RS02640_WP_039487221		Tpal_06_rabbit.fasta	44811.5	0.265	0	0	5	4.13e-06	0.0885	IAVLESLLR	K	T	0.997	0.784	1.66	0	1	0	0	2	0	0	2	1013.64	3915.39		17669.1	225	233	Empty	FALSE	TPANIC_RS02640_TPANIC_0538_phosphoglycerate
REC-2120_238_253_254	253	253	Mudpit_2120_238_253_254: 20210326_253_G01	phosphoglycerate kinase_05022015	TPANIC_0538_TPANIC_RS02640_WP_039487221		Tpal_06_rabbit.fasta	44811.5	0.265	0	0	5	4.13e-06	0.0885	LGVPVHFAPSCVGQR	K	E	0.997	0.728	2.6	0	1	0	0	0	2	0	2	1623.84	2624.27		54223.8	104	118	Empty	FALSE	TPANIC_RS02640_TPANIC_0538_phosphoglycerate
REC-2120_238_253_254	253	253	Mudpit_2120_238_253_254: 20210326_253_G01	family protein_WP_010882018_05072013	TPANIC_0571_TPANIC_RS02820_LemA		Tpal_06_rabbit.fasta	24313.7	1	6	7	15	1.24e-05	0.367	AGGVMQVGESALSDPEK	R	F	0.997	0.722	4.18	0	1	0	0	1	0	0	2	1674.8	2695.96		26111.1	105	121	Empty	TRUE
REC-2120_238_253_254	253	253	Mudpit_2120_238_253_254: 20210326_253_G01	family protein_WP_010882018_05072013	TPANIC_0571_TPANIC_RS02820_LemA		Tpal_06_rabbit.fasta	24313.7	1	6	7	15	1.24e-05	0.367	ANESFLALQSQLEGTENR	R	I	0.997	0.654	3.23	0	1	0	0	4	0	0	2	2006.98	3578.74		29141.9	151	168	Empty	TRUE
REC-2120_238_253_254	253	253	Mudpit_2120_238_253_254: 20210326_253_G01	family protein_WP_010882018_05072013	TPANIC_0571_TPANIC_RS02820_LemA		Tpal_06_rabbit.fasta	24313.7	1	6	7	15	1.24e-05	0.367	AVQEYNAYIR	R	S	0.997	0.521	2.47	0	1	0	0	2	0	0	2	1226.62	2111.98		76731.3	179	188	Empty	TRUE
REC-2120_238_253_254	253	253	Mudpit_2120_238_253_254: 20210326_253_G01	family protein_WP_010882018_05072013	TPANIC_0571_TPANIC_RS02820_LemA		Tpal_06_rabbit.fasta	24313.7	1	6	7	15	1.24e-05	0.367	LLLVSEQYPALR	R	A	0.997	0.824	3	0	1	0	0	4	0	0	2	1401.81	3431.95		179068	139	150	Empty	TRUE
REC-2120_238_253_254	253	253	Mudpit_2120_238_253_254: 20210326_253_G01	family protein_WP_010882018_05072013	TPANIC_0571_TPANIC_RS02820_LemA		Tpal_06_rabbit.fasta	24313.7	1	6	7	15	1.24e-05	0.367	RLDLIPNLVSTVK	R	G	0.997	0.527	3.02	0	1	0	0	1	2	0	2	1467.89	3658.11		72137.2	73	85	Empty	TRUE
REC-2120_238_253_254	253	253	Mudpit_2120_238_253_254: 20210326_253_G01	family protein_WP_010882018_05072013	TPANIC_0571_TPANIC_RS02820_LemA		Tpal_06_rabbit.fasta	24313.7	1	6	7	15	1.24e-05	0.367	VQAEIGGALGR	R	L	0.994	0.655	1.96	0	1	0	0	1	0	0	2	1070.6	1950.24		81241.3	128	138	Empty	TRUE
REC-2120_238_253_254	253	253	Mudpit_2120_238_253_254: 20210326_253_G01	protein_WP_010882021_05072013	TPANIC_0574_TPANIC_RS02830_hypothetical		Tpal_06_rabbit.fasta	47665.1	1	23	29	93	7.69e-05	0.571	AGDLDAGMFDAVSR	R	A	0.997	0.451	4.29	0	1	0	0	4	0	0	2	1424.65	3113.66		1278770	61	74	Empty	TRUE
REC-2120_238_253_254	253	253	Mudpit_2120_238_253_254: 20210326_253_G01	protein_WP_010882021_05072013	TPANIC_0574_TPANIC_RS02830_hypothetical		Tpal_06_rabbit.fasta	47665.1	1	23	29	93	7.69e-05	0.571	ASASFQDLGEDGEIK	R	F	0.997	0.815	4.87	0	1	0	0	2	0	0	2	1566.73	2556.65		146077	126	140	Empty	TRUE
REC-2120_238_253_254	253	253	Mudpit_2120_238_253_254: 20210326_253_G01	protein_WP_010882021_05072013	TPANIC_0574_TPANIC_RS02830_hypothetical		Tpal_06_rabbit.fasta	47665.1	1	23	29	93	7.69e-05	0.571	ASSFMVDSEEYK	R	I	0.997	0.742	2.63	0	1	0	0	2	0	0	2	1392.6	2416.64		519024	154	165	Empty	TRUE
REC-2120_238_253_254	253	253	Mudpit_2120_238_253_254: 20210326_253_G01	protein_WP_010882021_05072013	TPANIC_0574_TPANIC_RS02830_hypothetical		Tpal_06_rabbit.fasta	47665.1	1	23	29	93	7.69e-05	0.571	DVLLAGNAEADR	R	A	0.997	0.657	3.71	0	1	0	0	4	0	0	2	1243.63	2020.56		771883	49	60	Empty	TRUE
REC-2120_238_253_254	253	253	Mudpit_2120_238_253_254: 20210326_253_G01	protein_WP_010882021_05072013	TPANIC_0574_TPANIC_RS02830_hypothetical		Tpal_06_rabbit.fasta	47665.1	1	23	29	93	7.69e-05	0.571	EKFHFVEDSR	K	V	0.997	0.81	2.73	0	1	0	0	0	4	0	2	1293.62	1678.7		250790	191	200	Empty	TRUE
REC-2120_238_253_254	253	253	Mudpit_2120_238_253_254: 20210326_253_G01	protein_WP_010882021_05072013	TPANIC_0574_TPANIC_RS02830_hypothetical		Tpal_06_rabbit.fasta	47665.1	1	23	29	93	7.69e-05	0.571	FEAVEGAVALADR	K	A	0.997	0.667	3.1	0	1	0	0	4	0	0	2	1347.69	2957.88		293219	141	153	Empty	TRUE
REC-2120_238_253_254	253	253	Mudpit_2120_238_253_254: 20210326_253_G01	protein_WP_010882021_05072013	TPANIC_0574_TPANIC_RS02830_hypothetical		Tpal_06_rabbit.fasta	47665.1	1	23	29	93	7.69e-05	0.571	FHFVEDSR	K	V	0.997	0.761	2.76	0	1	0	0	4	0	0	2	1036.48	1778.91		806374	193	200	Empty	TRUE
REC-2120_238_253_254	253	253	Mudpit_2120_238_253_254: 20210326_253_G01	protein_WP_010882021_05072013	TPANIC_0574_TPANIC_RS02830_hypothetical		Tpal_06_rabbit.fasta	47665.1	1	23	29	93	7.69e-05	0.571	FKEFGSVR	R	A	0.981	0.334	1.78	0	1	0	0	1	0	0	2	969.515	1560.35		184947	421	428	Empty	TRUE
REC-2120_238_253_254	253	253	Mudpit_2120_238_253_254: 20210326_253_G01	protein_WP_010882021_05072013	TPANIC_0574_TPANIC_RS02830_hypothetical		Tpal_06_rabbit.fasta	47665.1	1	23	29	93	7.69e-05	0.571	FVPVAVPHELK	K	G	0.997	0.537	2.15	0	1	0	0	2	5	0	2	1235.71	2502.42		780685	176	186	Empty	TRUE
REC-2120_238_253_254	253	253	Mudpit_2120_238_253_254: 20210326_253_G01	protein_WP_010882021_05072013	TPANIC_0574_TPANIC_RS02830_hypothetical		Tpal_06_rabbit.fasta	47665.1	1	23	29	93	7.69e-05	0.571	HSADSWWK	K	T	0.997	0.719	2.77	0	1	0	0	11	0	0	2	1016.46	2097.18		670631	299	306	Empty	TRUE
REC-2120_238_253_254	253	253	Mudpit_2120_238_253_254: 20210326_253_G01	protein_WP_010882021_05072013	TPANIC_0574_TPANIC_RS02830_hypothetical		Tpal_06_rabbit.fasta	47665.1	1	23	29	93	7.69e-05	0.571	ISCGINYGFDR	R	F	0.997	0.599	3.42	0	1	0	0	4	0	0	2	1301.59	2484.61		419567	313	323	Empty	TRUE
REC-2120_238_253_254	253	253	Mudpit_2120_238_253_254: 20210326_253_G01	protein_WP_010882021_05072013	TPANIC_0574_TPANIC_RS02830_hypothetical		Tpal_06_rabbit.fasta	47665.1	1	23	29	93	7.69e-05	0.571	KKWEYETDPSVTK	R	M	0.997	0.768	4.64	0	1	0	0	0	4	0	2	1610.81	1541.87		424272	110	122	Empty	TRUE
REC-2120_238_253_254	253	253	Mudpit_2120_238_253_254: 20210326_253_G01	protein_WP_010882021_05072013	TPANIC_0574_TPANIC_RS02830_hypothetical		Tpal_06_rabbit.fasta	47665.1	1	23	29	93	7.69e-05	0.571	KVSSMESPHDLVVDTVGTGYHSR	R	F	0.997	0.636	4.47	0	1	0	0	0	0	1	2	2501.21	2464.15		44065.1	221	243	Empty	TRUE
REC-2120_238_253_254	253	253	Mudpit_2120_238_253_254: 20210326_253_G01	protein_WP_010882021_05072013	TPANIC_0574_TPANIC_RS02830_hypothetical		Tpal_06_rabbit.fasta	47665.1	1	23	29	93	7.69e-05	0.571	KWEYETDPSVTK	K	M	0.997	0.692	3.31	0	1	0	0	2	0	0	2	1482.71	1850.49		62058.2	111	122	Empty	TRUE
REC-2120_238_253_254	253	253	Mudpit_2120_238_253_254: 20210326_253_G01	protein_WP_010882021_05072013	TPANIC_0574_TPANIC_RS02830_hypothetical		Tpal_06_rabbit.fasta	47665.1	1	23	29	93	7.69e-05	0.571	LTLIANGYR	R	D	0.997	0.662	2.47	0	1	0	0	2	0	0	2	1020.58	2322.75		391599	334	342	Empty	TRUE
REC-2120_238_253_254	253	253	Mudpit_2120_238_253_254: 20210326_253_G01	protein_WP_010882021_05072013	TPANIC_0574_TPANIC_RS02830_hypothetical		Tpal_06_rabbit.fasta	47665.1	1	23	29	93	7.69e-05	0.571	QQFQYAVEVLGEK	R	V	0.997	0.642	3.88	0	1	0	0	4	0	0	2	1538.79	3299.43		96149.8	84	96	Empty	TRUE
REC-2120_238_253_254	253	253	Mudpit_2120_238_253_254: 20210326_253_G01	protein_WP_010882021_05072013	TPANIC_0574_TPANIC_RS02830_hypothetical		Tpal_06_rabbit.fasta	47665.1	1	23	29	93	7.69e-05	0.571	TMLTEDSFSAR	K	K	0.997	0.885	3.47	0	1	0	0	7	0	0	2	1257.58	2407.73		793667	210	220	Empty	TRUE
REC-2120_238_253_254	253	253	Mudpit_2120_238_253_254: 20210326_253_G01	protein_WP_010882021_05072013	TPANIC_0574_TPANIC_RS02830_hypothetical		Tpal_06_rabbit.fasta	47665.1	1	23	29	93	7.69e-05	0.571	VLTIGGADAETLMDAAVDVFADGQPK	K	L	0.997	0.82	5.84	0	1	0	0	4	6	0	2	2604.29	5521.22		178782	366	391	Empty	TRUE
REC-2120_238_253_254	253	253	Mudpit_2120_238_253_254: 20210326_253_G01	protein_WP_010882021_05072013	TPANIC_0574_TPANIC_RS02830_hypothetical		Tpal_06_rabbit.fasta	47665.1	1	23	29	93	7.69e-05	0.571	VSSMESPHDLVVDTVGTGYHSR	K	F	0.997	0.774	5.06	0	1	0	0	0	3	5	2	2373.11	2773.23		420075	222	243	Empty	TRUE
REC-2120_238_253_254	253	253	Mudpit_2120_238_253_254: 20210326_253_G01	protein_WP_010882021_05072013	TPANIC_0574_TPANIC_RS02830_hypothetical		Tpal_06_rabbit.fasta	47665.1	1	23	29	93	7.69e-05	0.571	VTENTNGLK	R	T	0.997	0.354	2.09	0	1	0	0	2	0	0	2	975.511	763.514		110213	201	209	Empty	TRUE
REC-2120_238_253_254	253	253	Mudpit_2120_238_253_254: 20210326_253_G01	protein_WP_010882021_05072013	TPANIC_0574_TPANIC_RS02830_hypothetical		Tpal_06_rabbit.fasta	47665.1	1	23	29	93	7.69e-05	0.571	WEYETDPSVTK	K	M	0.997	0.674	3.01	0	1	0	0	2	0	0	2	1354.62	2187.42		167267	112	122	Empty	TRUE
REC-2120_238_253_254	253	253	Mudpit_2120_238_253_254: 20210326_253_G01	protein_WP_010882021_05072013	TPANIC_0574_TPANIC_RS02830_hypothetical		Tpal_06_rabbit.fasta	47665.1	1	23	29	93	7.69e-05	0.571	YDYYGDDASYTNLMASYGTK	R	H	0.997	0.926	3.04	0	1	0	0	2	0	0	2	2297.95	3512.22		12523.1	279	298	Empty	TRUE
REC-2120_238_253_254	253	253	Mudpit_2120_238_253_254: 20210326_253_G01	protein_WP_010882021_05072013	TPANIC_0574_TPANIC_RS02830_hypothetical		Tpal_06_rabbit.fasta	47665.1	1	23	29	93	7.69e-05	0.571	YEGNIDIGLK	K	G	0.997	0.725	2.77	0	1	0	0	2	0	0	2	1121.58	2434.74		276408	354	363	Empty	TRUE
REC-2120_238_253_254	253	253	Mudpit_2120_238_253_254: 20210326_253_G01	family metallopeptidase_WP_010882038_05072013	TPANIC_0592_TPANIC_RS02925_M15-DECOY			0	1	1	1	1	8.27e-07	0	NGEALIKRVALLEPR	?	?	0.997	0.782	2.22	0	1	0	0	0	1	0	2	1679	4913.75		31194.4	0	0	Empty	TRUE
REC-2120_238_253_254	253	253	Mudpit_2120_238_253_254: 20210326_253_G01	repeat domain containing protein_WP_010882054_05072013	TPANIC_0608_TPANIC_RS03000_HEAT		Tpal_06_rabbit.fasta	31909.6	1	6	7	16	1.32e-05	0.209	AVVESIMDIAADGR	R	Y	0.997	0.641	3.93	0	1	0	0	2	0	0	2	1446.73	3680.63		140495	262	275	Empty	TRUE
REC-2120_238_253_254	253	253	Mudpit_2120_238_253_254: 20210326_253_G01	repeat domain containing protein_WP_010882054_05072013	TPANIC_0608_TPANIC_RS03000_HEAT		Tpal_06_rabbit.fasta	31909.6	1	6	7	16	1.32e-05	0.209	GSDDLQEALSR	R	L	0.997	0.582	3.69	0	1	0	0	4	0	0	2	1190.56	2272.48		455037	138	148	Empty	TRUE
REC-2120_238_253_254	253	253	Mudpit_2120_238_253_254: 20210326_253_G01	repeat domain containing protein_WP_010882054_05072013	TPANIC_0608_TPANIC_RS03000_HEAT		Tpal_06_rabbit.fasta	31909.6	1	6	7	16	1.32e-05	0.209	LATAGLFR	R	V	0.997	0.656	2.48	0	1	0	0	2	0	0	2	848.499	2549.78		199386	149	156	Empty	TRUE
REC-2120_238_253_254	253	253	Mudpit_2120_238_253_254: 20210326_253_G01	repeat domain containing protein_WP_010882054_05072013	TPANIC_0608_TPANIC_RS03000_HEAT		Tpal_06_rabbit.fasta	31909.6	1	6	7	16	1.32e-05	0.209	RAVVESIMDIAADGR	R	Y	0.997	0.684	3.49	0	1	0	0	1	0	0	2	1602.83	3481.54		13162.6	261	275	Empty	TRUE
REC-2120_238_253_254	253	253	Mudpit_2120_238_253_254: 20210326_253_G01	repeat domain containing protein_WP_010882054_05072013	TPANIC_0608_TPANIC_RS03000_HEAT		Tpal_06_rabbit.fasta	31909.6	1	6	7	16	1.32e-05	0.209	TKDALIQVMCADREPSVVR	R	A	0.997	0.406	2.14	0	1	0	0	0	2	2	2	2188.12	2793.85		198108	187	205	Empty	TRUE
REC-2120_238_253_254	253	253	Mudpit_2120_238_253_254: 20210326_253_G01	repeat domain containing protein_WP_010882054_05072013	TPANIC_0608_TPANIC_RS03000_HEAT		Tpal_06_rabbit.fasta	31909.6	1	6	7	16	1.32e-05	0.209	VINDFPDIR	R	L	0.997	0.658	2.4	0	1	0	0	3	0	0	2	1088.57	2695.75		590043	164	172	Empty	TRUE
REC-2120_238_253_254	253	253	Mudpit_2120_238_253_254: 20210326_253_G01	domain containing protein_WP_010882195_05072013	TPANIC_0750_TPANIC_RS03715_VWA		Tpal_06_rabbit.fasta	25940.3	1	4	5	17	1.41e-05	0.211	ALDTVWEIQEK	R	R	0.997	0.723	3.42	0	1	0	0	2	0	0	2	1331.68	3078.12		128409	114	124	Empty	TRUE
REC-2120_238_253_254	253	253	Mudpit_2120_238_253_254: 20210326_253_G01	domain containing protein_WP_010882195_05072013	TPANIC_0750_TPANIC_RS03715_VWA		Tpal_06_rabbit.fasta	25940.3	1	4	5	17	1.41e-05	0.211	FSSLHR	K	W	0.989	0.229	1.48	0	1	0	0	5	0	0	2	746.394	809.189		282197	47	52	Empty	TRUE
REC-2120_238_253_254	253	253	Mudpit_2120_238_253_254: 20210326_253_G01	domain containing protein_WP_010882195_05072013	TPANIC_0750_TPANIC_RS03715_VWA		Tpal_06_rabbit.fasta	25940.3	1	4	5	17	1.41e-05	0.211	IISVVDSIVPNGR	K	Y	0.997	0.601	2.99	0	1	0	0	2	0	0	2	1368.78	3209.55		82947	95	107	Empty	TRUE
REC-2120_238_253_254	253	253	Mudpit_2120_238_253_254: 20210326_253_G01	domain containing protein_WP_010882195_05072013	TPANIC_0750_TPANIC_RS03715_VWA		Tpal_06_rabbit.fasta	25940.3	1	4	5	17	1.41e-05	0.211	VLLLVTDLEHDAPLTSK	K	Y	0.997	0.782	4.01	0	1	0	0	4	4	0	2	1864.04	4026.72		226795	133	149	Empty	TRUE
REC-2120_238_253_254	253	253	Mudpit_2120_238_253_254: 20210326_253_G01	DEAH box helicase_WP_010882215_05072013	TPANIC_0770_TPANIC_RS03810_DEAD		Tpal_06_rabbit.fasta	72497.4	1	2	2	2	1.65e-06	0.0185	IEALVR	K	L	0.967	0.0385	1.34	0	1	0	0	1	0	0	2	700.435	1698.64		25252.3	273	278	Empty	TRUE
REC-2120_238_253_254	253	253	Mudpit_2120_238_253_254: 20210326_253_G01	DEAH box helicase_WP_010882215_05072013	TPANIC_0770_TPANIC_RS03810_DEAD		Tpal_06_rabbit.fasta	72497.4	1	2	2	2	1.65e-06	0.0185	IQKIPR	R	I	0.973	0.641	1.74	0	1	0	0	1	0	0	2	754.494	943.048		76381.7	140	145	Empty	TRUE
REC-2120_238_253_254	253	253	Mudpit_2120_238_253_254: 20210326_253_G01	protein_WP_010882217_05072013	TPANIC_0772_TPANIC_RS03820_hypothetical		Tpal_06_rabbit.fasta	30840.9	1	3	3	6	4.96e-06	0.139	ELGVLNAYTVDR	K	L	0.997	0.694	3.3	0	1	0	0	2	0	0	2	1349.71	3035.17		34867.2	66	77	Empty	TRUE
REC-2120_238_253_254	253	253	Mudpit_2120_238_253_254: 20210326_253_G01	protein_WP_010882217_05072013	TPANIC_0772_TPANIC_RS03820_hypothetical		Tpal_06_rabbit.fasta	30840.9	1	3	3	6	4.96e-06	0.139	TIPGANGYNCPAVR	R	I	0.997	0.551	2.08	0	1	0	0	3	0	0	2	1489.72	1966.31		70495.8	190	203	Empty	TRUE
REC-2120_238_253_254	253	253	Mudpit_2120_238_253_254: 20210326_253_G01	protein_WP_010882217_05072013	TPANIC_0772_TPANIC_RS03820_hypothetical		Tpal_06_rabbit.fasta	30840.9	1	3	3	6	4.96e-06	0.139	YLGEYEAQTLTR	K	E	0.997	0.838	2.88	0	1	0	0	1	0	0	2	1443.71	2606.33		31820.3	128	139	Empty	TRUE
REC-2120_238_253_254	253	253	Mudpit_2120_238_253_254: 20210326_253_G01	protein_WP_010882222_05072013	TPANIC_0777_TPANIC_RS03855_hypothetical		Tpal_06_rabbit.fasta	9018.2	1	8	12	81	6.7e-05	0.797	EVDNSLPER	K	L	0.997	0.655	2.14	0	1	0	0	8	0	0	2	1058.51	1241.27		4165240	12	20	Empty	TRUE
REC-2120_238_253_254	253	253	Mudpit_2120_238_253_254: 20210326_253_G01	protein_WP_010882222_05072013	TPANIC_0777_TPANIC_RS03855_hypothetical		Tpal_06_rabbit.fasta	9018.2	1	8	12	81	6.7e-05	0.797	EYDVCEDCK	R	E	0.997	0.23	2.6	0	1	0	0	10	0	0	2	1217.45	1229.06		872636	27	35	Empty	TRUE
REC-2120_238_253_254	253	253	Mudpit_2120_238_253_254: 20210326_253_G01	protein_WP_010882222_05072013	TPANIC_0777_TPANIC_RS03855_hypothetical		Tpal_06_rabbit.fasta	9018.2	1	8	12	81	6.7e-05	0.797	EYDVCEDCKESIEDK	R	L	0.997	0.617	5.22	0	1	0	0	15	17	0	2	1918.77	1695.81		2253360	27	41	Empty	TRUE
REC-2120_238_253_254	253	253	Mudpit_2120_238_253_254: 20210326_253_G01	protein_WP_010882222_05072013	TPANIC_0777_TPANIC_RS03855_hypothetical		Tpal_06_rabbit.fasta	9018.2	1	8	12	81	6.7e-05	0.797	KEVDNSLPER	R	L	0.997	0.462	3.2	0	1	0	0	2	3	0	2	1186.61	902.624		393178	11	20	Empty	TRUE
REC-2120_238_253_254	253	253	Mudpit_2120_238_253_254: 20210326_253_G01	protein_WP_010882222_05072013	TPANIC_0777_TPANIC_RS03855_hypothetical		Tpal_06_rabbit.fasta	9018.2	1	8	12	81	6.7e-05	0.797	LYWTFR	R	E	0.993	0.622	1.82	0	1	0	0	4	0	0	2	885.462	3390.65		887370	21	26	Empty	TRUE
REC-2120_238_253_254	253	253	Mudpit_2120_238_253_254: 20210326_253_G01	protein_WP_010882222_05072013	TPANIC_0777_TPANIC_RS03855_hypothetical		Tpal_06_rabbit.fasta	9018.2	1	8	12	81	6.7e-05	0.797	THQPYSQGWYENQFMGMVQR	R	G	0.997	0.847	4.89	0	1	0	0	0	14	0	2	2487.1	3167.09		378422	48	67	Empty	TRUE
REC-2120_238_253_254	253	253	Mudpit_2120_238_253_254: 20210326_253_G01	protein_WP_010882222_05072013	TPANIC_0777_TPANIC_RS03855_hypothetical		Tpal_06_rabbit.fasta	9018.2	1	8	12	81	6.7e-05	0.797	TLQCDICR	K	K	0.997	0.759	2.53	0	1	0	0	6	0	0	2	1065.48	1451.34		3090670	3	10	Empty	TRUE
REC-2120_238_253_254	253	253	Mudpit_2120_238_253_254: 20210326_253_G01	protein_WP_010882222_05072013	TPANIC_0777_TPANIC_RS03855_hypothetical		Tpal_06_rabbit.fasta	9018.2	1	8	12	81	6.7e-05	0.797	TLQCDICRK	K	E	0.997	0.496	2.68	0	1	0	0	0	2	0	2	1193.58	1133.74		132605	3	11	Empty	TRUE
REC-2120_238_253_254	253	253	Mudpit_2120_238_253_254: 20210326_253_G01	membrane lipoprotein sorting protein_WP_010882234_05072013	TPANIC_0789_TPANIC_RS03910_outer		Tpal_06_rabbit.fasta	29040.8	1	4	4	7	5.79e-06	0.194	ALLWIEQETGR	R	F	0.997	0.453	2.67	0	1	0	0	2	0	0	2	1315.7	3536.78		48647.9	175	185	Empty	TRUE
REC-2120_238_253_254	253	253	Mudpit_2120_238_253_254: 20210326_253_G01	membrane lipoprotein sorting protein_WP_010882234_05072013	TPANIC_0789_TPANIC_RS03910_outer		Tpal_06_rabbit.fasta	29040.8	1	4	4	7	5.79e-06	0.194	IMTLSDYETIQGVDTPK	K	T	0.997	0.752	3.58	0	1	0	0	2	0	0	2	1910.94	3334.45		28443.6	201	217	Empty	TRUE
REC-2120_238_253_254	253	253	Mudpit_2120_238_253_254: 20210326_253_G01	membrane lipoprotein sorting protein_WP_010882234_05072013	TPANIC_0789_TPANIC_RS03910_outer		Tpal_06_rabbit.fasta	29040.8	1	4	4	7	5.79e-06	0.194	TAETGTMGTQAR	K	M	0.997	0.695	2.84	0	1	0	0	2	0	0	2	1223.57	763.52		74466.1	34	45	Empty	TRUE
REC-2120_238_253_254	253	253	Mudpit_2120_238_253_254: 20210326_253_G01	membrane lipoprotein sorting protein_WP_010882234_05072013	TPANIC_0789_TPANIC_RS03910_outer		Tpal_06_rabbit.fasta	29040.8	1	4	4	7	5.79e-06	0.194	TVVLETIAQR	K	S	0.997	0.463	1.94	0	1	0	0	1	0	0	2	1129.66	2492.53		61635.5	218	227	Empty	TRUE
REC-2120_238_253_254	253	253	Mudpit_2120_238_253_254: 20210326_253_G01	protein_WP_014342609_05072013	TPANIC_0847_TPANIC_RS04190_hypothetical		Tpal_06_rabbit.fasta	12471.4	1	6	9	36	2.98e-05	0.685	ALNHLSTFEDSAYGEALTQHAAK	K	V	0.997	0.798	6.61	0	1	0	0	2	4	6	2	2474.19	2915.96		2713350	66	88	Empty	TRUE
REC-2120_238_253_254	253	253	Mudpit_2120_238_253_254: 20210326_253_G01	protein_WP_014342609_05072013	TPANIC_0847_TPANIC_RS04190_hypothetical		Tpal_06_rabbit.fasta	12471.4	1	6	9	36	2.98e-05	0.685	AVHLVQMLK	K	E	0.997	0.556	2.6	0	1	0	0	2	0	0	2	1038.61	2368.62		180889	17	25	Empty	TRUE
REC-2120_238_253_254	253	253	Mudpit_2120_238_253_254: 20210326_253_G01	protein_WP_014342609_05072013	TPANIC_0847_TPANIC_RS04190_hypothetical		Tpal_06_rabbit.fasta	12471.4	1	6	9	36	2.98e-05	0.685	EHAGLSEELTSR	R	T	0.997	0.605	3	0	1	0	0	3	0	0	2	1328.64	1677.45		91334.9	94	105	Empty	TRUE
REC-2120_238_253_254	253	253	Mudpit_2120_238_253_254: 20210326_253_G01	protein_WP_014342609_05072013	TPANIC_0847_TPANIC_RS04190_hypothetical		Tpal_06_rabbit.fasta	12471.4	1	6	9	36	2.98e-05	0.685	IEEGILK	K	A	0.997	0.268	2.22	0	1	0	0	4	0	0	2	801.472	1820.57		503330	59	65	Empty	TRUE
REC-2120_238_253_254	253	253	Mudpit_2120_238_253_254: 20210326_253_G01	protein_WP_014342609_05072013	TPANIC_0847_TPANIC_RS04190_hypothetical		Tpal_06_rabbit.fasta	12471.4	1	6	9	36	2.98e-05	0.685	ITELEQLVLAFQDDQTK	R	I	0.997	0.677	4.65	0	1	0	0	6	5	0	2	1991.03	4999.39		223848	42	58	Empty	TRUE
REC-2120_238_253_254	253	253	Mudpit_2120_238_253_254: 20210326_253_G01	protein_WP_014342609_05072013	TPANIC_0847_TPANIC_RS04190_hypothetical		Tpal_06_rabbit.fasta	12471.4	1	6	9	36	2.98e-05	0.685	MLNLGQVK	-	V	0.997	0.416	2.09	0	1	0	0	4	0	0	2	902.513	2320.42		450095	1	8	Empty	TRUE
REC-2120_238_253_254	253	253	Mudpit_2120_238_253_254: 20210326_253_G01	family protein_WP_014342833_05072013	TPANIC_0856_TPANIC_RS04235_UPF0164		Tpal_06_rabbit.fasta	41536.9	1	2	2	3	2.48e-06	0.0685	CTGVGTCCNGEKPCCK	R	D	0.997	0.292	3.53	0	1	0	0	0	2	0	2	1887.73	696.693		29895.6	245	260	Empty	TRUE
REC-2120_238_253_254	253	253	Mudpit_2120_238_253_254: 20210326_253_G01	family protein_WP_014342833_05072013	TPANIC_0856_TPANIC_RS04235_UPF0164		Tpal_06_rabbit.fasta	41536.9	1	2	2	3	2.48e-06	0.0685	LGGLGIVNFSR	K	R	0.997	0.689	2.9	0	1	0	0	1	0	0	2	1132.65	3373.91		25741.7	148	158	Empty	TRUE
REC-2120_238_253_254	253	253	Mudpit_2120_238_253_254: 20210326_253_G01	family protein_WP_010882302_05072013	TPANIC_0858_TPANIC_RS04240_UPF0164		Tpal_06_rabbit.fasta	43391.5	1	0	0	10	8.27e-06	0.0858	DCDCNCPCQDCNDK	K	G	0.997	0.205	2.51	0	1	0	0	2	0	0	2	1860.57	634.607		19833.4	266	279	Empty	TRUE
REC-2120_238_253_254	253	253	Mudpit_2120_238_253_254: 20210326_253_G01	family protein_WP_010882302_05072013	TPANIC_0858_TPANIC_RS04240_UPF0164		Tpal_06_rabbit.fasta	43391.5	1	0	0	10	8.27e-06	0.0858	GAIGIINFAR	R	R	0.997	0.469	2.46	0	1	0	0	6	0	0	2	1031.6	3330.26		175658	161	170	Empty	TRUE
REC-2120_238_253_254	253	253	Mudpit_2120_238_253_254: 20210326_253_G01	family protein_WP_010882302_05072013	TPANIC_0858_TPANIC_RS04240_UPF0164		Tpal_06_rabbit.fasta	43391.5	1	0	0	10	8.27e-06	0.0858	IGGLSLGANLK	R	A	0.997	0.509	2.21	0	1	0	0	2	0	0	2	1042.63	2814.85		42878.6	172	182	Empty	TRUE
REC-2120_238_253_254	253	253	Mudpit_2120_238_253_254: 20210326_253_G01	domain containing protein_WP_010882338_05072013	TPANIC_0895_TPANIC_RS04415_DUF302		Tpal_06_rabbit.fasta	18863.3	1	3	3	12	9.92e-06	0.179	QNLDIQPAK	K	L	0.997	0.628	3.11	0	1	0	0	2	0	0	2	1026.56	1464.57		166991	86	94	Empty	TRUE
REC-2120_238_253_254	253	253	Mudpit_2120_238_253_254: 20210326_253_G01	domain containing protein_WP_010882338_05072013	TPANIC_0895_TPANIC_RS04415_DUF302		Tpal_06_rabbit.fasta	18863.3	1	3	3	12	9.92e-06	0.179	TMQLLESALR	R	T	0.997	0.705	2.53	0	1	0	0	8	0	0	2	1161.63	3330.09		179311	58	67	Empty	TRUE
REC-2120_238_253_254	253	253	Mudpit_2120_238_253_254: 20210326_253_G01	domain containing protein_WP_010882338_05072013	TPANIC_0895_TPANIC_RS04415_DUF302		Tpal_06_rabbit.fasta	18863.3	1	3	3	12	9.92e-06	0.179	VPLYLMVTDVR	R	G	0.997	0.679	2.76	0	1	0	0	2	0	0	2	1305.72	3880.51		48412.4	118	128	Empty	TRUE
REC-2120_238_253_254	253	253	Mudpit_2120_238_253_254: 20210326_253_G01	domain containing protein_WP_010882349_05072013	TPANIC_0906_TPANIC_RS04455_KH		Tpal_06_rabbit.fasta	8686.2	0.068	0	0	18	1.49e-05	0.312	ALVDRPGEVTVTK	R	S	0.997	0.63	3.02	0	1	0	0	4	3	0	2	1384.78	1683.33		872885	15	27	Empty	FALSE	TPANIC_RS04455_TPANIC_0906_KH
REC-2120_238_253_254	253	253	Mudpit_2120_238_253_254: 20210326_253_G01	domain containing protein_WP_010882349_05072013	TPANIC_0906_TPANIC_RS04455_KH		Tpal_06_rabbit.fasta	8686.2	0.068	0	0	18	1.49e-05	0.312	SPGEGLEILQLR	K	V	0.997	0.629	3.49	0	1	0	0	11	0	0	2	1311.73	3634.37		594478	28	39	Empty	FALSE	TPANIC_RS04455_TPANIC_0906_KH
REC-2120_238_253_254	253	253	Mudpit_2120_238_253_254: 20210326_253_G01	WP_010882362_05072013	TPANIC_0919_TPANIC_RS04520_thioredoxin		Tpal_06_rabbit.fasta	11391.2	1	3	4	75	6.2e-05	0.333	ILTLIQK	K	N	0.997	0.47	2.57	0	1	0	0	38	0	0	2	828.556	2426.18		8089910	97	103	Empty	TRUE
REC-2120_238_253_254	253	253	Mudpit_2120_238_253_254: 20210326_253_G01	WP_010882362_05072013	TPANIC_0919_TPANIC_RS04520_thioredoxin		Tpal_06_rabbit.fasta	11391.2	1	3	4	75	6.2e-05	0.333	SIGFVDK	R	S	0.982	0.748	1.8	0	1	0	0	5	0	0	2	765.414	1784.21		2152330	88	94	Empty	TRUE
REC-2120_238_253_254	253	253	Mudpit_2120_238_253_254: 20210326_253_G01	WP_010882362_05072013	TPANIC_0919_TPANIC_RS04520_thioredoxin		Tpal_06_rabbit.fasta	11391.2	1	3	4	75	6.2e-05	0.333	TIETNPLVIVDFWAPWCGSCK	K	M	0.997	0.839	4.38	0	1	0	0	20	12	0	2	2493.19	5479.81		1762040	14	34	Empty	TRUE
REC-2120_238_253_254	253	253	Mudpit_2120_238_253_254: 20210326_253_G01	WP_010882368_05072013	TPANIC_0925_TPANIC_RS04560_flavodoxin		Tpal_06_rabbit.fasta	15793.4	1	4	5	19	1.57e-05	0.384	AAGADVFEGK	K	G	0.997	0.784	2.4	0	1	0	0	1	0	0	2	964.473	1613.45		488555	112	121	Empty	TRUE
REC-2120_238_253_254	253	253	Mudpit_2120_238_253_254: 20210326_253_G01	WP_010882368_05072013	TPANIC_0925_TPANIC_RS04560_flavodoxin		Tpal_06_rabbit.fasta	15793.4	1	4	5	19	1.57e-05	0.384	CIVEGLNVGGAK	R	A	0.997	0.726	3.18	0	1	0	0	7	0	0	2	1216.64	2462.46		869073	21	32	Empty	TRUE
REC-2120_238_253_254	253	253	Mudpit_2120_238_253_254: 20210326_253_G01	WP_010882368_05072013	TPANIC_0925_TPANIC_RS04560_flavodoxin		Tpal_06_rabbit.fasta	15793.4	1	4	5	19	1.57e-05	0.384	GEIAYDDPSEEAQASCK	K	A	0.997	0.938	4.36	0	1	0	0	8	0	0	2	1869.78	1813.25		485852	122	138	Empty	TRUE
REC-2120_238_253_254	253	253	Mudpit_2120_238_253_254: 20210326_253_G01	WP_010882368_05072013	TPANIC_0925_TPANIC_RS04560_flavodoxin		Tpal_06_rabbit.fasta	15793.4	1	4	5	19	1.57e-05	0.384	VAVIFWSGTGHTETMAR	K	C	0.997	0.495	3.23	0	1	0	0	0	3	0	2	1862.92	2905.45		180684	4	20	Empty	TRUE
REC-2120_238_253_254	253	253	Mudpit_2120_238_253_254: 20210326_253_G01	biosynthesis anti sigma factor FlgM_WP_010882418_05072013	TPANIC_0974_TPANIC_RS04795_flagellar		Tpal_06_rabbit.fasta	10221.7	1	4	4	14	1.16e-05	0.462	ALSHVVER	R	F	0.997	0.701	2.04	0	1	0	0	4	0	0	2	910.51	815.508		77264.5	79	86	Empty	TRUE
REC-2120_238_253_254	253	253	Mudpit_2120_238_253_254: 20210326_253_G01	biosynthesis anti sigma factor FlgM_WP_010882418_05072013	TPANIC_0974_TPANIC_RS04795_flagellar		Tpal_06_rabbit.fasta	10221.7	1	4	4	14	1.16e-05	0.462	APAGDEITVSAEAQK	R	K	0.997	0.636	4.7	0	1	0	0	2	0	0	2	1486.74	1731.02		221920	27	41	Empty	TRUE
REC-2120_238_253_254	253	253	Mudpit_2120_238_253_254: 20210326_253_G01	biosynthesis anti sigma factor FlgM_WP_010882418_05072013	TPANIC_0974_TPANIC_RS04795_flagellar		Tpal_06_rabbit.fasta	10221.7	1	4	4	14	1.16e-05	0.462	LADPAYLER	K	A	0.997	0.666	2.7	0	1	0	0	4	0	0	2	1047.55	2157.77		289889	70	78	Empty	TRUE
REC-2120_238_253_254	253	253	Mudpit_2120_238_253_254: 20210326_253_G01	biosynthesis anti sigma factor FlgM_WP_010882418_05072013	TPANIC_0974_TPANIC_RS04795_flagellar		Tpal_06_rabbit.fasta	10221.7	1	4	4	14	1.16e-05	0.462	LSGLDPVQNLR	K	A	0.997	0.608	3.33	0	1	0	0	4	0	0	2	1211.67	2779.94		300072	6	16	Empty	TRUE
REC-2120_238_253_254	253	253	Mudpit_2120_238_253_254: 20210326_253_G01	protein_WP_010882436_05072013	TPANIC_0992_TPANIC_RS04885_hypothetical		Tpal_06_rabbit.fasta	10147.5	1	2	2	3	2.48e-06	0.242	EAAACAVWER	R	S	0.997	0.574	1.83	0	1	0	0	1	0	0	2	1162.53	2119.57		88313.5	44	53	Empty	TRUE
REC-2120_238_253_254	253	253	Mudpit_2120_238_253_254: 20210326_253_G01	protein_WP_010882436_05072013	TPANIC_0992_TPANIC_RS04885_hypothetical		Tpal_06_rabbit.fasta	10147.5	1	2	2	3	2.48e-06	0.242	SSLQELLSAGAFR	R	E	0.997	0.523	1.94	0	1	0	0	2	0	0	2	1378.73	4039.2		29728.1	31	43	Empty	TRUE
REC-2120_238_253_254	253	253	Mudpit_2120_238_253_254: 20210326_253_G01	polymerase III subunit beta_WP_010881452_01042017	TPANIC_RS00010_TPANIC_0002_DNA-DECOY			0	1	2	2	5	4.13e-06	0	LQFSIK	?	?	0.973	0.278	1.99	0	1	0	0	1	0	0	2	735.44	2556.37		160558	0	0	Empty	TRUE
REC-2120_238_253_254	253	253	Mudpit_2120_238_253_254: 20210326_253_G01	polymerase III subunit beta_WP_010881452_01042017	TPANIC_RS00010_TPANIC_0002_DNA-DECOY			0	1	2	2	5	4.13e-06	0	LQFSIKK	?	?	0.997	0.447	2.13	0	1	0	0	4	0	0	2	863.535	1939.25		429588	0	0	Empty	TRUE
REC-2120_238_253_254	253	253	Mudpit_2120_238_253_254: 20210326_253_G01	GroEL_WP_010881479_01042017	TPANIC_RS00150_TPANIC_0030_chaperonin		Tpal_06_rabbit.fasta	57982	1	28	33	157	0.00013	0.517	ADLSGLTPDEAVGFK	K	I	0.997	0.68	4.71	0	1	0	0	5	0	0	2	1519.76	3143.92		1129670	428	442	Empty	TRUE
REC-2120_238_253_254	253	253	Mudpit_2120_238_253_254: 20210326_253_G01	GroEL_WP_010881479_01042017	TPANIC_RS00150_TPANIC_0030_chaperonin		Tpal_06_rabbit.fasta	57982	1	28	33	157	0.00013	0.517	ALEEPIR	R	Q	0.997	0.603	2.38	0	1	0	0	2	0	0	2	827.462	1454.06		936206	447	453	Empty	TRUE
REC-2120_238_253_254	253	253	Mudpit_2120_238_253_254: 20210326_253_G01	GroEL_WP_010881479_01042017	TPANIC_RS00150_TPANIC_0030_chaperonin		Tpal_06_rabbit.fasta	57982	1	28	33	157	0.00013	0.517	APGFGDR	K	R	0.972	0.488	1.54	0	1	0	0	1	0	0	2	719.347	1036.1		235707	277	283	Empty	TRUE
REC-2120_238_253_254	253	253	Mudpit_2120_238_253_254: 20210326_253_G01	GroEL_WP_010881479_01042017	TPANIC_RS00150_TPANIC_0030_chaperonin		Tpal_06_rabbit.fasta	57982	1	28	33	157	0.00013	0.517	AVAAGMTPLELK	K	R	0.997	0.57	3.35	0	1	0	0	12	0	0	2	1200.67	2518.72		1081410	105	116	Empty	TRUE
REC-2120_238_253_254	253	253	Mudpit_2120_238_253_254: 20210326_253_G01	GroEL_WP_010881479_01042017	TPANIC_RS00150_TPANIC_0030_chaperonin		Tpal_06_rabbit.fasta	57982	1	28	33	157	0.00013	0.517	AVAAGMTPLELKR	K	G	0.997	0.753	3.39	0	1	0	0	0	2	0	2	1356.77	2336.89		75446.5	105	117	Empty	TRUE
REC-2120_238_253_254	253	253	Mudpit_2120_238_253_254: 20210326_253_G01	GroEL_WP_010881479_01042017	TPANIC_RS00150_TPANIC_0030_chaperonin		Tpal_06_rabbit.fasta	57982	1	28	33	157	0.00013	0.517	AVAIAVDDIK	K	Q	0.997	0.695	3.07	0	1	0	0	8	0	0	2	1014.58	2392.67		2237700	122	131	Empty	TRUE
REC-2120_238_253_254	253	253	Mudpit_2120_238_253_254: 20210326_253_G01	GroEL_WP_010881479_01042017	TPANIC_RS00150_TPANIC_0030_chaperonin		Tpal_06_rabbit.fasta	57982	1	28	33	157	0.00013	0.517	DLLPLLEK	K	I	0.997	0.564	1.77	0	1	0	0	11	0	0	2	940.572	3766.49		1042370	231	238	Empty	TRUE
REC-2120_238_253_254	253	253	Mudpit_2120_238_253_254: 20210326_253_G01	GroEL_WP_010881479_01042017	TPANIC_RS00150_TPANIC_0030_chaperonin		Tpal_06_rabbit.fasta	57982	1	28	33	157	0.00013	0.517	GYGAPTVTK	K	D	0.997	0.606	1.73	0	1	0	0	4	0	0	2	893.473	1220.06		768194	42	50	Empty	TRUE
REC-2120_238_253_254	253	253	Mudpit_2120_238_253_254: 20210326_253_G01	GroEL_WP_010881479_01042017	TPANIC_RS00150_TPANIC_0030_chaperonin		Tpal_06_rabbit.fasta	57982	1	28	33	157	0.00013	0.517	GYISSYFVTDR	R	D	0.997	0.549	2.97	0	1	0	0	2	0	0	2	1307.63	3097.33		124638	197	207	Empty	TRUE
REC-2120_238_253_254	253	253	Mudpit_2120_238_253_254: 20210326_253_G01	GroEL_WP_010881479_01042017	TPANIC_RS00150_TPANIC_0030_chaperonin		Tpal_06_rabbit.fasta	57982	1	28	33	157	0.00013	0.517	GYISSYFVTDRDR	R	M	0.997	0.0873	1.76	0	1	0	0	1	6	0	2	1578.75	2821.72		365244	197	209	Empty	TRUE
REC-2120_238_253_254	253	253	Mudpit_2120_238_253_254: 20210326_253_G01	GroEL_WP_010881479_01042017	TPANIC_RS00150_TPANIC_0030_chaperonin		Tpal_06_rabbit.fasta	57982	1	28	33	157	0.00013	0.517	IGAVTEVEMK	K	E	0.997	0.609	3.21	0	1	0	0	9	0	0	2	1076.57	2038.19		933856	380	389	Empty	TRUE
REC-2120_238_253_254	253	253	Mudpit_2120_238_253_254: 20210326_253_G01	GroEL_WP_010881479_01042017	TPANIC_RS00150_TPANIC_0030_chaperonin		Tpal_06_rabbit.fasta	57982	1	28	33	157	0.00013	0.517	ILASAIEK	R	V	0.997	0.584	2.55	0	1	0	0	6	0	0	2	844.514	1613.55		1171380	160	167	Empty	TRUE
REC-2120_238_253_254	253	253	Mudpit_2120_238_253_254: 20210326_253_G01	GroEL_WP_010881479_01042017	TPANIC_RS00150_TPANIC_0030_chaperonin		Tpal_06_rabbit.fasta	57982	1	28	33	157	0.00013	0.517	KLLSGVEQISSAVK	K	V	0.997	0.736	2.92	0	1	0	0	1	1	0	2	1458.85	2645.99		57348.4	14	27	Empty	TRUE
REC-2120_238_253_254	253	253	Mudpit_2120_238_253_254: 20210326_253_G01	GroEL_WP_010881479_01042017	TPANIC_RS00150_TPANIC_0030_chaperonin		Tpal_06_rabbit.fasta	57982	1	28	33	157	0.00013	0.517	LESADIALLGQAK	K	S	0.997	0.623	3.49	0	1	0	0	11	0	0	2	1328.74	3016.12		1320320	308	320	Empty	TRUE
REC-2120_238_253_254	253	253	Mudpit_2120_238_253_254: 20210326_253_G01	GroEL_WP_010881479_01042017	TPANIC_RS00150_TPANIC_0030_chaperonin		Tpal_06_rabbit.fasta	57982	1	28	33	157	0.00013	0.517	LLSGVEQISSAVK	K	V	0.997	0.718	3.71	0	1	0	0	5	0	0	2	1330.76	2850.5		1642020	15	27	Empty	TRUE
REC-2120_238_253_254	253	253	Mudpit_2120_238_253_254: 20210326_253_G01	GroEL_WP_010881479_01042017	TPANIC_RS00150_TPANIC_0030_chaperonin		Tpal_06_rabbit.fasta	57982	1	28	33	157	0.00013	0.517	METVYENPYILIYDK	R	S	0.997	0.634	4.27	0	1	0	0	6	0	0	2	1890.92	3987.21		93079.6	210	224	Empty	TRUE
REC-2120_238_253_254	253	253	Mudpit_2120_238_253_254: 20210326_253_G01	GroEL_WP_010881479_01042017	TPANIC_RS00150_TPANIC_0030_chaperonin		Tpal_06_rabbit.fasta	57982	1	28	33	157	0.00013	0.517	MEWVDMIK	K	V	0.997	0.509	2.69	0	1	0	0	6	0	0	2	1051.5	3586.11		347570	483	490	Empty	TRUE
REC-2120_238_253_254	253	253	Mudpit_2120_238_253_254: 20210326_253_G01	GroEL_WP_010881479_01042017	TPANIC_RS00150_TPANIC_0030_chaperonin		Tpal_06_rabbit.fasta	57982	1	28	33	157	0.00013	0.517	QIEASTSDYDSEK	K	L	0.997	0.745	3.61	0	1	0	0	3	0	0	2	1472.64	1297.21		337925	351	363	Empty	TRUE
REC-2120_238_253_254	253	253	Mudpit_2120_238_253_254: 20210326_253_G01	GroEL_WP_010881479_01042017	TPANIC_RS00150_TPANIC_0030_chaperonin		Tpal_06_rabbit.fasta	57982	1	28	33	157	0.00013	0.517	QISENAGIDGAVVAEK	R	A	0.997	0.693	4.08	0	1	0	0	10	0	0	2	1600.82	2167.56		634941	454	469	Empty	TRUE
REC-2120_238_253_254	253	253	Mudpit_2120_238_253_254: 20210326_253_G01	GroEL_WP_010881479_01042017	TPANIC_RS00150_TPANIC_0030_chaperonin		Tpal_06_rabbit.fasta	57982	1	28	33	157	0.00013	0.517	QLLFNEEAR	K	K	0.997	0.772	2.96	0	1	0	0	6	0	0	2	1119.58	2469.91		1418370	4	12	Empty	TRUE
REC-2120_238_253_254	253	253	Mudpit_2120_238_253_254: 20210326_253_G01	GroEL_WP_010881479_01042017	TPANIC_RS00150_TPANIC_0030_chaperonin		Tpal_06_rabbit.fasta	57982	1	28	33	157	0.00013	0.517	SNEEVAHVASVSANNDK	K	E	0.997	0.727	4.99	0	1	0	0	1	0	0	2	1770.83	1282.79		66590.4	139	155	Empty	TRUE
REC-2120_238_253_254	253	253	Mudpit_2120_238_253_254: 20210326_253_G01	GroEL_WP_010881479_01042017	TPANIC_RS00150_TPANIC_0030_chaperonin		Tpal_06_rabbit.fasta	57982	1	28	33	157	0.00013	0.517	SNEEVAHVASVSANNDKEIGR	K	I	0.997	0.859	7.97	0	1	0	0	0	4	0	2	2226.07	1669.24		841933	139	159	Empty	TRUE
REC-2120_238_253_254	253	253	Mudpit_2120_238_253_254: 20210326_253_G01	GroEL_WP_010881479_01042017	TPANIC_RS00150_TPANIC_0030_chaperonin		Tpal_06_rabbit.fasta	57982	1	28	33	157	0.00013	0.517	SSSTPPAPDMGGMGGMY	K	-	0.997	0.75	2.63	0	1	0	0	1	0	0	2	1642.65	3072.32		37488.8	528	544	Empty	TRUE
REC-2120_238_253_254	253	253	Mudpit_2120_238_253_254: 20210326_253_G01	GroEL_WP_010881479_01042017	TPANIC_RS00150_TPANIC_0030_chaperonin		Tpal_06_rabbit.fasta	57982	1	28	33	157	0.00013	0.517	SVKVDKENTTIIDGSGK	K	S	0.997	0.576	3.25	0	1	0	0	0	2	0	2	1790.95	1386.37		44550.6	321	337	Empty	TRUE
REC-2120_238_253_254	253	253	Mudpit_2120_238_253_254: 20210326_253_G01	GroEL_WP_010881479_01042017	TPANIC_RS00150_TPANIC_0030_chaperonin		Tpal_06_rabbit.fasta	57982	1	28	33	157	0.00013	0.517	TNDVAGDGTTTATVLAYSMVR	K	E	0.997	0.798	3.94	0	1	0	0	2	0	0	2	2143.03	3720.57		14226.9	80	100	Empty	TRUE
REC-2120_238_253_254	253	253	Mudpit_2120_238_253_254: 20210326_253_G01	GroEL_WP_010881479_01042017	TPANIC_RS00150_TPANIC_0030_chaperonin		Tpal_06_rabbit.fasta	57982	1	28	33	157	0.00013	0.517	VDKENTTIIDGSGK	K	S	0.997	0.822	4.49	0	1	0	0	6	6	0	2	1476.75	1188.29		1805060	324	337	Empty	TRUE
REC-2120_238_253_254	253	253	Mudpit_2120_238_253_254: 20210326_253_G01	GroEL_WP_010881479_01042017	TPANIC_RS00150_TPANIC_0030_chaperonin		Tpal_06_rabbit.fasta	57982	1	28	33	157	0.00013	0.517	VEDALNATR	R	A	0.997	0.54	2.68	0	1	0	0	4	0	0	2	988.506	1242.41		1161770	395	403	Empty	TRUE
REC-2120_238_253_254	253	253	Mudpit_2120_238_253_254: 20210326_253_G01	GroEL_WP_010881479_01042017	TPANIC_RS00150_TPANIC_0030_chaperonin		Tpal_06_rabbit.fasta	57982	1	28	33	157	0.00013	0.517	VGIIDPAK	K	V	0.997	0.637	2.37	0	1	0	0	13	0	0	2	812.488	1802.08		916636	491	498	Empty	TRUE
REC-2120_238_253_254	253	253	Mudpit_2120_238_253_254: 20210326_253_G01	2 hydroxyacid dehydrogenase_WP_010881486_01042017	TPANIC_RS00185_TPANIC_0037_D		Tpal_06_rabbit.fasta	36874.2	1	7	7	25	2.07e-05	0.233	CVVFNLR	R	E	0.997	0.529	1.95	0	1	0	0	1	0	0	2	907.482	2700.72		54523.3	3	9	Empty	TRUE
REC-2120_238_253_254	253	253	Mudpit_2120_238_253_254: 20210326_253_G01	2 hydroxyacid dehydrogenase_WP_010881486_01042017	TPANIC_RS00185_TPANIC_0037_D		Tpal_06_rabbit.fasta	36874.2	1	7	7	25	2.07e-05	0.233	DGVYLVNTAR	K	G	0.997	0.631	2.66	0	1	0	0	2	0	0	2	1107.58	2150.61		206759	226	235	Empty	TRUE
REC-2120_238_253_254	253	253	Mudpit_2120_238_253_254: 20210326_253_G01	2 hydroxyacid dehydrogenase_WP_010881486_01042017	TPANIC_RS00185_TPANIC_0037_D		Tpal_06_rabbit.fasta	36874.2	1	7	7	25	2.07e-05	0.233	EIETFVR	R	K	0.992	0.302	1.94	0	1	0	0	3	0	0	2	893.473	2112.4		261026	123	129	Empty	TRUE
REC-2120_238_253_254	253	253	Mudpit_2120_238_253_254: 20210326_253_G01	2 hydroxyacid dehydrogenase_WP_010881486_01042017	TPANIC_RS00185_TPANIC_0037_D		Tpal_06_rabbit.fasta	36874.2	1	7	7	25	2.07e-05	0.233	GAVIDSQALLDSLDK	R	G	0.997	0.763	3.74	0	1	0	0	6	0	0	2	1544.82	3788.5		89818	236	250	Empty	TRUE
REC-2120_238_253_254	253	253	Mudpit_2120_238_253_254: 20210326_253_G01	2 hydroxyacid dehydrogenase_WP_010881486_01042017	TPANIC_RS00185_TPANIC_0037_D		Tpal_06_rabbit.fasta	36874.2	1	7	7	25	2.07e-05	0.233	GAVIDSQALLDSLDKGK	R	I	0.997	0.76	3.08	0	1	0	0	0	1	0	2	1729.93	3476.89		17787.8	236	252	Empty	TRUE
REC-2120_238_253_254	253	253	Mudpit_2120_238_253_254: 20210326_253_G01	2 hydroxyacid dehydrogenase_WP_010881486_01042017	TPANIC_RS00185_TPANIC_0037_D		Tpal_06_rabbit.fasta	36874.2	1	7	7	25	2.07e-05	0.233	GVGAQVVGFDPYPNDAAK	K	E	0.997	0.639	4.63	0	1	0	0	6	0	0	2	1804.89	2976.96		147022	167	184	Empty	TRUE
REC-2120_238_253_254	253	253	Mudpit_2120_238_253_254: 20210326_253_G01	2 hydroxyacid dehydrogenase_WP_010881486_01042017	TPANIC_RS00185_TPANIC_0037_D		Tpal_06_rabbit.fasta	36874.2	1	7	7	25	2.07e-05	0.233	IAGAALDAYEFEGPYIPK	K	D	0.997	0.659	4.27	0	1	0	0	6	0	0	2	1924.97	3836.18		91923.4	253	270	Empty	TRUE
REC-2120_238_253_254	253	253	Mudpit_2120_238_253_254: 20210326_253_G01	stranded DNA binding protein_WP_010881511_01042017	TPANIC_RS00300_TPANIC_0062_single		Tpal_06_rabbit.fasta	19042.9	1	3	3	5	4.13e-06	0.17	AEDGEFSSSR	R	V	0.997	0.636	2.69	0	1	0	0	1	0	0	2	1084.45	951.381		32096.1	115	124	Empty	TRUE
REC-2120_238_253_254	253	253	Mudpit_2120_238_253_254: 20210326_253_G01	stranded DNA binding protein_WP_010881511_01042017	TPANIC_RS00300_TPANIC_0062_single		Tpal_06_rabbit.fasta	19042.9	1	3	3	5	4.13e-06	0.17	SPTGDILGEK	R	R	0.997	0.605	2.64	0	1	0	0	2	0	0	2	1016.53	1878.2		110899	143	152	Empty	TRUE
REC-2120_238_253_254	253	253	Mudpit_2120_238_253_254: 20210326_253_G01	stranded DNA binding protein_WP_010881511_01042017	TPANIC_RS00300_TPANIC_0062_single		Tpal_06_rabbit.fasta	19042.9	1	3	3	5	4.13e-06	0.17	YTSAGGALCR	K	F	0.997	0.621	1.83	0	1	0	0	2	0	0	2	1055.49	1173.71		47993.9	21	30	Empty	TRUE
REC-2120_238_253_254	253	253	Mudpit_2120_238_253_254: 20210326_253_G01	acetyltransferase_WP_010881543_01042017	TPANIC_RS00460_TPANIC_0094_phosphate		Tpal_06_rabbit.fasta	36538.5	1	2	2	5	4.13e-06	0.101	TFIGEEPTVALLSYSTK	R	G	0.991	0.78	2.36	0	1	0	0	2	0	0	2	1855.97	4047.86		29998.7	199	215	Empty	TRUE
REC-2120_238_253_254	253	253	Mudpit_2120_238_253_254: 20210326_253_G01	acetyltransferase_WP_010881543_01042017	TPANIC_RS00460_TPANIC_0094_phosphate		Tpal_06_rabbit.fasta	36538.5	1	2	2	5	4.13e-06	0.101	VNTLVFPDLSSGNIGYK	K	L	0.997	0.755	2.81	0	1	0	0	3	0	0	2	1823.95	3820.19		26476.9	272	288	Empty	TRUE
REC-2120_238_253_254	253	253	Mudpit_2120_238_253_254: 20210326_253_G01	DksA family transcriptional regulator_WP_010881545_01042017	TPANIC_RS00470_TPANIC_0096_TraR		Tpal_06_rabbit.fasta	13580.9	1	4	4	10	8.27e-06	0.417	CADCGESIPEDR	K	L	0.997	0.0358	2.07	0	1	0	0	2	0	0	2	1408.55	1277.04		63526.8	85	96	Empty	TRUE
REC-2120_238_253_254	253	253	Mudpit_2120_238_253_254: 20210326_253_G01	DksA family transcriptional regulator_WP_010881545_01042017	TPANIC_RS00470_TPANIC_0096_TraR		Tpal_06_rabbit.fasta	13580.9	1	4	4	10	8.27e-06	0.417	DSADIASDDMDRK	K	M	0.997	0.884	1.94	0	1	0	0	2	0	0	2	1438.61	1248.63		49483	42	54	Empty	TRUE
REC-2120_238_253_254	253	253	Mudpit_2120_238_253_254: 20210326_253_G01	DksA family transcriptional regulator_WP_010881545_01042017	TPANIC_RS00470_TPANIC_0096_TraR		Tpal_06_rabbit.fasta	13580.9	1	4	4	10	8.27e-06	0.417	SLTTNNEDFQAIVAGVDPK	R	D	0.997	0.536	1.64	0	1	0	0	2	0	0	2	2019	3660.29		13762.6	23	41	Empty	TRUE
REC-2120_238_253_254	253	253	Mudpit_2120_238_253_254: 20210326_253_G01	DksA family transcriptional regulator_WP_010881545_01042017	TPANIC_RS00470_TPANIC_0096_TraR		Tpal_06_rabbit.fasta	13580.9	1	4	4	10	8.27e-06	0.417	VSLVER	K	K	0.983	0.192	1.81	0	1	0	0	4	0	0	2	702.414	1318.3		82443.1	11	16	Empty	TRUE
REC-2120_238_253_254	253	253	Mudpit_2120_238_253_254: 20210326_253_G01	initiation factor IF 1_WP_010881546_01042017	TPANIC_RS00475_TPANIC_0097_translation		Tpal_06_rabbit.fasta	8287.8	1	4	6	12	9.92e-06	0.653	EALPNTTFR	K	V	0.997	0.642	2.37	0	1	0	0	1	0	0	2	1048.54	2017.05		110356	15	23	Empty	TRUE
REC-2120_238_253_254	253	253	Mudpit_2120_238_253_254: 20210326_253_G01	initiation factor IF 1_WP_010881546_01042017	TPANIC_RS00475_TPANIC_0097_translation		Tpal_06_rabbit.fasta	8287.8	1	4	6	12	9.92e-06	0.653	IVPGDSVK	R	V	0.982	0.0841	1.27	0	1	0	0	1	0	0	2	814.467	1035.01		34516.8	47	54	Empty	TRUE
REC-2120_238_253_254	253	253	Mudpit_2120_238_253_254: 20210326_253_G01	initiation factor IF 1_WP_010881546_01042017	TPANIC_RS00475_TPANIC_0097_translation		Tpal_06_rabbit.fasta	8287.8	1	4	6	12	9.92e-06	0.653	MTKEEAIEVDGVVK	-	E	0.997	0.578	3.24	0	1	0	0	1	1	0	2	1547.8	2080.77		74603.3	1	14	Empty	TRUE
REC-2120_238_253_254	253	253	Mudpit_2120_238_253_254: 20210326_253_G01	initiation factor IF 1_WP_010881546_01042017	TPANIC_RS00475_TPANIC_0097_translation		Tpal_06_rabbit.fasta	8287.8	1	4	6	12	9.92e-06	0.653	VQLQNGHEILAYLSGR	R	M	0.997	0.822	4.13	0	1	0	0	2	6	0	2	1797.96	3579.49		189525	24	39	Empty	TRUE
REC-2120_238_253_254	253	253	Mudpit_2120_238_253_254: 20210326_253_G01	dependent 6 phosphofructokinase_WP_010881557_01042017	TPANIC_RS00530_TPANIC_0108_ATP		Tpal_06_rabbit.fasta	50163.5	1	3	3	4	3.31e-06	0.0672	EYDFSIESLGESK	K	I	0.997	0.727	3.14	0	1	0	0	1	0	0	2	1503.68	3374.92		18144.4	7	19	Empty	TRUE
REC-2120_238_253_254	253	253	Mudpit_2120_238_253_254: 20210326_253_G01	dependent 6 phosphofructokinase_WP_010881557_01042017	TPANIC_RS00530_TPANIC_0108_ATP		Tpal_06_rabbit.fasta	50163.5	1	3	3	4	3.31e-06	0.0672	ISIIGIPK	K	T	0.997	0.0338	2.07	0	1	0	0	2	0	0	2	840.556	2948		18286.8	203	210	Empty	TRUE
REC-2120_238_253_254	253	253	Mudpit_2120_238_253_254: 20210326_253_G01	dependent 6 phosphofructokinase_WP_010881557_01042017	TPANIC_RS00530_TPANIC_0108_ATP		Tpal_06_rabbit.fasta	50163.5	1	3	3	4	3.31e-06	0.0672	SFGFDTAIVK	K	A	0.981	0.317	1.16	0	1	0	0	1	0	0	2	1084.57	3187.32		26095.2	222	231	Empty	TRUE
REC-2120_238_253_254	253	253	Mudpit_2120_238_253_254: 20210326_253_G01	C_WP_010881561_01042017	TPANIC_RS00565_TPANIC_0112_aminopeptidase		Tpal_06_rabbit.fasta	51244.3	1	2	2	3	2.48e-06	0.0733	EAPCICYVNTPIEVLK	K	E	0.994	0.549	1.59	0	1	0	0	1	0	0	2	1905.95	3673.38		3880.84	285	300	Empty	TRUE
REC-2120_238_253_254	253	253	Mudpit_2120_238_253_254: 20210326_253_G01	C_WP_010881561_01042017	TPANIC_RS00565_TPANIC_0112_aminopeptidase		Tpal_06_rabbit.fasta	51244.3	1	2	2	3	2.48e-06	0.0733	ELLDTFAHEVAADPIHK	K	A	0.997	0.529	2.09	0	1	0	0	0	2	0	2	1905.97	3392.73		67641.5	6	22	Empty	TRUE
REC-2120_238_253_254	253	253	Mudpit_2120_238_253_254: 20210326_253_G01	bifunctional hydroxymethylpyrimidin kinase phosphomethylpyrimidine kinase_WP_010881564_01042017	TPANIC_RS00580_TPANIC_0115		Tpal_06_rabbit.fasta	28942.5	1	3	3	7	5.79e-06	0.178	GLTAYDAILSAK	R	R	0.997	0.696	2.77	0	1	0	0	4	0	0	2	1222.67	3288.39		143610	228	239	Empty	TRUE
REC-2120_238_253_254	253	253	Mudpit_2120_238_253_254: 20210326_253_G01	bifunctional hydroxymethylpyrimidin kinase phosphomethylpyrimidine kinase_WP_010881564_01042017	TPANIC_RS00580_TPANIC_0115		Tpal_06_rabbit.fasta	28942.5	1	3	3	7	5.79e-06	0.178	HALDVFYDGK	K	T	0.997	0.65	3.47	0	1	0	0	2	0	0	2	1164.57	2361.08		105795	186	195	Empty	TRUE
REC-2120_238_253_254	253	253	Mudpit_2120_238_253_254: 20210326_253_G01	bifunctional hydroxymethylpyrimidin kinase phosphomethylpyrimidine kinase_WP_010881564_01042017	TPANIC_RS00580_TPANIC_0115		Tpal_06_rabbit.fasta	28942.5	1	3	3	7	5.79e-06	0.178	VHSLEEDCVRDQLETAFAGVGVSAVK	R	S	0.997	0.494	2.28	0	1	0	0	0	0	1	2	2816.39	3836.66		24471.8	52	77	Empty	TRUE
REC-2120_238_253_254	253	253	Mudpit_2120_238_253_254: 20210326_253_G01	family radical SAM protein_WP_010881570_30082020	TPANIC_RS00610_2_TPANIC_0121_KamA		Tpal_06_rabbit.fasta	39102.3	0.455	0	0	3	2.48e-06	0.0169	IITYLR	K	A	0.989	0.527	1.59	0	1	0	0	3	0	0	2	778.482	1997.03		175276	136	141	Empty	FALSE	TPANIC_RS00610_TPANIC_0121_KamA
REC-2120_238_253_254	253	253	Mudpit_2120_238_253_254: 20210326_253_G01	family radical SAM protein_WP_014342769_01042017	TPANIC_RS00610_TPANIC_0121_KamA		Tpal_06_rabbit.fasta	38884	0.177	0	0	3	2.48e-06	0.017	IITYLR	K	A	0.989	0.527	1.59	0	1	0	0	3	0	0	2	778.482	1997.03		175276	134	139	Empty	FALSE	TPANIC_RS00610_2_TPANIC_0121_KamA
REC-2120_238_253_254	253	253	Mudpit_2120_238_253_254: 20210326_253_G01	carboxykinase GTP_WP_010881571_01042017	TPANIC_RS00615_TPANIC_0122_phosphoenolpyruvate		Tpal_06_rabbit.fasta	68126	1	10	10	22	1.82e-05	0.167	DAEGNFLWPGYGDNSR	K	V	0.997	0.838	3.09	0	1	0	0	2	0	0	2	1797.78	3577.07		30537.7	504	519	Empty	TRUE
REC-2120_238_253_254	253	253	Mudpit_2120_238_253_254: 20210326_253_G01	carboxykinase GTP_WP_010881571_01042017	TPANIC_RS00615_TPANIC_0122_phosphoenolpyruvate		Tpal_06_rabbit.fasta	68126	1	10	10	22	1.82e-05	0.167	DALEVLEAR	R	I	0.997	0.733	2.61	0	1	0	0	2	0	0	2	1015.54	2981.53		83311.7	596	604	Empty	TRUE
REC-2120_238_253_254	253	253	Mudpit_2120_238_253_254: 20210326_253_G01	carboxykinase GTP_WP_010881571_01042017	TPANIC_RS00615_TPANIC_0122_phosphoenolpyruvate		Tpal_06_rabbit.fasta	68126	1	10	10	22	1.82e-05	0.167	ELLSVDIAGWK	K	K	0.997	0.623	3.17	0	1	0	0	2	0	0	2	1230.67	3839.99		55525.9	562	572	Empty	TRUE
REC-2120_238_253_254	253	253	Mudpit_2120_238_253_254: 20210326_253_G01	carboxykinase GTP_WP_010881571_01042017	TPANIC_RS00615_TPANIC_0122_phosphoenolpyruvate		Tpal_06_rabbit.fasta	68126	1	10	10	22	1.82e-05	0.167	GEEIAHPNAR	K	F	0.968	0.589	2.15	0	1	0	0	0	1	0	2	1093.54	687.681		31832.3	378	387	Empty	TRUE
REC-2120_238_253_254	253	253	Mudpit_2120_238_253_254: 20210326_253_G01	carboxykinase GTP_WP_010881571_01042017	TPANIC_RS00615_TPANIC_0122_phosphoenolpyruvate		Tpal_06_rabbit.fasta	68126	1	10	10	22	1.82e-05	0.167	IFCVNWFR	K	K	0.997	0.414	1.94	0	1	0	0	4	0	0	2	1141.56	4009.81		48748.4	495	502	Empty	TRUE
REC-2120_238_253_254	253	253	Mudpit_2120_238_253_254: 20210326_253_G01	carboxykinase GTP_WP_010881571_01042017	TPANIC_RS00615_TPANIC_0122_phosphoenolpyruvate		Tpal_06_rabbit.fasta	68126	1	10	10	22	1.82e-05	0.167	INGSEGAACTR	R	D	0.997	0.776	2.39	0	1	0	0	4	0	0	2	1135.52	599.33		55681	605	615	Empty	TRUE
REC-2120_238_253_254	253	253	Mudpit_2120_238_253_254: 20210326_253_G01	carboxykinase GTP_WP_010881571_01042017	TPANIC_RS00615_TPANIC_0122_phosphoenolpyruvate		Tpal_06_rabbit.fasta	68126	1	10	10	22	1.82e-05	0.167	LPQQLR	R	D	0.977	0.354	1.83	0	1	0	0	1	0	0	2	754.457	1249.92		16235	590	595	Empty	TRUE
REC-2120_238_253_254	253	253	Mudpit_2120_238_253_254: 20210326_253_G01	carboxykinase GTP_WP_010881571_01042017	TPANIC_RS00615_TPANIC_0122_phosphoenolpyruvate		Tpal_06_rabbit.fasta	68126	1	10	10	22	1.82e-05	0.167	RPSTVPLVHQAR	R	D	0.997	0.819	3.57	0	1	0	0	0	1	0	2	1360.78	1126.43		31656.2	419	430	Empty	TRUE
REC-2120_238_253_254	253	253	Mudpit_2120_238_253_254: 20210326_253_G01	carboxykinase GTP_WP_010881571_01042017	TPANIC_RS00615_TPANIC_0122_phosphoenolpyruvate		Tpal_06_rabbit.fasta	68126	1	10	10	22	1.82e-05	0.167	VLAWIFDR	R	C	0.997	0.709	2.07	0	1	0	0	4	0	0	2	1019.57	4049.75		53535.7	520	527	Empty	TRUE
REC-2120_238_253_254	253	253	Mudpit_2120_238_253_254: 20210326_253_G01	carboxykinase GTP_WP_010881571_01042017	TPANIC_RS00615_TPANIC_0122_phosphoenolpyruvate		Tpal_06_rabbit.fasta	68126	1	10	10	22	1.82e-05	0.167	YIGAAFPSACGK	K	T	0.997	0.329	2.62	0	1	0	0	1	0	0	2	1241.6	2346.18		60320.1	257	268	Empty	TRUE
REC-2120_238_253_254	253	253	Mudpit_2120_238_253_254: 20210326_253_G01	metal ABC transporter substrate binding protein TroA_WP_010881610_01042017	TPANIC_RS00830_TPANIC_0163_transition		Tpal_06_rabbit.fasta	33570.5	1	6	7	19	1.57e-05	0.231	GLQGVSTASEASAHDMQELAAFIAQR	K	K	0.997	0.852	5.69	0	1	0	0	0	4	1	2	2688.3	4536.07		130519	215	240	Empty	TRUE
REC-2120_238_253_254	253	253	Mudpit_2120_238_253_254: 20210326_253_G01	metal ABC transporter substrate binding protein TroA_WP_010881610_01042017	TPANIC_RS00830_TPANIC_0163_transition		Tpal_06_rabbit.fasta	33570.5	1	6	7	19	1.57e-05	0.231	KLPAIFIESSIPHK	R	N	0.997	0.784	3.95	0	1	0	0	0	4	0	2	1579.92	2941.92		237799	241	254	Empty	TRUE
REC-2120_238_253_254	253	253	Mudpit_2120_238_253_254: 20210326_253_G01	metal ABC transporter substrate binding protein TroA_WP_010881610_01042017	TPANIC_RS00830_TPANIC_0163_transition		Tpal_06_rabbit.fasta	33570.5	1	6	7	19	1.57e-05	0.231	LPAIFIESSIPHK	K	N	0.997	0.675	2.76	0	1	0	0	0	1	0	2	1451.83	3350.89		14285.8	242	254	Empty	TRUE
REC-2120_238_253_254	253	253	Mudpit_2120_238_253_254: 20210326_253_G01	metal ABC transporter substrate binding protein TroA_WP_010881610_01042017	TPANIC_RS00830_TPANIC_0163_transition		Tpal_06_rabbit.fasta	33570.5	1	6	7	19	1.57e-05	0.231	MGEVFSK	K	L	0.99	0.619	1.82	0	1	0	0	1	0	0	2	797.386	1547.33		30223.8	97	103	Empty	TRUE
REC-2120_238_253_254	253	253	Mudpit_2120_238_253_254: 20210326_253_G01	metal ABC transporter substrate binding protein TroA_WP_010881610_01042017	TPANIC_RS00830_TPANIC_0163_transition		Tpal_06_rabbit.fasta	33570.5	1	6	7	19	1.57e-05	0.231	VLVTAHDAFGYFSR	R	A	0.997	0.585	3.41	0	1	0	0	0	4	0	2	1582.8	3273.98		117406	194	207	Empty	TRUE
REC-2120_238_253_254	253	253	Mudpit_2120_238_253_254: 20210326_253_G01	metal ABC transporter substrate binding protein TroA_WP_010881610_01042017	TPANIC_RS00830_TPANIC_0163_transition		Tpal_06_rabbit.fasta	33570.5	1	6	7	19	1.57e-05	0.231	YQAYQQQLDK	R	L	0.997	0.679	1.91	0	1	0	0	4	0	0	2	1284.62	1499.96		200086	167	176	Empty	TRUE
REC-2120_238_253_254	253	253	Mudpit_2120_238_253_254: 20210326_253_G01	binding protein_WP_014342311_05022015	TPANIC_RS00870_2_TPANIC_0171_FMN		Tpal_06_rabbit.fasta	17572.3	1	7	10	147	0.000122	0.404	ATYQDFDENGWK	R	D	0.997	0.94	3.36	0	1	0	0	8	0	0	2	1473.63	2660.9		1829970	50	61	Empty	TRUE
REC-2120_238_253_254	253	253	Mudpit_2120_238_253_254: 20210326_253_G01	binding protein_WP_014342311_05022015	TPANIC_RS00870_2_TPANIC_0171_FMN		Tpal_06_rabbit.fasta	17572.3	1	7	10	147	0.000122	0.404	ELADALLEK	R	G	0.997	0.287	2.86	0	1	0	0	16	0	0	2	1001.55	2708.46		10410700	112	120	Empty	TRUE
REC-2120_238_253_254	253	253	Mudpit_2120_238_253_254: 20210326_253_G01	binding protein_WP_014342311_05022015	TPANIC_RS00870_2_TPANIC_0171_FMN		Tpal_06_rabbit.fasta	17572.3	1	7	10	147	0.000122	0.404	FKSQDADYHR	R	V	0.997	0.404	3.35	0	1	0	0	0	4	0	2	1266.59	685.367		136051	87	96	Empty	TRUE
REC-2120_238_253_254	253	253	Mudpit_2120_238_253_254: 20210326_253_G01	binding protein_WP_014342311_05022015	TPANIC_RS00870_2_TPANIC_0171_FMN		Tpal_06_rabbit.fasta	17572.3	1	7	10	147	0.000122	0.404	LGAALLQSAR	R	R	0.997	0.725	3.25	0	1	0	0	26	0	0	2	999.595	2245.54		10903700	142	151	Empty	TRUE
REC-2120_238_253_254	253	253	Mudpit_2120_238_253_254: 20210326_253_G01	binding protein_WP_014342311_05022015	TPANIC_RS00870_2_TPANIC_0171_FMN		Tpal_06_rabbit.fasta	17572.3	1	7	10	147	0.000122	0.404	MVQVVYDYQHK	K	E	0.997	0.578	3.48	0	1	0	0	35	11	0	2	1425.68	1981.83		5684750	73	83	Empty	TRUE
REC-2120_238_253_254	253	253	Mudpit_2120_238_253_254: 20210326_253_G01	binding protein_WP_014342311_05022015	TPANIC_RS00870_2_TPANIC_0171_FMN		Tpal_06_rabbit.fasta	17572.3	1	7	10	147	0.000122	0.404	RLGAALLQSAR	R	R	0.975	0.502	2.01	0	1	0	0	1	0	0	2	1155.7	2106.98		108656	141	151	Empty	TRUE
REC-2120_238_253_254	253	253	Mudpit_2120_238_253_254: 20210326_253_G01	binding protein_WP_014342311_05022015	TPANIC_RS00870_2_TPANIC_0171_FMN		Tpal_06_rabbit.fasta	17572.3	1	7	10	147	0.000122	0.404	VMYASSGIGPEK	R	A	0.997	0.761	3.41	0	1	0	0	46	0	0	2	1238.61	1700.04		5544410	97	108	Empty	TRUE
REC-2120_238_253_254	253	253	Mudpit_2120_238_253_254: 20210326_253_G01	ribosomal protein L5_WP_014342323_01042017	TPANIC_RS01000_TPANIC_0201_50S		Tpal_06_rabbit.fasta	20848.9	1	2	2	3	2.48e-06	0.146	LINVALPR	R	V	0.997	0.488	2.13	0	1	0	0	1	0	0	2	895.572	2750.03		30921.4	109	116	Empty	TRUE
REC-2120_238_253_254	253	253	Mudpit_2120_238_253_254: 20210326_253_G01	ribosomal protein L5_WP_014342323_01042017	TPANIC_RS01000_TPANIC_0201_50S		Tpal_06_rabbit.fasta	20848.9	1	2	2	3	2.48e-06	0.146	LLDASVADLGVISGQHAVK	K	T	0.997	0.507	3.05	0	1	0	0	0	2	0	2	1893.04	3339.79		47349.3	55	73	Empty	TRUE
REC-2120_238_253_254	253	253	Mudpit_2120_238_253_254: 20210326_253_G01	exchange factor GrpE_WP_010881663_01042017	TPANIC_RS01070_TPANIC_0215_nucleotide		Tpal_06_rabbit.fasta	24206.5	1	10	14	43	3.56e-05	0.636	AADLENYR	K	K	0.997	0.473	2.06	0	1	0	0	2	0	0	2	951.453	1448.12		528425	72	79	Empty	TRUE
REC-2120_238_253_254	253	253	Mudpit_2120_238_253_254: 20210326_253_G01	exchange factor GrpE_WP_010881663_01042017	TPANIC_RS01070_TPANIC_0215_nucleotide		Tpal_06_rabbit.fasta	24206.5	1	10	14	43	3.56e-05	0.636	AIEAADHASSTEVEASSAFR	R	E	0.997	0.939	4.37	0	1	0	0	4	6	0	2	2048.95	2188.33		890901	111	130	Empty	TRUE
REC-2120_238_253_254	253	253	Mudpit_2120_238_253_254: 20210326_253_G01	exchange factor GrpE_WP_010881663_01042017	TPANIC_RS01070_TPANIC_0215_nucleotide		Tpal_06_rabbit.fasta	24206.5	1	10	14	43	3.56e-05	0.636	ASDPVPVESGEGSVPGEHSQELETGASEETLR	R	E	0.997	0.846	4.6	0	1	0	0	0	4	0	2	3280.51	2464.04		357887	27	58	Empty	TRUE
REC-2120_238_253_254	253	253	Mudpit_2120_238_253_254: 20210326_253_G01	exchange factor GrpE_WP_010881663_01042017	TPANIC_RS01070_TPANIC_0215_nucleotide		Tpal_06_rabbit.fasta	24206.5	1	10	14	43	3.56e-05	0.636	EGVLMIR	R	K	0.997	0.576	2.03	0	1	0	0	4	0	0	2	817.46	2382.47		162771	131	137	Empty	TRUE
REC-2120_238_253_254	253	253	Mudpit_2120_238_253_254: 20210326_253_G01	exchange factor GrpE_WP_010881663_01042017	TPANIC_RS01070_TPANIC_0215_nucleotide		Tpal_06_rabbit.fasta	24206.5	1	10	14	43	3.56e-05	0.636	FDPNLHEALSMSPSASVHEK	R	I	0.997	0.777	5.55	0	1	0	0	1	4	2	2	2196.04	2732.97		365878	160	179	Empty	TRUE
REC-2120_238_253_254	253	253	Mudpit_2120_238_253_254: 20210326_253_G01	exchange factor GrpE_WP_010881663_01042017	TPANIC_RS01070_TPANIC_0215_nucleotide		Tpal_06_rabbit.fasta	24206.5	1	10	14	43	3.56e-05	0.636	KAADLENYR	R	K	0.997	0.659	2.52	0	1	0	0	2	0	0	2	1079.55	1209.07		110764	71	79	Empty	TRUE
REC-2120_238_253_254	253	253	Mudpit_2120_238_253_254: 20210326_253_G01	exchange factor GrpE_WP_010881663_01042017	TPANIC_RS01070_TPANIC_0215_nucleotide		Tpal_06_rabbit.fasta	24206.5	1	10	14	43	3.56e-05	0.636	KQLSSVLETK	R	Y	0.997	0.52	3.02	0	1	0	0	3	0	0	2	1132.66	1565.5		192683	138	147	Empty	TRUE
REC-2120_238_253_254	253	253	Mudpit_2120_238_253_254: 20210326_253_G01	exchange factor GrpE_WP_010881663_01042017	TPANIC_RS01070_TPANIC_0215_nucleotide		Tpal_06_rabbit.fasta	24206.5	1	10	14	43	3.56e-05	0.636	VMVLTPEEQTEPDRGDGPSE	K	-	0.997	0.891	4.39	0	1	0	0	4	0	0	2	2185.99	2407.62		199824	201	220	Empty	TRUE
REC-2120_238_253_254	253	253	Mudpit_2120_238_253_254: 20210326_253_G01	exchange factor GrpE_WP_010881663_01042017	TPANIC_RS01070_TPANIC_0215_nucleotide		Tpal_06_rabbit.fasta	24206.5	1	10	14	43	3.56e-05	0.636	VNVLQEQYLR	R	K	0.997	0.832	3.15	0	1	0	0	5	0	0	2	1261.69	2756.96		629719	61	70	Empty	TRUE
REC-2120_238_253_254	253	253	Mudpit_2120_238_253_254: 20210326_253_G01	exchange factor GrpE_WP_010881663_01042017	TPANIC_RS01070_TPANIC_0215_nucleotide		Tpal_06_rabbit.fasta	24206.5	1	10	14	43	3.56e-05	0.636	YGLEYYPVLGER	K	F	0.997	0.789	3.55	0	1	0	0	2	0	0	2	1458.73	3452.6		147799	148	159	Empty	TRUE
REC-2120_238_253_254	253	253	Mudpit_2120_238_253_254: 20210326_253_G01	chaperone DnaK_WP_010881664_01042017	TPANIC_RS01075_TPANIC_0216_molecular		Tpal_06_rabbit.fasta	68043.3	1	19	19	55	4.55e-05	0.342	AKTEILQQASYK	K	I	0.997	0.679	3.33	0	1	0	0	3	0	0	2	1379.75	1603.53		179697	580	591	Empty	TRUE
REC-2120_238_253_254	253	253	Mudpit_2120_238_253_254: 20210326_253_G01	chaperone DnaK_WP_010881664_01042017	TPANIC_RS01075_TPANIC_0216_molecular		Tpal_06_rabbit.fasta	68043.3	1	19	19	55	4.55e-05	0.342	EAGDGVNAADR	K	A	0.997	0.601	3.1	0	1	0	0	2	0	0	2	1074.48	663.268		145796	546	556	Empty	TRUE
REC-2120_238_253_254	253	253	Mudpit_2120_238_253_254: 20210326_253_G01	chaperone DnaK_WP_010881664_01042017	TPANIC_RS01075_TPANIC_0216_molecular		Tpal_06_rabbit.fasta	68043.3	1	19	19	55	4.55e-05	0.342	FNELTGEAK	R	K	0.997	0.653	2.85	0	1	0	0	4	0	0	2	1008.5	1516.32		204386	77	85	Empty	TRUE
REC-2120_238_253_254	253	253	Mudpit_2120_238_253_254: 20210326_253_G01	chaperone DnaK_WP_010881664_01042017	TPANIC_RS01075_TPANIC_0216_molecular		Tpal_06_rabbit.fasta	68043.3	1	19	19	55	4.55e-05	0.342	IAGLDVK	K	R	0.992	0.267	1.76	0	1	0	0	2	0	0	2	715.435	1798.82		59152.8	157	163	Empty	TRUE
REC-2120_238_253_254	253	253	Mudpit_2120_238_253_254: 20210326_253_G01	chaperone DnaK_WP_010881664_01042017	TPANIC_RS01075_TPANIC_0216_molecular		Tpal_06_rabbit.fasta	68043.3	1	19	19	55	4.55e-05	0.342	IDEAIAELK	R	T	0.997	0.432	2.51	0	1	0	0	4	0	0	2	1001.55	2325.46		390916	559	567	Empty	TRUE
REC-2120_238_253_254	253	253	Mudpit_2120_238_253_254: 20210326_253_G01	chaperone DnaK_WP_010881664_01042017	TPANIC_RS01075_TPANIC_0216_molecular		Tpal_06_rabbit.fasta	68043.3	1	19	19	55	4.55e-05	0.342	IDEILLVGGSTR	R	M	0.997	0.581	3.29	0	1	0	0	3	0	0	2	1272.72	3068.79		126724	328	339	Empty	TRUE
REC-2120_238_253_254	253	253	Mudpit_2120_238_253_254: 20210326_253_G01	chaperone DnaK_WP_010881664_01042017	TPANIC_RS01075_TPANIC_0216_molecular		Tpal_06_rabbit.fasta	68043.3	1	19	19	55	4.55e-05	0.342	IESSSGLSESEIDR	R	M	0.997	0.794	4.37	0	1	0	0	4	0	0	2	1508.71	1835.98		326795	495	508	Empty	TRUE
REC-2120_238_253_254	253	253	Mudpit_2120_238_253_254: 20210326_253_G01	chaperone DnaK_WP_010881664_01042017	TPANIC_RS01075_TPANIC_0216_molecular		Tpal_06_rabbit.fasta	68043.3	1	19	19	55	4.55e-05	0.342	IINEPTAASLAFGFNK	R	D	0.997	0.796	3.89	0	1	0	0	2	0	0	2	1692.9	3670.08		62586.5	165	180	Empty	TRUE
REC-2120_238_253_254	253	253	Mudpit_2120_238_253_254: 20210326_253_G01	chaperone DnaK_WP_010881664_01042017	TPANIC_RS01075_TPANIC_0216_molecular		Tpal_06_rabbit.fasta	68043.3	1	19	19	55	4.55e-05	0.342	IVPQGDDVR	K	V	0.997	0.561	1.64	0	1	0	0	1	0	0	2	998.527	1105.03		66404.9	91	99	Empty	TRUE
REC-2120_238_253_254	253	253	Mudpit_2120_238_253_254: 20210326_253_G01	chaperone DnaK_WP_010881664_01042017	TPANIC_RS01075_TPANIC_0216_molecular		Tpal_06_rabbit.fasta	68043.3	1	19	19	55	4.55e-05	0.342	IVQWLEQGFK	R	S	0.997	0.836	2.85	0	1	0	0	1	0	0	2	1247.68	3561.74		92040.9	230	239	Empty	TRUE
REC-2120_238_253_254	253	253	Mudpit_2120_238_253_254: 20210326_253_G01	chaperone DnaK_WP_010881664_01042017	TPANIC_RS01075_TPANIC_0216_molecular		Tpal_06_rabbit.fasta	68043.3	1	19	19	55	4.55e-05	0.342	LYSTQEISAFILQK	K	M	0.997	0.717	2.79	0	1	0	0	1	0	0	2	1640.89	4127.46		21558.6	106	119	Empty	TRUE
REC-2120_238_253_254	253	253	Mudpit_2120_238_253_254: 20210326_253_G01	chaperone DnaK_WP_010881664_01042017	TPANIC_RS01075_TPANIC_0216_molecular		Tpal_06_rabbit.fasta	68043.3	1	19	19	55	4.55e-05	0.342	NVADSLIYQTEK	R	T	0.997	0.849	3.59	0	1	0	0	3	0	0	2	1380.7	2709.09		327331	531	542	Empty	TRUE
REC-2120_238_253_254	253	253	Mudpit_2120_238_253_254: 20210326_253_G01	chaperone DnaK_WP_010881664_01042017	TPANIC_RS01075_TPANIC_0216_molecular		Tpal_06_rabbit.fasta	68043.3	1	19	19	55	4.55e-05	0.342	SDAPSGNEAEGGDVDYEVVK	K	D	0.997	0.83	3.32	0	1	0	0	2	0	0	2	2037.89	2091.98		40069.1	611	630	Empty	TRUE
REC-2120_238_253_254	253	253	Mudpit_2120_238_253_254: 20210326_253_G01	chaperone DnaK_WP_010881664_01042017	TPANIC_RS01075_TPANIC_0216_molecular		Tpal_06_rabbit.fasta	68043.3	1	19	19	55	4.55e-05	0.342	SDAPSGNEAEGGDVDYEVVKDEDSK	K	-	0.997	0.854	5.11	0	1	0	0	0	4	0	2	2612.11	2048.5		187704	611	635	Empty	TRUE
REC-2120_238_253_254	253	253	Mudpit_2120_238_253_254: 20210326_253_G01	chaperone DnaK_WP_010881664_01042017	TPANIC_RS01075_TPANIC_0216_molecular		Tpal_06_rabbit.fasta	68043.3	1	19	19	55	4.55e-05	0.342	STNGDTHLGGDDFDAR	K	I	0.997	0.777	3.52	0	1	0	0	1	0	0	2	1677.71	1607.78		32056.8	214	229	Empty	TRUE
REC-2120_238_253_254	253	253	Mudpit_2120_238_253_254: 20210326_253_G01	chaperone DnaK_WP_010881664_01042017	TPANIC_RS01075_TPANIC_0216_molecular		Tpal_06_rabbit.fasta	68043.3	1	19	19	55	4.55e-05	0.342	TEILQQASYK	K	I	0.997	0.595	3.13	0	1	0	0	4	0	0	2	1180.62	1892.82		352553	582	591	Empty	TRUE
REC-2120_238_253_254	253	253	Mudpit_2120_238_253_254: 20210326_253_G01	chaperone DnaK_WP_010881664_01042017	TPANIC_RS01075_TPANIC_0216_molecular		Tpal_06_rabbit.fasta	68043.3	1	19	19	55	4.55e-05	0.342	TLGNFDLVGIPPAPR	R	G	0.997	0.728	3.1	0	1	0	0	6	0	0	2	1566.86	3781.47		121973	447	461	Empty	TRUE
REC-2120_238_253_254	253	253	Mudpit_2120_238_253_254: 20210326_253_G01	chaperone DnaK_WP_010881664_01042017	TPANIC_RS01075_TPANIC_0216_molecular		Tpal_06_rabbit.fasta	68043.3	1	19	19	55	4.55e-05	0.342	TTPSIIGFTSDGGR	R	V	0.997	0.638	3.46	0	1	0	0	2	0	0	2	1408.71	2955.49		137008	35	48	Empty	TRUE
REC-2120_238_253_254	253	253	Mudpit_2120_238_253_254: 20210326_253_G01	chaperone DnaK_WP_010881664_01042017	TPANIC_RS01075_TPANIC_0216_molecular		Tpal_06_rabbit.fasta	68043.3	1	19	19	55	4.55e-05	0.342	TVLSGDDVASIK	K	A	0.997	0.639	3.64	0	1	0	0	6	0	0	2	1204.64	2268.38		540753	568	579	Empty	TRUE
REC-2120_238_253_254	253	253	Mudpit_2120_238_253_254: 20210326_253_G01	protein N_WP_010881678_01042017	TPANIC_RS01160_TPANIC_0230_primosomal-DECOY			0	1	2	2	2	1.65e-06	0	GCYHCQMAGVR	?	?	0.972	0.581	2.4	0	1	0	0	1	0	0	2	1354.55	769.191		422685	0	0	Empty	TRUE
REC-2120_238_253_254	253	253	Mudpit_2120_238_253_254: 20210326_253_G01	protein N_WP_010881678_01042017	TPANIC_RS01160_TPANIC_0230_primosomal-DECOY			0	1	2	2	2	1.65e-06	0	IEDVLR	?	?	0.974	0	1.38	0	1	0	0	1	0	0	2	744.425	1946.98		75154.1	0	0	Empty	TRUE
REC-2120_238_253_254	253	253	Mudpit_2120_238_253_254: 20210326_253_G01	ribosomal protein L10_WP_010881687_01042017	TPANIC_RS01210_TPANIC_0239_50S		Tpal_06_rabbit.fasta	19565.3	1	3	3	5	4.13e-06	0.161	EFSCVYR	R	V	0.996	0.393	1.59	0	1	0	0	2	0	0	2	960.424	1820.12		110454	51	57	Empty	TRUE
REC-2120_238_253_254	253	253	Mudpit_2120_238_253_254: 20210326_253_G01	ribosomal protein L10_WP_010881687_01042017	TPANIC_RS01210_TPANIC_0239_50S		Tpal_06_rabbit.fasta	19565.3	1	3	3	5	4.13e-06	0.161	GAILDGEVFDASK	K	V	0.997	0.712	2.53	0	1	0	0	2	0	0	2	1321.66	2989.67		55683	114	126	Empty	TRUE
REC-2120_238_253_254	253	253	Mudpit_2120_238_253_254: 20210326_253_G01	ribosomal protein L10_WP_010881687_01042017	TPANIC_RS01210_TPANIC_0239_50S		Tpal_06_rabbit.fasta	19565.3	1	3	3	5	4.13e-06	0.161	VAAVESLTR	K	D	0.997	0.289	2.2	0	1	0	0	1	0	0	2	945.536	1657.46		39240.2	13	21	Empty	TRUE
REC-2120_238_253_254	253	253	Mudpit_2120_238_253_254: 20210326_253_G01	ribosomal protein L7 L12_WP_010881688_01042017	TPANIC_RS01215_TPANIC_0240_50S		Tpal_06_rabbit.fasta	13338.6	1	4	5	31	2.56e-05	0.31	DLVEGAPK	K	T	0.997	0.693	2.06	0	1	0	0	4	0	0	2	828.446	1326.8		1740050	94	101	Empty	TRUE
REC-2120_238_253_254	253	253	Mudpit_2120_238_253_254: 20210326_253_G01	ribosomal protein L7 L12_WP_010881688_01042017	TPANIC_RS01215_TPANIC_0240_50S		Tpal_06_rabbit.fasta	13338.6	1	4	5	31	2.56e-05	0.31	NVISGLGLK	R	E	0.997	0.698	2.24	0	1	0	0	13	0	0	2	900.551	2720.43		2754890	82	90	Empty	TRUE
REC-2120_238_253_254	253	253	Mudpit_2120_238_253_254: 20210326_253_G01	ribosomal protein L7 L12_WP_010881688_01042017	TPANIC_RS01215_TPANIC_0240_50S		Tpal_06_rabbit.fasta	13338.6	1	4	5	31	2.56e-05	0.31	TILELSELIK	K	A	0.997	0.544	2.75	0	1	0	0	11	0	0	2	1158.7	4176.49		1014120	17	26	Empty	TRUE
REC-2120_238_253_254	253	253	Mudpit_2120_238_253_254: 20210326_253_G01	ribosomal protein L7 L12_WP_010881688_01042017	TPANIC_RS01215_TPANIC_0240_50S		Tpal_06_rabbit.fasta	13338.6	1	4	5	31	2.56e-05	0.31	TLKENVSKEEAAK	K	I	0.997	0.444	3.37	0	1	0	0	2	0	1	2	1446.78	725.837		89818.8	102	114	Empty	TRUE
REC-2120_238_253_254	253	253	Mudpit_2120_238_253_254: 20210326_253_G01	ribosomal protein S7_WP_010881692_01042017	TPANIC_RS01235_TPANIC_0244_30S		Tpal_06_rabbit.fasta	17882.1	1	2	2	3	2.48e-06	0.16	ALENVKPAVEVK	K	S	0.997	0.484	3.32	0	1	0	0	2	0	0	2	1296.75	1714.49		43587.5	65	76	Empty	TRUE
REC-2120_238_253_254	253	253	Mudpit_2120_238_253_254: 20210326_253_G01	ribosomal protein S7_WP_010881692_01042017	TPANIC_RS01235_TPANIC_0244_30S		Tpal_06_rabbit.fasta	17882.1	1	2	2	3	2.48e-06	0.16	ATAVGIMYDCLER	K	I	0.997	0.515	2.21	0	1	0	0	1	0	0	2	1498.7	3370.44		17632.6	37	49	Empty	TRUE
REC-2120_238_253_254	253	253	Mudpit_2120_238_253_254: 20210326_253_G01	filament outer layer protein_WP_010881697_01042017	TPANIC_RS01260_TPANIC_0249_flagellar		Tpal_06_rabbit.fasta	38856.2	1	14	21	134	0.000111	0.44	AVLSTVR	K	D	0.989	0.589	1.89	0	1	0	0	6	0	0	2	745.457	1249.02		1447240	285	291	Empty	TRUE
REC-2120_238_253_254	253	253	Mudpit_2120_238_253_254: 20210326_253_G01	filament outer layer protein_WP_010881697_01042017	TPANIC_RS01260_TPANIC_0249_flagellar		Tpal_06_rabbit.fasta	38856.2	1	14	21	134	0.000111	0.44	DAAHAGGDYVGYFK	R	D	0.997	0.893	5.08	0	1	0	0	7	3	0	2	1470.66	2410.9		1977860	263	276	Empty	TRUE
REC-2120_238_253_254	253	253	Mudpit_2120_238_253_254: 20210326_253_G01	filament outer layer protein_WP_010881697_01042017	TPANIC_RS01260_TPANIC_0249_flagellar		Tpal_06_rabbit.fasta	38856.2	1	14	21	134	0.000111	0.44	DFADEDLWGIQAR	R	R	0.997	0.818	3.55	0	1	0	0	6	1	0	2	1535.71	3782.57		292934	292	304	Empty	TRUE
REC-2120_238_253_254	253	253	Mudpit_2120_238_253_254: 20210326_253_G01	filament outer layer protein_WP_010881697_01042017	TPANIC_RS01260_TPANIC_0249_flagellar		Tpal_06_rabbit.fasta	38856.2	1	14	21	134	0.000111	0.44	ELVWNNPSYISDVR	K	S	0.997	0.821	3.9	0	1	0	0	15	0	0	2	1691.84	3418.7		1880540	223	236	Empty	TRUE
REC-2120_238_253_254	253	253	Mudpit_2120_238_253_254: 20210326_253_G01	filament outer layer protein_WP_010881697_01042017	TPANIC_RS01260_TPANIC_0249_flagellar		Tpal_06_rabbit.fasta	38856.2	1	14	21	134	0.000111	0.44	FEDGYGVVK	R	N	0.997	0.632	2.66	0	1	0	0	10	0	0	2	1013.49	2006.06		1174700	168	176	Empty	TRUE
REC-2120_238_253_254	253	253	Mudpit_2120_238_253_254: 20210326_253_G01	filament outer layer protein_WP_010881697_01042017	TPANIC_RS01260_TPANIC_0249_flagellar		Tpal_06_rabbit.fasta	38856.2	1	14	21	134	0.000111	0.44	FGQQQVLR	R	Y	0.997	0.612	2.34	0	1	0	0	10	0	0	2	975.537	1617.23		4661880	317	324	Empty	TRUE
REC-2120_238_253_254	253	253	Mudpit_2120_238_253_254: 20210326_253_G01	filament outer layer protein_WP_010881697_01042017	TPANIC_RS01260_TPANIC_0249_flagellar		Tpal_06_rabbit.fasta	38856.2	1	14	21	134	0.000111	0.44	GRFEDGYGVVK	K	N	0.997	0.61	3.98	0	1	0	0	6	2	0	2	1226.62	1814.93		2773720	166	176	Empty	TRUE
REC-2120_238_253_254	253	253	Mudpit_2120_238_253_254: 20210326_253_G01	filament outer layer protein_WP_010881697_01042017	TPANIC_RS01260_TPANIC_0249_flagellar		Tpal_06_rabbit.fasta	38856.2	1	14	21	134	0.000111	0.44	LATEVGFTPSGGAQR	K	Q	0.997	0.571	4.68	0	1	0	0	8	0	0	2	1490.76	2139.84		3734720	331	345	Empty	TRUE
REC-2120_238_253_254	253	253	Mudpit_2120_238_253_254: 20210326_253_G01	filament outer layer protein_WP_010881697_01042017	TPANIC_RS01260_TPANIC_0249_flagellar		Tpal_06_rabbit.fasta	38856.2	1	14	21	134	0.000111	0.44	LNADIMADK	K	S	0.997	0.571	2.85	0	1	0	0	6	0	0	2	990.493	1992.1		1510350	31	39	Empty	TRUE
REC-2120_238_253_254	253	253	Mudpit_2120_238_253_254: 20210326_253_G01	filament outer layer protein_WP_010881697_01042017	TPANIC_RS01260_TPANIC_0249_flagellar		Tpal_06_rabbit.fasta	38856.2	1	14	21	134	0.000111	0.44	LYPVYPASTPHVVFEGFMVTR	R	D	0.997	0.84	2.4	0	1	0	0	2	31	0	2	2426.22	4134.49		2225080	242	262	Empty	TRUE
REC-2120_238_253_254	253	253	Mudpit_2120_238_253_254: 20210326_253_G01	filament outer layer protein_WP_010881697_01042017	TPANIC_RS01260_TPANIC_0249_flagellar		Tpal_06_rabbit.fasta	38856.2	1	14	21	134	0.000111	0.44	RTVLDYASLADTSYTDEQK	R	A	0.997	0.643	4.2	0	1	0	0	0	2	0	2	2176.04	3108.74		70446.3	48	66	Empty	TRUE
REC-2120_238_253_254	253	253	Mudpit_2120_238_253_254: 20210326_253_G01	filament outer layer protein_WP_010881697_01042017	TPANIC_RS01260_TPANIC_0249_flagellar		Tpal_06_rabbit.fasta	38856.2	1	14	21	134	0.000111	0.44	TVLDYASLADTSYTDEQK	R	A	0.997	0.792	5.16	0	1	0	0	7	2	0	2	2019.94	3255.94		366291	49	66	Empty	TRUE
REC-2120_238_253_254	253	253	Mudpit_2120_238_253_254: 20210326_253_G01	filament outer layer protein_WP_010881697_01042017	TPANIC_RS01260_TPANIC_0249_flagellar		Tpal_06_rabbit.fasta	38856.2	1	14	21	134	0.000111	0.44	VIEAPVSEGAK	R	S	0.997	0.831	3.11	0	1	0	0	8	0	0	2	1099.6	1466.31		3091020	97	107	Empty	TRUE
REC-2120_238_253_254	253	253	Mudpit_2120_238_253_254: 20210326_253_G01	filament outer layer protein_WP_010881697_01042017	TPANIC_RS01260_TPANIC_0249_flagellar		Tpal_06_rabbit.fasta	38856.2	1	14	21	134	0.000111	0.44	YFMGYLLFDSWK	R	E	0.997	0.705	3.28	0	1	0	0	2	0	0	2	1585.74	4582.46		54434.4	211	222	Empty	TRUE
REC-2120_238_253_254	253	253	Mudpit_2120_238_253_254: 20210326_253_G01	phosphodiesterase_WP_010881706_01042017	TPANIC_RS01295_TPANIC_0257_glycerophosphodiester		Tpal_06_rabbit.fasta	41014.8	1	3	3	5	4.13e-06	0.104	DIAALTLALLK	K	K	0.997	0.695	2.7	0	1	0	0	2	0	0	2	1141.72	4930.37		17407.6	178	188	Empty	TRUE
REC-2120_238_253_254	253	253	Mudpit_2120_238_253_254: 20210326_253_G01	phosphodiesterase_WP_010881706_01042017	TPANIC_RS01295_TPANIC_0257_glycerophosphodiester		Tpal_06_rabbit.fasta	41014.8	1	3	3	5	4.13e-06	0.104	GAAGYVPEHTFASK	R	V	0.997	0.698	2.88	0	1	0	0	2	0	0	2	1434.7	1828.96		33821.5	32	45	Empty	TRUE
REC-2120_238_253_254	253	253	Mudpit_2120_238_253_254: 20210326_253_G01	phosphodiesterase_WP_010881706_01042017	TPANIC_RS01295_TPANIC_0257_glycerophosphodiester		Tpal_06_rabbit.fasta	41014.8	1	3	3	5	4.13e-06	0.104	LSPMVSAIQDAK	R	L	0.997	0.383	2.63	0	1	0	0	1	0	0	2	1259.67	2680.6		25821.1	291	302	Empty	TRUE
REC-2120_238_253_254	253	253	Mudpit_2120_238_253_254: 20210326_253_G01	family protein_WP_010881767_01042017	TPANIC_RS01565_TPANIC_0319_BMP		Tpal_06_rabbit.fasta	37768.1	1	5	6	16	1.32e-05	0.181	AVGIPEENPNLSSAVMEK	K	I	0.997	0.646	3.98	0	1	0	0	2	0	0	2	1884.94	2777.92		58930.7	312	329	Empty	TRUE
REC-2120_238_253_254	253	253	Mudpit_2120_238_253_254: 20210326_253_G01	family protein_WP_010881767_01042017	TPANIC_RS01565_TPANIC_0319_BMP		Tpal_06_rabbit.fasta	37768.1	1	5	6	16	1.32e-05	0.181	DQYMDGVYDGSK	R	S	0.997	0.371	2.63	0	1	0	0	2	0	0	2	1377.56	2046.49		91519.8	260	271	Empty	TRUE
REC-2120_238_253_254	253	253	Mudpit_2120_238_253_254: 20210326_253_G01	family protein_WP_010881767_01042017	TPANIC_RS01565_TPANIC_0319_BMP		Tpal_06_rabbit.fasta	37768.1	1	5	6	16	1.32e-05	0.181	LNGQDVWVIGVDR	R	D	0.997	0.705	3.46	0	1	0	0	4	0	0	2	1470.77	3474.49		81958.1	247	259	Empty	TRUE
REC-2120_238_253_254	253	253	Mudpit_2120_238_253_254: 20210326_253_G01	family protein_WP_010881767_01042017	TPANIC_RS01565_TPANIC_0319_BMP		Tpal_06_rabbit.fasta	37768.1	1	5	6	16	1.32e-05	0.181	SFNQQVWEGISR	K	F	0.997	0.66	3.34	0	1	0	0	6	0	0	2	1450.71	3055.04		413934	55	66	Empty	TRUE
REC-2120_238_253_254	253	253	Mudpit_2120_238_253_254: 20210326_253_G01	family protein_WP_010881767_01042017	TPANIC_RS01565_TPANIC_0319_BMP		Tpal_06_rabbit.fasta	37768.1	1	5	6	16	1.32e-05	0.181	SVVLTSMVK	K	R	0.997	0.677	2.66	0	1	0	0	2	0	0	2	963.554	2430.08		168231	272	280	Empty	TRUE
REC-2120_238_253_254	253	253	Mudpit_2120_238_253_254: 20210326_253_G01	isomerase_WP_010881797_01042017	TPANIC_RS01710_TPANIC_0349_peptidylprolyl		Tpal_06_rabbit.fasta	18428	1	3	4	10	8.27e-06	0.284	EATDDDLAALLFR	R	E	0.997	0.686	4.01	0	1	0	0	4	0	0	2	1449.72	4484.41		61974.2	141	153	Empty	TRUE
REC-2120_238_253_254	253	253	Mudpit_2120_238_253_254: 20210326_253_G01	isomerase_WP_010881797_01042017	TPANIC_RS01710_TPANIC_0349_peptidylprolyl		Tpal_06_rabbit.fasta	18428	1	3	4	10	8.27e-06	0.284	ESTSGGGCGSGAGGCGSCGAGCH	R	-	0.997	0.924	3.14	0	1	0	0	4	1	0	2	2086.71	537.216		96936.2	154	176	Empty	TRUE
[truncated: 303 more rows]

## Sheet: 3 peptide report_Tp proteins
Supplementary Table S2_sheet 4. Scaffold peptide reports for in vivo-grown T. pallidum sample 3.
[truncated: 577 more rows]

## Sheet: 4 peptide report_Tp proteins
Supplementary Table S2_sheet 5. Scaffold peptide reports for in vivo-grown T. pallidum sample 4.
[truncated: 258 more rows]

[truncated: 13 more sheets: 5 peptide report_Tp proteins , 6 peptide report_Tp proteins, 7 peptide report_Tp proteins, 8 peptide report_Tp proteins, 9 peptide report_Tp proteins, 10 peptide report_Tp proteins, 11 peptide report_Tp proteins, 12 peptide report_Tp proteins, Peptide Report 1,2,3 all, Peptide Report 4,5,6 all, Pept Rep 7,8,9,10 all , Peptide Report 11 all, Peptide Report 12 all]
