# Supplementary material for: Deep proteome coverage advances knowledge of Treponema pallidum protein expression profiles during infection
Source: Sci Rep. 2023 Oct 25;13:18259. doi: 10.1038/s41598-023-45219-8 (PMC10600179; doi:10.1038/s41598-023-45219-8)
Supplement: Supplementary file 4 — Supplementary Table S3. [file 41598_2023_45219_MOESM4_ESM.xlsx]

## Sheet: Supplementary Table S3
Supplementary Table S3. T. pallidum protein identifications and the number of in vivo-grown biological replicate samples containing each treponemal protein.
Data shows the number of samples containing each treponemal protein based on the detection and identification of at least one or more tryptic peptides.
758 protein IDs based on the detection of 1 or more peptides					653 protein IDs based on the detection of 2 or more peptides
All proteins detected in 12 samples	No. of samples with detected protein	Sum of proteins found in 1-12 samples			All proteins detected in 12 samples	No. of samples with detected protein	Sum of proteins found in 1-12 samples
TPANIC_0023	1	162			TPANIC_0034	1	83
TPANIC_0032	1				TPANIC_0035	1
TPANIC_0033	1				TPANIC_0040	1
TPANIC_0034	1				TPANIC_0046	1
TPANIC_0035	1				TPANIC_0066	1
TPANIC_0040	1				TPANIC_0117 / TPANIC_0131**	1
TPANIC_0046	1				TPANIC_0120	1
TPANIC_0048	1				TPANIC_0138	1
TPANIC_0052	1				TPANIC_0170	1
TPANIC_0066	1				TPANIC_0185	1
TPANIC_0068	1				TPANIC_0208	1
TPANIC_0070	1				TPANIC_0219	1
TPANIC_0075	1				TPANIC_0221	1
TPANIC_0090	1				TPANIC_0229	1
TPANIC_0095	1				TPANIC_0230	1
TPANIC_0101	1				TPANIC_0235	1
TPANIC_0117 / TPANIC_0131**	1				TPANIC_0269	1
TPANIC_0120	1				TPANIC_0304	1
TPANIC_0126	1				TPANIC_0309	1
TPANIC_0138	1				TPANIC_0313	1
TPANIC_0150	1				TPANIC_0328	1
TPANIC_0155	1				TPANIC_0381	1
TPANIC_0170	1				TPANIC_0394	1
TPANIC_0185	1				TPANIC_0398	1
TPANIC_0208	1				TPANIC_0414	1
TPANIC_0213	1				TPANIC_0417	1
TPANIC_0219	1				TPANIC_0429	1
TPANIC_0221	1				TPANIC_0432	1
TPANIC_0229	1				TPANIC_0457	1
TPANIC_0230	1				TPANIC_0481	1
TPANIC_0235	1				TPANIC_0484	1
TPANIC_0256	1				TPANIC_0490	1
TPANIC_0265	1				TPANIC_0496	1
TPANIC_0269	1				TPANIC_0500	1
TPANIC_0270	1				TPANIC_0515	1
TPANIC_0291	1				TPANIC_0523	1
TPANIC_0302	1				TPANIC_0547	1
TPANIC_0304	1				TPANIC_0551	1
TPANIC_0309	1				TPANIC_0555	1
TPANIC_0313	1				TPANIC_0559	1
TPANIC_0322	1				TPANIC_0564	1
TPANIC_0323	1				TPANIC_0596	1
TPANIC_0328	1				TPANIC_0600	1
TPANIC_0337	1				TPANIC_0620	1
TPANIC_0353	1				TPANIC_0621	1
TPANIC_0371	1				TPANIC_0669	1
TPANIC_0380	1				TPANIC_0671	1
TPANIC_0381	1				TPANIC_0679	1
TPANIC_0387	1				TPANIC_0681	1
TPANIC_0391	1				TPANIC_0689	1
TPANIC_0392	1				TPANIC_0705	1
TPANIC_0394	1				TPANIC_0738	1
TPANIC_0398	1				TPANIC_0752	1
TPANIC_0404	1				TPANIC_0763	1
TPANIC_0405	1				TPANIC_0773	1
TPANIC_0407	1				TPANIC_0783	1
TPANIC_0414	1				TPANIC_0813	1
TPANIC_0417	1				TPANIC_0816	1
TPANIC_0429	1				TPANIC_0827	1
TPANIC_0432	1				TPANIC_0836	1
TPANIC_0441	1				TPANIC_0839	1
TPANIC_0457	1				TPANIC_0842	1
TPANIC_0480	1				TPANIC_0852	1
TPANIC_0481	1				TPANIC_0865	1
TPANIC_0483	1				TPANIC_0888	1
TPANIC_0484	1				TPANIC_0907	1
TPANIC_0490	1				TPANIC_0909	1
TPANIC_0496	1				TPANIC_0937	1
TPANIC_0500	1				TPANIC_0944	1
TPANIC_0515	1				TPANIC_0946	1
TPANIC_0521	1				TPANIC_0962	1
TPANIC_0522	1				TPANIC_0972	1
TPANIC_0523	1				TPANIC_0976	1
TPANIC_0527	1				TPANIC_0986	1
TPANIC_0547	1				TPANIC_0989	1
TPANIC_0548	1				TPANIC_1005	1
TPANIC_0551	1				TPANIC_1014	1
TPANIC_0555	1				TPANIC_1031	1
TPANIC_0558	1				TPANIC_1033	1
TPANIC_0559	1				TPANIC_RS00325	1
TPANIC_0561	1				TPANIC_RS01255	1
TPANIC_0564	1				TPANIC_RS01325	1
TPANIC_0572	1				TPANIC_RS03225	1
TPANIC_0596	1				TPANIC_0016	2	60
TPANIC_0600	1				TPANIC_0080	2
TPANIC_0603	1				TPANIC_0085	2
TPANIC_0619* / TPANIC_0315*	1				TPANIC_0092	2
TPANIC_0620	1				TPANIC_0105	2
TPANIC_0621	1				TPANIC_0109	2
TPANIC_0627	1				TPANIC_0144	2
TPANIC_0650	1				TPANIC_0158	2
TPANIC_0653	1				TPANIC_0194	2
TPANIC_0659	1				TPANIC_0223	2
TPANIC_0661	1				TPANIC_0243	2
TPANIC_0669	1				TPANIC_0253	2
TPANIC_0671	1				TPANIC_0262	2
TPANIC_0676	1				TPANIC_0268	2
TPANIC_0677	1				TPANIC_0300	2
TPANIC_0679	1				TPANIC_0312	2
TPANIC_0681	1				TPANIC_0321	2
TPANIC_0687	1				TPANIC_0344	2
TPANIC_0689	1				TPANIC_0361	2
TPANIC_0705	1				TPANIC_0384	2
TPANIC_0711	1				TPANIC_0421	2
TPANIC_0715	1				TPANIC_0438	2
TPANIC_0718	1				TPANIC_0447	2
TPANIC_0726	1				TPANIC_0491	2
TPANIC_0730	1				TPANIC_0503	2
TPANIC_0733	1				TPANIC_0512	2
TPANIC_0738	1				TPANIC_0557	2
TPANIC_0752	1				TPANIC_0585	2
TPANIC_0762	1				TPANIC_0593	2
TPANIC_0763	1				TPANIC_0598	2
TPANIC_0773	1				TPANIC_0658	2
TPANIC_0774	1				TPANIC_0680	2
TPANIC_0783	1				TPANIC_0686	2
TPANIC_0803	1				TPANIC_0701	2
TPANIC_0810	1				TPANIC_0704	2
TPANIC_0813	1				TPANIC_0708	2
TPANIC_0816	1				TPANIC_0714	2
TPANIC_0826	1				TPANIC_0742	2
TPANIC_0827	1				TPANIC_0751	2
TPANIC_0836	1				TPANIC_0778	2
TPANIC_0839	1				TPANIC_0780	2
TPANIC_0842	1				TPANIC_0805	2
TPANIC_0849	1				TPANIC_0824	2
TPANIC_0852	1				TPANIC_0876	2
TPANIC_0864	1				TPANIC_0890	2
TPANIC_0865	1				TPANIC_0914	2
TPANIC_0888	1				TPANIC_0917	2
TPANIC_0889	1				TPANIC_0949	2
TPANIC_0901	1				TPANIC_0953	2
TPANIC_0907	1				TPANIC_0956	2
TPANIC_0909	1				TPANIC_0963	2
TPANIC_0918	1				TPANIC_0975	2
TPANIC_0937	1				TPANIC_0999	2
TPANIC_0938	1				TPANIC_1015	2
TPANIC_0944	1				TPANIC_1026	2
TPANIC_0945	1				TPANIC_1036	2
TPANIC_0946	1				TPANIC_1039	2
TPANIC_0958	1				TPANIC_RS00240	2
TPANIC_0960	1				TPANIC_RS02215	2
TPANIC_0962	1				TPANIC_RS04705	2
TPANIC_0968	1				TPANIC_0001	3	193
TPANIC_0972	1				TPANIC_0013	3
TPANIC_0976	1				TPANIC_0015	3
TPANIC_0986	1				TPANIC_0026	3
TPANIC_0989	1				TPANIC_0058	3
TPANIC_0998	1				TPANIC_0064	3
TPANIC_1005	1				TPANIC_0073	3
TPANIC_1011	1				TPANIC_0074	3
TPANIC_1014	1				TPANIC_0078	3
TPANIC_1023	1				TPANIC_0079	3
TPANIC_1031	1				TPANIC_0081	3
TPANIC_1032	1				TPANIC_0086	3
TPANIC_1033	1				TPANIC_0091	3
TPANIC_1034	1				TPANIC_0098	3
TPANIC_RS00325	1				TPANIC_0099	3
TPANIC_RS01255	1				TPANIC_0110	3
TPANIC_RS01325	1				TPANIC_0113	3
TPANIC_RS03225	1				TPANIC_0114	3
TPANIC_RS04860	1				TPANIC_0121	3
TPANIC_0016	2	76			TPANIC_0123	3
TPANIC_0047	2				TPANIC_0124	3
TPANIC_0069	2				TPANIC_0133	3
TPANIC_0080	2				TPANIC_0134	3
TPANIC_0085	2				TPANIC_0147	3
TPANIC_0092	2				TPANIC_0152	3
TPANIC_0105	2				TPANIC_0157	3
TPANIC_0109	2				TPANIC_0159	3
TPANIC_0111	2				TPANIC_0160	3
TPANIC_0144	2				TPANIC_0164	3
TPANIC_0158	2				TPANIC_0172	3
TPANIC_0194	2				TPANIC_0183	3
TPANIC_0196	2				TPANIC_0189	3
TPANIC_0223	2				TPANIC_0190	3
TPANIC_0243	2				TPANIC_0191	3
TPANIC_0253	2				TPANIC_0195	3
TPANIC_0262	2				TPANIC_0198	3
TPANIC_0268	2				TPANIC_0205	3
TPANIC_0283	2				TPANIC_0210	3
TPANIC_0300	2				TPANIC_0211	3
TPANIC_0312	2				TPANIC_0234	3
TPANIC_0321	2				TPANIC_0247	3
TPANIC_0344	2				TPANIC_0250b	3
TPANIC_0361	2				TPANIC_0251	3
TPANIC_0362	2				TPANIC_0260	3
TPANIC_0384	2				TPANIC_0271	3
TPANIC_0421	2				TPANIC_0275	3
TPANIC_0438	2				TPANIC_0276	3
TPANIC_0447	2				TPANIC_0284	3
TPANIC_0479	2				TPANIC_0286	3
TPANIC_0491	2				TPANIC_0294	3
TPANIC_0503	2				TPANIC_0297	3
TPANIC_0512	2				TPANIC_0303	3
TPANIC_0557	2				TPANIC_0306	3
TPANIC_0563	2				TPANIC_0307	3
TPANIC_0585	2				TPANIC_0330	3
TPANIC_0592	2				TPANIC_0333	3
TPANIC_0593	2				TPANIC_0341	3
TPANIC_0598	2				TPANIC_0342	3
TPANIC_0626	2				TPANIC_0343	3
TPANIC_0658	2				TPANIC_0350	3
TPANIC_0670	2				TPANIC_0351	3
TPANIC_0680	2				TPANIC_0352	3
TPANIC_0686	2				TPANIC_0358	3
TPANIC_0701	2				TPANIC_0367	3
TPANIC_0704	2				TPANIC_0374	3
TPANIC_0708	2				TPANIC_0379	3
TPANIC_0714	2				TPANIC_0386	3
TPANIC_0732	2				TPANIC_0393	3
TPANIC_0742	2				TPANIC_0402	3
TPANIC_0751	2				TPANIC_0406	3
TPANIC_0753	2				TPANIC_0410	3
TPANIC_0778	2				TPANIC_0411	3
TPANIC_0780	2				TPANIC_0413	3
TPANIC_0805	2				TPANIC_0416	3
TPANIC_0824	2				TPANIC_0422	3
TPANIC_0848	2				TPANIC_0431	3
TPANIC_0861	2				TPANIC_0440	3
TPANIC_0876	2				TPANIC_0442	3
TPANIC_0890	2				TPANIC_0443	3
TPANIC_0908	2				TPANIC_0444	3
TPANIC_0914	2				TPANIC_0445	3
TPANIC_0917	2				TPANIC_0446	3
TPANIC_0949	2				TPANIC_0450a	3
TPANIC_0953	2				TPANIC_0452	3
TPANIC_0956	2				TPANIC_0455	3
TPANIC_0963	2				TPANIC_0456	3
TPANIC_0975	2				TPANIC_0462	3
TPANIC_0999	2				TPANIC_0474	3
TPANIC_1015	2				TPANIC_0485	3
TPANIC_1026	2				TPANIC_0493	3
TPANIC_1036	2				TPANIC_0502	3
TPANIC_1039	2				TPANIC_0507	3
TPANIC_RS00240	2				TPANIC_0510	3
TPANIC_RS02215	2				TPANIC_0513	3
TPANIC_RS04705	2				TPANIC_0514	3
TPANIC_0001	3	200			TPANIC_0519	3
TPANIC_0013	3				TPANIC_0526	3
TPANIC_0015	3				TPANIC_0533	3
TPANIC_0026	3				TPANIC_0534	3
TPANIC_0058	3				TPANIC_0544	3
TPANIC_0064	3				TPANIC_0545	3
TPANIC_0073	3				TPANIC_0546	3
TPANIC_0074	3				TPANIC_0550	3
TPANIC_0078	3				TPANIC_0569	3
TPANIC_0079	3				TPANIC_0570	3
TPANIC_0081	3				TPANIC_0576	3
TPANIC_0086	3				TPANIC_0577	3
TPANIC_0091	3				TPANIC_0578	3
TPANIC_0098	3				TPANIC_0581	3
TPANIC_0099	3				TPANIC_0586	3
TPANIC_0110	3				TPANIC_0591	3
TPANIC_0113	3				TPANIC_0594	3
TPANIC_0114	3				TPANIC_0601	3
TPANIC_0121	3				TPANIC_0615	3
TPANIC_0123	3				TPANIC_0631	3
TPANIC_0124	3				TPANIC_0634	3
TPANIC_0133	3				TPANIC_0640	3
TPANIC_0134	3				TPANIC_0641	3
TPANIC_0147	3				TPANIC_0644	3
TPANIC_0152	3				TPANIC_0646	3
TPANIC_0153	3				TPANIC_0648	3
TPANIC_0157	3				TPANIC_0649	3
TPANIC_0159	3				TPANIC_0652	3
TPANIC_0160	3				TPANIC_0660	3
TPANIC_0164	3				TPANIC_0667	3
TPANIC_0172	3				TPANIC_0678	3
TPANIC_0183	3				TPANIC_0688	3
TPANIC_0189	3				TPANIC_0693	3
TPANIC_0190	3				TPANIC_0695	3
TPANIC_0191	3				TPANIC_0710	3
TPANIC_0195	3				TPANIC_0725	3
TPANIC_0198	3				TPANIC_0727	3
TPANIC_0205	3				TPANIC_0729	3
TPANIC_0210	3				TPANIC_0731	3
TPANIC_0211	3				TPANIC_0739	3
TPANIC_0234	3				TPANIC_0740	3
TPANIC_0247	3				TPANIC_0741	3
TPANIC_0250b	3				TPANIC_0743	3
TPANIC_0251	3				TPANIC_0754	3
TPANIC_0260	3				TPANIC_0755	3
TPANIC_0271	3				TPANIC_0756	3
TPANIC_0275	3				TPANIC_0760	3
TPANIC_0276	3				TPANIC_0765	3
TPANIC_0284	3				TPANIC_0781	3
TPANIC_0286	3				TPANIC_0788	3
TPANIC_0294	3				TPANIC_0790	3
TPANIC_0297	3				TPANIC_0797	3
TPANIC_0303	3				TPANIC_0804	3
TPANIC_0306	3				TPANIC_0806	3
TPANIC_0307	3				TPANIC_0819	3
TPANIC_0330	3				TPANIC_0820	3
TPANIC_0333	3				TPANIC_0834	3
TPANIC_0341	3				TPANIC_0843	3
TPANIC_0342	3				TPANIC_0850	3
TPANIC_0343	3				TPANIC_0851	3
TPANIC_0350	3				TPANIC_0853	3
TPANIC_0351	3				TPANIC_0855	3
TPANIC_0352	3				TPANIC_0863	3
TPANIC_0358	3				TPANIC_0866	3
TPANIC_0367	3				TPANIC_0872	3
TPANIC_0374	3				TPANIC_0873	3
TPANIC_0379	3				TPANIC_0874	3
TPANIC_0386	3				TPANIC_0877	3
TPANIC_0393	3				TPANIC_0882	3
TPANIC_0402	3				TPANIC_0891	3
TPANIC_0406	3				TPANIC_0894	3
TPANIC_0410	3				TPANIC_0903	3
TPANIC_0411	3				TPANIC_0920	3
TPANIC_0413	3				TPANIC_0921a	3
TPANIC_0416	3				TPANIC_0924	3
TPANIC_0422	3				TPANIC_0926	3
TPANIC_0431	3				TPANIC_0933	3
TPANIC_0440	3				TPANIC_0952	3
TPANIC_0442	3				TPANIC_0977	3
TPANIC_0443	3				TPANIC_0990	3
TPANIC_0444	3				TPANIC_0994	3
TPANIC_0445	3				TPANIC_0995	3
TPANIC_0446	3				TPANIC_0997	3
TPANIC_0450a	3				TPANIC_1001	3
TPANIC_0452	3				TPANIC_1004	3
TPANIC_0455	3				TPANIC_1006	3
TPANIC_0456	3				TPANIC_1010	3
TPANIC_0462	3				TPANIC_1020	3
TPANIC_0464	3				TPANIC_1021	3
TPANIC_0474	3				TPANIC_1022	3
TPANIC_0485	3				TPANIC_1024	3
TPANIC_0493	3				TPANIC_1025	3
TPANIC_0502	3				TPANIC_1037	3
TPANIC_0507	3				TPANIC_1040	3
TPANIC_0510	3				TPANIC_RS00400	3
TPANIC_0513	3				TPANIC_RS00400	3
TPANIC_0514	3				TPANIC_RS01845	3
TPANIC_0519	3				TPANIC_RS02075	3
TPANIC_0526	3				TPANIC_0005	4	163
TPANIC_0533	3				TPANIC_0017	4
TPANIC_0534	3				TPANIC_0018	4
TPANIC_0544	3				TPANIC_0020	4
TPANIC_0545	3				TPANIC_0024	4
TPANIC_0546	3				TPANIC_0025	4
TPANIC_0550	3				TPANIC_0029	4
TPANIC_0569	3				TPANIC_0043	4
TPANIC_0570	3				TPANIC_0044	4
TPANIC_0576	3				TPANIC_0045	4
TPANIC_0577	3				TPANIC_0050	4
TPANIC_0578	3				TPANIC_0051	4
TPANIC_0581	3				TPANIC_0060	4
TPANIC_0586	3				TPANIC_0061	4
TPANIC_0591	3				TPANIC_0063	4
TPANIC_0594	3				TPANIC_0077	4
TPANIC_0601	3				TPANIC_0088	4
TPANIC_0615	3				TPANIC_0089	4
TPANIC_0631	3				TPANIC_0118	4
TPANIC_0634	3				TPANIC_0125	4
TPANIC_0640	3				TPANIC_0139	4
TPANIC_0641	3				TPANIC_0145	4
TPANIC_0644	3				TPANIC_0162	4
TPANIC_0646	3				TPANIC_0178	4
TPANIC_0648	3				TPANIC_0188	4
TPANIC_0649	3				TPANIC_0192	4
TPANIC_0652	3				TPANIC_0193	4
TPANIC_0657	3				TPANIC_0197	4
TPANIC_0660	3				TPANIC_0199	4
TPANIC_0667	3				TPANIC_0202	4
TPANIC_0678	3				TPANIC_0203	4
TPANIC_0682	3				TPANIC_0204	4
TPANIC_0688	3				TPANIC_0206	4
TPANIC_0693	3				TPANIC_0217	4
TPANIC_0695	3				TPANIC_0222	4
TPANIC_0706	3				TPANIC_0227	4
TPANIC_0710	3				TPANIC_0236	4
TPANIC_0725	3				TPANIC_0238	4
TPANIC_0727	3				TPANIC_0245	4
TPANIC_0729	3				TPANIC_0254	4
TPANIC_0731	3				TPANIC_0261	4
TPANIC_0739	3				TPANIC_0264	4
TPANIC_0740	3				TPANIC_0274	4
TPANIC_0741	3				TPANIC_0279	4
TPANIC_0743	3				TPANIC_0282	4
TPANIC_0754	3				TPANIC_0288	4
TPANIC_0755	3				TPANIC_0290	4
TPANIC_0756	3				TPANIC_0292	4
TPANIC_0760	3				TPANIC_0305	4
TPANIC_0765	3				TPANIC_0326	4
TPANIC_0781	3				TPANIC_0327	4
TPANIC_0788	3				TPANIC_0334	4
TPANIC_0790	3				TPANIC_0354	4
TPANIC_0797	3				TPANIC_0363	4
TPANIC_0804	3				TPANIC_0364	4
TPANIC_0806	3				TPANIC_0369	4
TPANIC_0819	3				TPANIC_0383	4
TPANIC_0820	3				TPANIC_0389	4
TPANIC_0834	3				TPANIC_0401	4
TPANIC_0843	3				TPANIC_0408	4
TPANIC_0850	3				TPANIC_0409a	4
TPANIC_0851	3				TPANIC_0418	4
TPANIC_0853	3				TPANIC_0426	4
TPANIC_0855	3				TPANIC_0427	4
TPANIC_0863	3				TPANIC_0428	4
TPANIC_0866	3				TPANIC_0436	4
TPANIC_0872	3				TPANIC_0437	4
TPANIC_0873	3				TPANIC_0439	4
TPANIC_0874	3				TPANIC_0448	4
TPANIC_0877	3				TPANIC_0454	4
TPANIC_0882	3				TPANIC_0458	4
TPANIC_0891	3				TPANIC_0461	4
TPANIC_0894	3				TPANIC_0471	4
TPANIC_0903	3				TPANIC_0477	4
TPANIC_0920	3				TPANIC_0506	4
TPANIC_0921a	3				TPANIC_0508	4
TPANIC_0924	3				TPANIC_0511	4
TPANIC_0926	3				TPANIC_0528	4
TPANIC_0933	3				TPANIC_0529	4
TPANIC_0935	3				TPANIC_0530	4
TPANIC_0952	3				TPANIC_0543	4
TPANIC_0977	3				TPANIC_0549	4
TPANIC_0980	3				TPANIC_0552	4
TPANIC_0990	3				TPANIC_0562	4
TPANIC_0994	3				TPANIC_0575	4
TPANIC_0995	3				TPANIC_0584	4
TPANIC_0997	3				TPANIC_0595	4
TPANIC_1001	3				TPANIC_0599	4
TPANIC_1004	3				TPANIC_0609	4
TPANIC_1006	3				TPANIC_0612	4
TPANIC_1010	3				TPANIC_0613	4
TPANIC_1020	3				TPANIC_0614	4
TPANIC_1021	3				TPANIC_0616	4
TPANIC_1022	3				TPANIC_0622	4
TPANIC_1024	3				TPANIC_0624	4
TPANIC_1025	3				TPANIC_0625	4
TPANIC_1037	3				TPANIC_0632	4
TPANIC_1040	3				TPANIC_0639	4
TPANIC_RS00400	3				TPANIC_0642	4
TPANIC_RS00405	3				TPANIC_0647	4
TPANIC_RS01845	3				TPANIC_0655	4
TPANIC_RS02075	3				TPANIC_0672	4
TPANIC_0005	4	166			TPANIC_0673	4
TPANIC_0017	4				TPANIC_0675	4
TPANIC_0018	4				TPANIC_0685	4
TPANIC_0020	4				TPANIC_0696	4
TPANIC_0024	4				TPANIC_0702	4
TPANIC_0025	4				TPANIC_0709	4
TPANIC_0029	4				TPANIC_0712	4
TPANIC_0043	4				TPANIC_0713	4
TPANIC_0044	4				TPANIC_0721	4
TPANIC_0045	4				TPANIC_0724	4
TPANIC_0050	4				TPANIC_0735	4
TPANIC_0051	4				TPANIC_0737	4
TPANIC_0060	4				TPANIC_0745	4
TPANIC_0061	4				TPANIC_0757	4
TPANIC_0063	4				TPANIC_0764	4
TPANIC_0077	4				TPANIC_0770	4
TPANIC_0088	4				TPANIC_0779	4
TPANIC_0089	4				TPANIC_0794	4
TPANIC_0118	4				TPANIC_0796	4
TPANIC_0125	4				TPANIC_0798	4
TPANIC_0139	4				TPANIC_0807	4
TPANIC_0145	4				TPANIC_0829	4
TPANIC_0162	4				TPANIC_0832	4
TPANIC_0178	4				TPANIC_0835	4
TPANIC_0188	4				TPANIC_0837	4
TPANIC_0192	4				TPANIC_0838	4
TPANIC_0193	4				TPANIC_0846	4
TPANIC_0197	4				TPANIC_0854	4
TPANIC_0199	4				TPANIC_0856	4
TPANIC_0202	4				TPANIC_0886	4
TPANIC_0203	4				TPANIC_0897	4
TPANIC_0204	4				TPANIC_0902	4
TPANIC_0206	4				TPANIC_0912	4
TPANIC_0217	4				TPANIC_0915	4
TPANIC_0220	4				TPANIC_0928	4
TPANIC_0222	4				TPANIC_0931	4
TPANIC_0227	4				TPANIC_0941	4
TPANIC_0236	4				TPANIC_0942	4
TPANIC_0238	4				TPANIC_0943	4
TPANIC_0245	4				TPANIC_0948	4
TPANIC_0254	4				TPANIC_0954	4
TPANIC_0255	4				TPANIC_0957	4
TPANIC_0261	4				TPANIC_0964	4
TPANIC_0264	4				TPANIC_0966	4
TPANIC_0274	4				TPANIC_0967	4
TPANIC_0279	4				TPANIC_0969	4
TPANIC_0282	4				TPANIC_0973	4
TPANIC_0288	4				TPANIC_0978	4
TPANIC_0290	4				TPANIC_0981	4
TPANIC_0292	4				TPANIC_0985	4
TPANIC_0305	4				TPANIC_0996	4
TPANIC_0326	4				TPANIC_1002	4
TPANIC_0327	4				TPANIC_1007	4
TPANIC_0334	4				TPANIC_1008	4
TPANIC_0354	4				TPANIC_1009	4
TPANIC_0363	4				TPANIC_1018	4
TPANIC_0364	4				TPANIC_1019	4
TPANIC_0369	4				TPANIC_1027	4
TPANIC_0383	4				TPANIC_1029	4
TPANIC_0389	4				TPANIC_1035	4
TPANIC_0401	4				TPANIC_1041	4
TPANIC_0408	4				TPANIC_0007	5	22
TPANIC_0409a	4				TPANIC_0053	5
TPANIC_0418	4				TPANIC_0116	5
TPANIC_0426	4				TPANIC_0201	5
TPANIC_0427	4				TPANIC_0207	5
TPANIC_0428	4				TPANIC_0212	5
TPANIC_0430	4				TPANIC_0241	5
TPANIC_0436	4				TPANIC_0272	5
TPANIC_0437	4				TPANIC_0331	5
TPANIC_0439	4				TPANIC_0356	5
TPANIC_0448	4				TPANIC_0399	5
TPANIC_0454	4				TPANIC_0470	5
TPANIC_0458	4				TPANIC_0497	5
TPANIC_0461	4				TPANIC_0536	5
TPANIC_0471	4				TPANIC_0542	5
TPANIC_0477	4				TPANIC_0633	5
TPANIC_0506	4				TPANIC_0736	5
TPANIC_0508	4				TPANIC_0758	5
TPANIC_0511	4				TPANIC_0831	5
TPANIC_0528	4				TPANIC_0841	5
TPANIC_0529	4				TPANIC_0887	5
TPANIC_0530	4				TPANIC_0979	5
TPANIC_0543	4				TPANIC_0002	6	21
TPANIC_0549	4				TPANIC_0056	6
TPANIC_0552	4				TPANIC_0244	6
TPANIC_0562	4				TPANIC_0277	6
TPANIC_0575	4				TPANIC_0419	6
TPANIC_0584	4				TPANIC_0453	6
TPANIC_0595	4				TPANIC_0466	6
TPANIC_0599	4				TPANIC_0475	6
TPANIC_0609	4				TPANIC_0478	6
TPANIC_0612	4				TPANIC_0488	6
TPANIC_0613	4				TPANIC_0524	6
TPANIC_0614	4				TPANIC_0567	6
TPANIC_0616	4				TPANIC_0571	6
TPANIC_0622	4				TPANIC_0611	6
TPANIC_0624	4				TPANIC_0692	6
TPANIC_0625	4				TPANIC_0719	6
TPANIC_0632	4				TPANIC_0746	6
TPANIC_0639	4				TPANIC_0801	6
TPANIC_0642	4				TPANIC_0906	6
TPANIC_0647	4				TPANIC_0965	6
TPANIC_0655	4				TPANIC_1017	6
TPANIC_0672	4				TPANIC_0071	7	32
TPANIC_0673	4				TPANIC_0100	7
TPANIC_0675	4				TPANIC_0104	7
TPANIC_0685	4				TPANIC_0179	7
TPANIC_0696	4				TPANIC_0242	7
TPANIC_0702	4				TPANIC_0259	7
TPANIC_0709	4				TPANIC_0329	7
TPANIC_0712	4				TPANIC_0360	7
TPANIC_0713	4				TPANIC_0372	7
TPANIC_0721	4				TPANIC_0390	7
TPANIC_0724	4				TPANIC_0400	7
TPANIC_0735	4				TPANIC_0412	7
TPANIC_0737	4				TPANIC_0424	7
TPANIC_0745	4				TPANIC_0435	7
TPANIC_0757	4				TPANIC_0468	7
TPANIC_0764	4				TPANIC_0535	7
TPANIC_0770	4				TPANIC_0554	7
TPANIC_0779	4				TPANIC_0568	7
TPANIC_0794	4				TPANIC_0720	7
TPANIC_0796	4				TPANIC_0722	7
TPANIC_0798	4				TPANIC_0734	7
TPANIC_0807	4				TPANIC_0772	7
TPANIC_0829	4				TPANIC_0789	7
TPANIC_0832	4				TPANIC_0808	7
TPANIC_0835	4				TPANIC_0847	7
TPANIC_0837	4				TPANIC_0858	7
TPANIC_0838	4				TPANIC_0862	7
TPANIC_0846	4				TPANIC_0895	7
TPANIC_0854	4				TPANIC_0905	7
TPANIC_0856	4				TPANIC_0939	7
TPANIC_0886	4				TPANIC_0974	7
TPANIC_0897	4				TPANIC_0992	7
TPANIC_0902	4				TPANIC_0062	8	17
TPANIC_0912	4				TPANIC_0097	8
TPANIC_0915	4				TPANIC_0214	8
TPANIC_0928	4				TPANIC_0225	8
TPANIC_0931	4				TPANIC_0233	8
TPANIC_0941	4				TPANIC_0237	8
TPANIC_0942	4				TPANIC_0257	8
TPANIC_0943	4				TPANIC_0476	8
TPANIC_0948	4				TPANIC_0505	8
TPANIC_0954	4				TPANIC_0605	8
TPANIC_0957	4				TPANIC_0628	8
TPANIC_0964	4				TPANIC_0747	8
TPANIC_0966	4				TPANIC_0767	8
TPANIC_0967	4				TPANIC_0892	8
TPANIC_0969	4				TPANIC_0947	8
TPANIC_0973	4				TPANIC_0984	8
TPANIC_0978	4				TPANIC_1016	8
TPANIC_0981	4				TPANIC_0108	9	9
TPANIC_0985	4				TPANIC_0239	9
TPANIC_0996	4				TPANIC_0298	9
TPANIC_1002	4				TPANIC_0319	9
TPANIC_1007	4				TPANIC_0433	9
TPANIC_1008	4				TPANIC_0556	9
TPANIC_1009	4				TPANIC_0663	9
TPANIC_1018	4				TPANIC_0821	9
TPANIC_1019	4				TPANIC_0868	9
TPANIC_1027	4				TPANIC_0042	10	22
TPANIC_1029	4				TPANIC_0094	10
TPANIC_1035	4				TPANIC_0096	10
TPANIC_1041	4				TPANIC_0112	10
TPANIC_0007	5	22			TPANIC_0168	10
TPANIC_0053	5				TPANIC_0171	10
TPANIC_0116	5				TPANIC_0240	10
TPANIC_0201	5				TPANIC_0349	10
TPANIC_0207	5				TPANIC_0494	10
TPANIC_0212	5				TPANIC_0537	10
TPANIC_0241	5				TPANIC_0538	10
TPANIC_0272	5				TPANIC_0604	10
TPANIC_0331	5				TPANIC_0606	10
TPANIC_0356	5				TPANIC_0608	10
TPANIC_0399	5				TPANIC_0664	10
TPANIC_0470	5				TPANIC_0748	10
TPANIC_0497	5				TPANIC_0750	10
TPANIC_0536	5				TPANIC_0777	10
TPANIC_0542	5				TPANIC_0919	10
TPANIC_0633	5				TPANIC_0971	10
TPANIC_0736	5				TPANIC_0993	10
TPANIC_0758	5				TPANIC_1038	10
TPANIC_0831	5				TPANIC_0030	11	27
TPANIC_0841	5				TPANIC_0037	11
TPANIC_0887	5				TPANIC_0072	11
TPANIC_0979	5				TPANIC_0084	11
TPANIC_0002	6	21			TPANIC_0115	11
TPANIC_0056	6				TPANIC_0122	11
TPANIC_0244	6				TPANIC_0163	11
TPANIC_0277	6				TPANIC_0215	11
TPANIC_0419	6				TPANIC_0216	11
TPANIC_0453	6				TPANIC_0249	11
TPANIC_0466	6				TPANIC_0365	11
TPANIC_0475	6				TPANIC_0366	11
TPANIC_0478	6				TPANIC_0486	11
TPANIC_0488	6				TPANIC_0525	11
TPANIC_0524	6				TPANIC_0560	11
TPANIC_0567	6				TPANIC_0574	11
TPANIC_0571	6				TPANIC_0662	11
TPANIC_0611	6				TPANIC_0684	11
TPANIC_0692	6				TPANIC_0768	11
TPANIC_0719	6				TPANIC_0769	11
TPANIC_0746	6				TPANIC_0792	11
TPANIC_0801	6				TPANIC_0814	11
TPANIC_0906	6				TPANIC_0817	11
TPANIC_0965	6				TPANIC_0823	11
TPANIC_1017	6				TPANIC_0844	11
TPANIC_0071	7	32			TPANIC_0870	11
TPANIC_0100	7				TPANIC_0921	11
TPANIC_0104	7				TPANIC_0187	12	4
TPANIC_0179	7				TPANIC_0509	12
TPANIC_0242	7				TPANIC_0925	12
TPANIC_0259	7				TPANIC_1013	12
TPANIC_0329	7
TPANIC_0360	7
TPANIC_0372	7
TPANIC_0390	7
TPANIC_0400	7
TPANIC_0412	7
TPANIC_0424	7
TPANIC_0435	7
TPANIC_0468	7
TPANIC_0535	7
TPANIC_0554	7
TPANIC_0568	7
TPANIC_0720	7
TPANIC_0722	7
TPANIC_0734	7
TPANIC_0772	7
TPANIC_0789	7
TPANIC_0808	7
TPANIC_0847	7
TPANIC_0858	7
TPANIC_0862	7
TPANIC_0895	7
TPANIC_0905	7
TPANIC_0939	7
TPANIC_0974	7
TPANIC_0992	7
TPANIC_0062	8	17
TPANIC_0097	8
TPANIC_0214	8
TPANIC_0225	8
TPANIC_0233	8
TPANIC_0237	8
TPANIC_0257	8
TPANIC_0476	8
TPANIC_0505	8
TPANIC_0605	8
TPANIC_0628	8
TPANIC_0747	8
TPANIC_0767	8
TPANIC_0892	8
TPANIC_0947	8
TPANIC_0984	8
TPANIC_1016	8
TPANIC_0108	9	9
TPANIC_0239	9
TPANIC_0298	9
TPANIC_0319	9
TPANIC_0433	9
TPANIC_0556	9
TPANIC_0663	9
TPANIC_0821	9
TPANIC_0868	9
TPANIC_0042	10	22
TPANIC_0094	10
TPANIC_0096	10
TPANIC_0112	10
TPANIC_0168	10
TPANIC_0171	10
TPANIC_0240	10
TPANIC_0349	10
TPANIC_0494	10
TPANIC_0537	10
TPANIC_0538	10
TPANIC_0604	10
TPANIC_0606	10
TPANIC_0608	10
TPANIC_0664	10
TPANIC_0748	10
TPANIC_0750	10
TPANIC_0777	10
TPANIC_0919	10
TPANIC_0971	10
TPANIC_0993	10
TPANIC_1038	10
TPANIC_0030	11	27
TPANIC_0037	11
TPANIC_0072	11
TPANIC_0084	11
TPANIC_0115	11
TPANIC_0122	11
TPANIC_0163	11
TPANIC_0215	11
TPANIC_0216	11
TPANIC_0249	11
TPANIC_0365	11
TPANIC_0366	11
TPANIC_0486	11
TPANIC_0525	11
TPANIC_0560	11
TPANIC_0574	11
TPANIC_0662	11
TPANIC_0684	11
TPANIC_0768	11
TPANIC_0769	11
TPANIC_0792	11
TPANIC_0814	11
TPANIC_0817	11
TPANIC_0823	11
TPANIC_0844	11
TPANIC_0870	11
TPANIC_0921	11
TPANIC_0187	12	4
TPANIC_0509	12
TPANIC_0925	12
TPANIC_1013	12
* NOTE: Protein identified as TPANIC_0619 may be TPANIC_0619, TPANIC_0315, or both (both proteins contain the single identified peptide)
** NOTE: Protein identified as TPANIC_0117 may be TPANIC_0117, TPANIC_0131, or both (both proteins contain the identified peptides)
