# Supplementary material for: Deep proteome coverage advances knowledge of Treponema pallidum protein expression profiles during infection
Source: Sci Rep. 2023 Oct 25;13:18259. doi: 10.1038/s41598-023-45219-8 (PMC10600179; doi:10.1038/s41598-023-45219-8)
Supplement: Supplementary file 5 — Supplementary Table S4. [file 41598_2023_45219_MOESM5_ESM.xlsx]

## Sheet: Supplementary Table S4
Supplementary Table S4. List of proteins that were detected in 9-12 in vivo-grown T. pallidum biological replicate samples.
Data shows the number of samples (between 9 and 12) containing each treponemal protein based on the detection and identification of at least one or more tryptic peptides.
COG = Clusters of Orthologous Genes (blank cells = no assigned functional classification)
Protein IDs (≥1 peptide)	Annotated Function	No. of samples with detected protein	Sum of proteins found in 9-12 samples			Protein IDs (≥ 2 peptides)	Annotated Function	No. of samples with detected protein	Sum of proteins found in 9-12 samples	COG Category	COG Functional Classification
TPANIC_0108	ATP-dependent 6-phosphofructokinase	9	9			TPANIC_0108	ATP-dependent 6-phosphofructokinase	9	9	F	Nucleotide transport and metabolism
TPANIC_0239	50S ribosomal protein L10	9				TPANIC_0239	50S ribosomal protein L10	9		J	Translation, ribosomal structure and biogenesis
TPANIC_0298	BMP family ABC transporter substrate-binding protein	9				TPANIC_0298	BMP family ABC transporter substrate-binding protein	9		S	Function unknown
TPANIC_0319	BMP family protein	9				TPANIC_0319	BMP family protein	9		S	Function unknown
TPANIC_0433	SPOR domain-containing protein (acidic repeat protein)	9				TPANIC_0433	SPOR domain-containing protein (acidic repeat protein)	9		J	Translation, ribosomal structure and biogenesis
TPANIC_0556	aspartate-ammonia ligase	9				TPANIC_0556	aspartate-ammonia ligase	9		F	Nucleotide transport and metabolism
TPANIC_0663	flagellar filament outer layer protein FlaA	9				TPANIC_0663	flagellar filament outer layer protein FlaA	9		N	Cell motility
TPANIC_0821	MetQ/NlpA family ABC transporter substrate-binding protein	9				TPANIC_0821	MetQ/NlpA family ABC transporter substrate-binding protein	9		M	Cell wall/membrane/envelope biogenesis
TPANIC_0868	flagellin	9				TPANIC_0868	flagellin	9		N	Cell motility
TPANIC_0042	LysM peptidoglycan-binding domain-containing	10	22			TPANIC_0042	LysM peptidoglycan-binding domain-containing	10	22	S	Function unknown
TPANIC_0094	phosphate acetyltransferase	10				TPANIC_0094	phosphate acetyltransferase	10		C	Energy production and conversion
TPANIC_0096	TraR/DksA family transcriptional regulator	10				TPANIC_0096	TraR/DksA family transcriptional regulator	10		T	Signal transduction mechanisms
TPANIC_0112	aminopeptidase C	10				TPANIC_0112	aminopeptidase C	10		E	Amino acid transport and metabolism
TPANIC_0168	2,3-diphosphoglycerate-dependent phosphoglycerate mutase	10				TPANIC_0168	2,3-diphosphoglycerate-dependent phosphoglycerate mutase	10		G	Carbohydrate transport and metabolism
TPANIC_0171	FMN-binding protein	10				TPANIC_0171	FMN-binding protein	10		S	Function unknown
TPANIC_0240	50S ribosomal protein L7/L12	10				TPANIC_0240	50S ribosomal protein L7/L12	10		J	Translation, ribosomal structure and biogenesis
TPANIC_0349	peptidylprolyl isomerase	10				TPANIC_0349	peptidylprolyl isomerase	10		O	Posttranslational modification, protein turnover, chaperones
TPANIC_0494	zinc ribbon domain-containing protein	10				TPANIC_0494	zinc ribbon domain-containing protein	10		S	Function unknown
TPANIC_0537	triose-phosphate isomerase	10				TPANIC_0537	triose-phosphate isomerase	10		G	Carbohydrate transport and metabolism
TPANIC_0538	phosphoglycerate kinase	10				TPANIC_0538	phosphoglycerate kinase	10		F	Nucleotide transport and metabolism
TPANIC_0604	ribosome recycling factor	10				TPANIC_0604	ribosome recycling factor	10		J	Translation, ribosomal structure and biogenesis
TPANIC_0606	30S ribosomal protein S2	10				TPANIC_0606	30S ribosomal protein S2	10		J	Translation, ribosomal structure and biogenesis
TPANIC_0608	HEAT repeat domain-containing protein	10				TPANIC_0608	HEAT repeat domain-containing protein	10		C	Energy production and conversion
TPANIC_0664	flagellar filament outer layer protein FlaA	10				TPANIC_0664	flagellar filament outer layer protein FlaA	10		N	Cell motility
TPANIC_0748	cytoplasmic filament protein CfpA	10				TPANIC_0748	cytoplasmic filament protein CfpA	10		S	Function unknown
TPANIC_0750	VWA domain-containing protein	10				TPANIC_0750	VWA domain-containing protein	10		S	Function unknown
TPANIC_0777	hypothetical protein (miniprotein)	10				TPANIC_0777	hypothetical protein (miniprotein)	10		S	Function unknown
TPANIC_0919	thioredoxin	10				TPANIC_0919	thioredoxin	10		O	Posttranslational modification, protein turnover, chaperones
TPANIC_0971	iron transporter	10				TPANIC_0971	iron transporter	10		P	Inorganic ion transport and metabolism
TPANIC_0993	septal ring lytic transglycosylase RlpA family protein	10				TPANIC_0993	septal ring lytic transglycosylase RlpA family protein	10		M	Cell wall/membrane/envelope biogenesis
TPANIC_1038	DNA starvation/stationary phase protection protein tpF1; bacterioferrin	10				TPANIC_1038	DNA starvation/stationary phase protection protein tpF1; bacterioferrin	10		P	Inorganic ion transport and metabolism
TPANIC_0030	chaperonin GroEL	11	27			TPANIC_0030	chaperonin GroEL	11	27	O	Posttranslational modification, protein turnover, chaperones
TPANIC_0037	D-2-hydroxyacid dehydrogenase	11				TPANIC_0037	D-2-hydroxyacid dehydrogenase	11		C	Energy production and conversion
TPANIC_0072	glutaredoxin	11				TPANIC_0072	glutaredoxin	11		O	Posttranslational modification, protein turnover, chaperones
TPANIC_0084	hypothetical protein (miniprotein)	11				TPANIC_0084	hypothetical protein (miniprotein)	11
TPANIC_0115	bifunctional hydroxymethylpyrimidine kinase/phosphomethylpyrimidine kinase	11				TPANIC_0115	bifunctional hydroxymethylpyrimidine kinase/phosphomethylpyrimidine kinase	11		H	Coenzyme transport and metabolism
TPANIC_0122	phosphoenolpyruvate carboxykinase (GTP)	11				TPANIC_0122	phosphoenolpyruvate carboxykinase (GTP)	11		H	Coenzyme transport and metabolism
TPANIC_0163	transition metal ABC transporter substrate-binding protein TroA	11				TPANIC_0163	transition metal ABC transporter substrate-binding protein TroA	11		P	Inorganic ion transport and metabolism
TPANIC_0215	nucleotide exchange factor GrpE	11				TPANIC_0215	nucleotide exchange factor GrpE	11		O	Posttranslational modification, protein turnover, chaperones
TPANIC_0216	molecular chaperone DnaK	11				TPANIC_0216	molecular chaperone DnaK	11		O	Posttranslational modification, protein turnover, chaperones
TPANIC_0249	flagellar filament outer layer protein FlaA	11				TPANIC_0249	flagellar filament outer layer protein FlaA	11		N	Cell motility
TPANIC_0365	chemotaxis protein CheX	11				TPANIC_0365	chemotaxis protein CheX	11		N	Cell motility
TPANIC_0366	response regulator	11				TPANIC_0366	response regulator	11		T	Signal transduction mechanisms
TPANIC_0486	hypothetical protein	11				TPANIC_0486	hypothetical protein	11		S	Function unknown
TPANIC_0525	elongation factor P	11				TPANIC_0525	elongation factor P	11		J	Translation, ribosomal structure and biogenesis
TPANIC_0560	transketolase	11				TPANIC_0560	transketolase	11		H	Coenzyme transport and metabolism
TPANIC_0574	penicillin-binding Tp47 domain A-containing protein	11				TPANIC_0574	penicillin-binding Tp47 domain A-containing protein	11
TPANIC_0662	class II fructose-1,6-bisphosphate aldolase	11				TPANIC_0662	class II fructose-1,6-bisphosphate aldolase	11		G	Carbohydrate transport and metabolism
TPANIC_0684	substrate-binding domain-containing protein (Genbank: galactose ABC superfamily ATP binding cassette transporter)	11				TPANIC_0684	substrate-binding domain-containing protein (galactose ABC superfamily ATP binding cassette transporter)	11		G	Carbohydrate transport and metabolism
TPANIC_0768	membrane protein TmpA	11				TPANIC_0768	membrane protein TmpA	11
TPANIC_0769	LysM peptidoglycan-binding domain-containing protein	11				TPANIC_0769	LysM peptidoglycan-binding domain-containing protein	11		S	Function unknown
TPANIC_0792	flagellin	11				TPANIC_0792	flagellin	11		N	Cell motility
TPANIC_0814	thioredoxin-disulfide reductase	11				TPANIC_0814	thioredoxin-disulfide reductase	11		C	Energy production and conversion
TPANIC_0817	phosphopyruvate hydratase	11				TPANIC_0817	phosphopyruvate hydratase	11		G	Carbohydrate transport and metabolism
TPANIC_0823	desulfoferrodoxin (rbo)	11				TPANIC_0823	desulfoferrodoxin (rbo)	11		C	Energy production and conversion
TPANIC_0844	type I glyceraldehyde-3-phosphate dehydrogenase	11				TPANIC_0844	type I glyceraldehyde-3-phosphate dehydrogenase	11		C	Energy production and conversion
TPANIC_0870	flagellin	11				TPANIC_0870	flagellin	11		N	Cell motility
TPANIC_0921	FAD-dependent oxidoreductase	11				TPANIC_0921	FAD-dependent oxidoreductase	11		C	Energy production and conversion
TPANIC_0187	elongation factor Tu	12	4			TPANIC_0187	elongation factor Tu	12	4	J	Translation, ribosomal structure and biogenesis
TPANIC_0509	redoxin domain-containing protein	12				TPANIC_0509	redoxin domain-containing protein	12		O	Posttranslational modification, protein turnover, chaperones
TPANIC_0925	flavodoxin	12				TPANIC_0925	flavodoxin	12		C	Energy production and conversion
TPANIC_1013	co-chaperone GroES	12				TPANIC_1013	co-chaperone GroES	12		O	Posttranslational modification, protein turnover, chaperones
