# Supplementary material for: Deep proteome coverage advances knowledge of Treponema pallidum protein expression profiles during infection
Source: Sci Rep. 2023 Oct 25;13:18259. doi: 10.1038/s41598-023-45219-8 (PMC10600179; doi:10.1038/s41598-023-45219-8)
Supplement: Supplementary file 6 — Supplementary Table S5. [file 41598_2023_45219_MOESM6_ESM.xlsx]

## Sheet: Supplementary Table S5
Supplementary Table S5. All T. pallidum proteins detected in each of the 12 samples.
Protein identifications based on the detection of one tryptic peptide are highlighted in yellow.
The total number of proteins detected in each of the 12 samples is indicated at the bottom of each column.
The number of samples that each protein was detected in is listed in column N.
Protein	in vivo sample 1	in vivo sample 2	in vivo sample 3	in vivo sample 4	in vivo sample 5	in vivo sample 6	in vivo sample 7	in vivo sample 8	in vivo sample 9	in vivo sample 10	in vivo sample 11	in vivo sample 12	No. of samples (≥ 1 peptide ID)
TPANIC_0001										TPANIC_0001	TPANIC_0001	TPANIC_0001	3
TPANIC_0002					TPANIC_0002	TPANIC_0002			TPANIC_0002	TPANIC_0002	TPANIC_0002	TPANIC_0002	6
TPANIC_0005									TPANIC_0005	TPANIC_0005	TPANIC_0005	TPANIC_0005	4	ID based on 1 peptide
TPANIC_0007							TPANIC_0007		TPANIC_0007	TPANIC_0007	TPANIC_0007	TPANIC_0007	5
TPANIC_0013										TPANIC_0013	TPANIC_0013	TPANIC_0013	3
TPANIC_0015										TPANIC_0015	TPANIC_0015	TPANIC_0015	3
TPANIC_0016										TPANIC_0016	TPANIC_0016		2
TPANIC_0017									TPANIC_0017	TPANIC_0017	TPANIC_0017	TPANIC_0017	4
TPANIC_0018									TPANIC_0018	TPANIC_0018	TPANIC_0018	TPANIC_0018	4
TPANIC_0020									TPANIC_0020	TPANIC_0020	TPANIC_0020	TPANIC_0020	4
TPANIC_0023										TPANIC_0023			1
TPANIC_0024									TPANIC_0024	TPANIC_0024	TPANIC_0024	TPANIC_0024	4
TPANIC_0025									TPANIC_0025	TPANIC_0025	TPANIC_0025	TPANIC_0025	4
TPANIC_0026										TPANIC_0026	TPANIC_0026	TPANIC_0026	3
TPANIC_0029									TPANIC_0029	TPANIC_0029	TPANIC_0029	TPANIC_0029	4
TPANIC_0030	TPANIC_0030	TPANIC_0030	TPANIC_0030	TPANIC_0030	TPANIC_0030	TPANIC_0030	TPANIC_0030		TPANIC_0030	TPANIC_0030	TPANIC_0030	TPANIC_0030	11
TPANIC_0032										TPANIC_0032			1
TPANIC_0033										TPANIC_0033			1
TPANIC_0034										TPANIC_0034			1
TPANIC_0035										TPANIC_0035			1
TPANIC_0037	TPANIC_0037	TPANIC_0037	TPANIC_0037	TPANIC_0037	TPANIC_0037	TPANIC_0037	TPANIC_0037		TPANIC_0037	TPANIC_0037	TPANIC_0037	TPANIC_0037	11
TPANIC_0040										TPANIC_0040			1
TPANIC_0042	TPANIC_0042	TPANIC_0042	TPANIC_0042	TPANIC_0042	TPANIC_0042	TPANIC_0042			TPANIC_0042	TPANIC_0042	TPANIC_0042	TPANIC_0042	10
TPANIC_0043									TPANIC_0043	TPANIC_0043	TPANIC_0043	TPANIC_0043	4
TPANIC_0044									TPANIC_0044	TPANIC_0044	TPANIC_0044	TPANIC_0044	4
TPANIC_0045									TPANIC_0045	TPANIC_0045	TPANIC_0045	TPANIC_0045	4
TPANIC_0046										TPANIC_0046			1
TPANIC_0047										TPANIC_0047		TPANIC_0047	2
TPANIC_0048										TPANIC_0048			1
TPANIC_0050									TPANIC_0050	TPANIC_0050	TPANIC_0050	TPANIC_0050	4
TPANIC_0051									TPANIC_0051	TPANIC_0051	TPANIC_0051	TPANIC_0051	4
TPANIC_0052												TPANIC_0052	1
TPANIC_0053							TPANIC_0053		TPANIC_0053	TPANIC_0053	TPANIC_0053	TPANIC_0053	5
TPANIC_0056				TPANIC_0056		TPANIC_0056			TPANIC_0056	TPANIC_0056	TPANIC_0056	TPANIC_0056	6
TPANIC_0058										TPANIC_0058	TPANIC_0058	TPANIC_0058	3
TPANIC_0060									TPANIC_0060	TPANIC_0060	TPANIC_0060	TPANIC_0060	4
TPANIC_0061									TPANIC_0061	TPANIC_0061	TPANIC_0061	TPANIC_0061	4
TPANIC_0062		TPANIC_0062	TPANIC_0062		TPANIC_0062	TPANIC_0062			TPANIC_0062	TPANIC_0062	TPANIC_0062	TPANIC_0062	8
TPANIC_0063									TPANIC_0063	TPANIC_0063	TPANIC_0063	TPANIC_0063	4
TPANIC_0064									TPANIC_0064	TPANIC_0064	TPANIC_0064		3
TPANIC_0066										TPANIC_0066			1
TPANIC_0068										TPANIC_0068			1
TPANIC_0069										TPANIC_0069		TPANIC_0069	2
TPANIC_0070										TPANIC_0070			1
TPANIC_0071					TPANIC_0071	TPANIC_0071	TPANIC_0071		TPANIC_0071	TPANIC_0071	TPANIC_0071	TPANIC_0071	7
TPANIC_0072	TPANIC_0072	TPANIC_0072	TPANIC_0072	TPANIC_0072	TPANIC_0072	TPANIC_0072	TPANIC_0072		TPANIC_0072	TPANIC_0072	TPANIC_0072	TPANIC_0072	11
TPANIC_0073										TPANIC_0073	TPANIC_0073	TPANIC_0073	3
TPANIC_0074										TPANIC_0074	TPANIC_0074	TPANIC_0074	3
TPANIC_0075										TPANIC_0075			1
TPANIC_0077							TPANIC_0077			TPANIC_0077	TPANIC_0077	TPANIC_0077	4
TPANIC_0078										TPANIC_0078	TPANIC_0078	TPANIC_0078	3
TPANIC_0079										TPANIC_0079	TPANIC_0079	TPANIC_0079	3
TPANIC_0080										TPANIC_0080		TPANIC_0080	2
TPANIC_0081										TPANIC_0081	TPANIC_0081	TPANIC_0081	3
TPANIC_0084	TPANIC_0084	TPANIC_0084	TPANIC_0084	TPANIC_0084	TPANIC_0084	TPANIC_0084	TPANIC_0084		TPANIC_0084	TPANIC_0084	TPANIC_0084	TPANIC_0084	11
TPANIC_0085									TPANIC_0085	TPANIC_0085			2
TPANIC_0086										TPANIC_0086	TPANIC_0086	TPANIC_0086	3
TPANIC_0088									TPANIC_0088	TPANIC_0088	TPANIC_0088	TPANIC_0088	4
TPANIC_0089									TPANIC_0089	TPANIC_0089	TPANIC_0089	TPANIC_0089	4
TPANIC_0090										TPANIC_0090			1
TPANIC_0091										TPANIC_0091	TPANIC_0091	TPANIC_0091	3
TPANIC_0092										TPANIC_0092	TPANIC_0092		2
TPANIC_0094		TPANIC_0094	TPANIC_0094	TPANIC_0094	TPANIC_0094	TPANIC_0094	TPANIC_0094		TPANIC_0094	TPANIC_0094	TPANIC_0094	TPANIC_0094	10
TPANIC_0095										TPANIC_0095			1
TPANIC_0096	TPANIC_0096	TPANIC_0096	TPANIC_0096		TPANIC_0096	TPANIC_0096	TPANIC_0096		TPANIC_0096	TPANIC_0096	TPANIC_0096	TPANIC_0096	10
TPANIC_0097	TPANIC_0097	TPANIC_0097	TPANIC_0097		TPANIC_0097	TPANIC_0097			TPANIC_0097	TPANIC_0097		TPANIC_0097	8
TPANIC_0098										TPANIC_0098	TPANIC_0098	TPANIC_0098	3
TPANIC_0099										TPANIC_0099	TPANIC_0099	TPANIC_0099	3
TPANIC_0100	TPANIC_0100	TPANIC_0100	TPANIC_0100						TPANIC_0100	TPANIC_0100	TPANIC_0100	TPANIC_0100	7
TPANIC_0101										TPANIC_0101			1
TPANIC_0104				TPANIC_0104	TPANIC_0104	TPANIC_0104			TPANIC_0104	TPANIC_0104	TPANIC_0104	TPANIC_0104	7
TPANIC_0105										TPANIC_0105		TPANIC_0105	2
TPANIC_0108		TPANIC_0108	TPANIC_0108	TPANIC_0108	TPANIC_0108	TPANIC_0108			TPANIC_0108	TPANIC_0108	TPANIC_0108	TPANIC_0108	9
TPANIC_0109										TPANIC_0109		TPANIC_0109	2
TPANIC_0110										TPANIC_0110	TPANIC_0110	TPANIC_0110	3
TPANIC_0111							TPANIC_0111				TPANIC_0111		2
TPANIC_0112	TPANIC_0112	TPANIC_0112	TPANIC_0112	TPANIC_0112	TPANIC_0112	TPANIC_0112			TPANIC_0112	TPANIC_0112	TPANIC_0112	TPANIC_0112	10
TPANIC_0113										TPANIC_0113	TPANIC_0113	TPANIC_0113	3
TPANIC_0114										TPANIC_0114	TPANIC_0114	TPANIC_0114	3
TPANIC_0115	TPANIC_0115	TPANIC_0115	TPANIC_0115	TPANIC_0115	TPANIC_0115	TPANIC_0115	TPANIC_0115		TPANIC_0115	TPANIC_0115	TPANIC_0115	TPANIC_0115	11
TPANIC_0116					TPANIC_0116	TPANIC_0116				TPANIC_0116	TPANIC_0116	TPANIC_0116	5
TPANIC_0117** /TPANIC_0131**											TPANIC_0117** / TPANIC_0131**		1
TPANIC_0118									TPANIC_0118	TPANIC_0118	TPANIC_0118	TPANIC_0118	4
TPANIC_0120										TPANIC_0120			1
TPANIC_0121										TPANIC_0121	TPANIC_0121	TPANIC_0121	3
TPANIC_0122	TPANIC_0122	TPANIC_0122	TPANIC_0122	TPANIC_0122	TPANIC_0122	TPANIC_0122	TPANIC_0122		TPANIC_0122	TPANIC_0122	TPANIC_0122	TPANIC_0122	11
TPANIC_0123										TPANIC_0123	TPANIC_0123	TPANIC_0123	3
TPANIC_0124										TPANIC_0124	TPANIC_0124	TPANIC_0124	3
TPANIC_0125									TPANIC_0125	TPANIC_0125	TPANIC_0125	TPANIC_0125	4
TPANIC_0126							TPANIC_0126						1
TPANIC_0133										TPANIC_0133	TPANIC_0133	TPANIC_0133	3
TPANIC_0134										TPANIC_0134	TPANIC_0134	TPANIC_0134	3
TPANIC_0138										TPANIC_0138			1
TPANIC_0139									TPANIC_0139	TPANIC_0139	TPANIC_0139	TPANIC_0139	4
TPANIC_0144										TPANIC_0144		TPANIC_0144	2
TPANIC_0145									TPANIC_0145	TPANIC_0145	TPANIC_0145	TPANIC_0145	4
TPANIC_0147										TPANIC_0147	TPANIC_0147	TPANIC_0147	3
TPANIC_0150										TPANIC_0150			1
TPANIC_0152										TPANIC_0152	TPANIC_0152	TPANIC_0152	3
TPANIC_0153										TPANIC_0153	TPANIC_0153	TPANIC_0153	3
TPANIC_0155										TPANIC_0155			1
TPANIC_0157										TPANIC_0157	TPANIC_0157	TPANIC_0157	3
TPANIC_0158										TPANIC_0158	TPANIC_0158		2
TPANIC_0159										TPANIC_0159	TPANIC_0159	TPANIC_0159	3
TPANIC_0160										TPANIC_0160	TPANIC_0160	TPANIC_0160	3
TPANIC_0162									TPANIC_0162	TPANIC_0162	TPANIC_0162	TPANIC_0162	4
TPANIC_0163	TPANIC_0163	TPANIC_0163	TPANIC_0163	TPANIC_0163	TPANIC_0163	TPANIC_0163	TPANIC_0163		TPANIC_0163	TPANIC_0163	TPANIC_0163	TPANIC_0163	11
TPANIC_0164										TPANIC_0164	TPANIC_0164	TPANIC_0164	3
TPANIC_0168	TPANIC_0168	TPANIC_0168	TPANIC_0168	TPANIC_0168	TPANIC_0168	TPANIC_0168			TPANIC_0168	TPANIC_0168	TPANIC_0168	TPANIC_0168	10
TPANIC_0170										TPANIC_0170			1
TPANIC_0171	TPANIC_0171	TPANIC_0171	TPANIC_0171	TPANIC_0171	TPANIC_0171	TPANIC_0171			TPANIC_0171	TPANIC_0171	TPANIC_0171	TPANIC_0171	10
TPANIC_0172										TPANIC_0172	TPANIC_0172	TPANIC_0172	3
TPANIC_0178									TPANIC_0178	TPANIC_0178	TPANIC_0178	TPANIC_0178	4
TPANIC_0179	TPANIC_0179	TPANIC_0179	TPANIC_0179						TPANIC_0179	TPANIC_0179	TPANIC_0179	TPANIC_0179	7
TPANIC_0183										TPANIC_0183	TPANIC_0183	TPANIC_0183	3
TPANIC_0185										TPANIC_0185			1
TPANIC_0187	TPANIC_0187	TPANIC_0187	TPANIC_0187	TPANIC_0187	TPANIC_0187	TPANIC_0187	TPANIC_0187	TPANIC_0187	TPANIC_0187	TPANIC_0187	TPANIC_0187	TPANIC_0187	12
TPANIC_0188									TPANIC_0188	TPANIC_0188	TPANIC_0188	TPANIC_0188	4
TPANIC_0189										TPANIC_0189	TPANIC_0189	TPANIC_0189	3
TPANIC_0190										TPANIC_0190	TPANIC_0190	TPANIC_0190	3
TPANIC_0191										TPANIC_0191	TPANIC_0191	TPANIC_0191	3
TPANIC_0192									TPANIC_0192	TPANIC_0192	TPANIC_0192	TPANIC_0192	4
TPANIC_0193									TPANIC_0193	TPANIC_0193	TPANIC_0193	TPANIC_0193	4
TPANIC_0194										TPANIC_0194	TPANIC_0194		2
TPANIC_0195										TPANIC_0195	TPANIC_0195	TPANIC_0195	3
TPANIC_0196										TPANIC_0196	TPANIC_0196		2
TPANIC_0197									TPANIC_0197	TPANIC_0197	TPANIC_0197	TPANIC_0197	4
TPANIC_0198										TPANIC_0198	TPANIC_0198	TPANIC_0198	3
TPANIC_0199									TPANIC_0199	TPANIC_0199	TPANIC_0199	TPANIC_0199	4
TPANIC_0201		TPANIC_0201							TPANIC_0201	TPANIC_0201	TPANIC_0201	TPANIC_0201	5
TPANIC_0202									TPANIC_0202	TPANIC_0202	TPANIC_0202	TPANIC_0202	4
TPANIC_0203									TPANIC_0203	TPANIC_0203	TPANIC_0203	TPANIC_0203	4
TPANIC_0204									TPANIC_0204	TPANIC_0204	TPANIC_0204	TPANIC_0204	4
TPANIC_0205										TPANIC_0205	TPANIC_0205	TPANIC_0205	3
TPANIC_0206									TPANIC_0206	TPANIC_0206	TPANIC_0206	TPANIC_0206	4
TPANIC_0207							TPANIC_0207		TPANIC_0207	TPANIC_0207	TPANIC_0207	TPANIC_0207	5
TPANIC_0208										TPANIC_0208			1
TPANIC_0210										TPANIC_0210	TPANIC_0210	TPANIC_0210	3
TPANIC_0211										TPANIC_0211	TPANIC_0211	TPANIC_0211	3
TPANIC_0212							TPANIC_0212		TPANIC_0212	TPANIC_0212	TPANIC_0212	TPANIC_0212	5
TPANIC_0213											TPANIC_0213		1
TPANIC_0214	TPANIC_0214	TPANIC_0214	TPANIC_0214		TPANIC_0214	TPANIC_0214				TPANIC_0214	TPANIC_0214	TPANIC_0214	8
TPANIC_0215	TPANIC_0215	TPANIC_0215	TPANIC_0215	TPANIC_0215	TPANIC_0215	TPANIC_0215	TPANIC_0215		TPANIC_0215	TPANIC_0215	TPANIC_0215	TPANIC_0215	11
TPANIC_0216	TPANIC_0216	TPANIC_0216	TPANIC_0216	TPANIC_0216	TPANIC_0216	TPANIC_0216	TPANIC_0216		TPANIC_0216	TPANIC_0216	TPANIC_0216	TPANIC_0216	11
TPANIC_0217									TPANIC_0217	TPANIC_0217	TPANIC_0217	TPANIC_0217	4
TPANIC_0219										TPANIC_0219			1
TPANIC_0220									TPANIC_0220	TPANIC_0220	TPANIC_0220	TPANIC_0220	4
TPANIC_0221										TPANIC_0221			1
TPANIC_0222									TPANIC_0222	TPANIC_0222	TPANIC_0222	TPANIC_0222	4
TPANIC_0223											TPANIC_0223	TPANIC_0223	2
TPANIC_0225				TPANIC_0225	TPANIC_0225	TPANIC_0225	TPANIC_0225		TPANIC_0225	TPANIC_0225	TPANIC_0225	TPANIC_0225	8
TPANIC_0227									TPANIC_0227	TPANIC_0227	TPANIC_0227	TPANIC_0227	4
TPANIC_0229										TPANIC_0229			1
TPANIC_0230										TPANIC_0230			1
TPANIC_0233				TPANIC_0233	TPANIC_0233	TPANIC_0233	TPANIC_0233		TPANIC_0233	TPANIC_0233	TPANIC_0233	TPANIC_0233	8
TPANIC_0234										TPANIC_0234	TPANIC_0234	TPANIC_0234	3
TPANIC_0235										TPANIC_0235			1
TPANIC_0236									TPANIC_0236	TPANIC_0236	TPANIC_0236	TPANIC_0236	4
TPANIC_0237	TPANIC_0237			TPANIC_0237	TPANIC_0237	TPANIC_0237			TPANIC_0237	TPANIC_0237	TPANIC_0237	TPANIC_0237	8
TPANIC_0238									TPANIC_0238	TPANIC_0238	TPANIC_0238	TPANIC_0238	4
TPANIC_0239	TPANIC_0239	TPANIC_0239	TPANIC_0239	TPANIC_0239	TPANIC_0239				TPANIC_0239	TPANIC_0239	TPANIC_0239	TPANIC_0239	9
TPANIC_0240	TPANIC_0240	TPANIC_0240	TPANIC_0240	TPANIC_0240	TPANIC_0240	TPANIC_0240			TPANIC_0240	TPANIC_0240	TPANIC_0240	TPANIC_0240	10
TPANIC_0241							TPANIC_0241		TPANIC_0241	TPANIC_0241	TPANIC_0241	TPANIC_0241	5
TPANIC_0242				TPANIC_0242	TPANIC_0242	TPANIC_0242			TPANIC_0242	TPANIC_0242	TPANIC_0242	TPANIC_0242	7
TPANIC_0243										TPANIC_0243	TPANIC_0243		2
TPANIC_0244		TPANIC_0244	TPANIC_0244						TPANIC_0244	TPANIC_0244	TPANIC_0244	TPANIC_0244	6
TPANIC_0245									TPANIC_0245	TPANIC_0245	TPANIC_0245	TPANIC_0245	4
TPANIC_0247										TPANIC_0247	TPANIC_0247	TPANIC_0247	3
TPANIC_0249	TPANIC_0249	TPANIC_0249	TPANIC_0249	TPANIC_0249	TPANIC_0249	TPANIC_0249	TPANIC_0249		TPANIC_0249	TPANIC_0249	TPANIC_0249	TPANIC_0249	11
TPANIC_0250b										TPANIC_0250b	TPANIC_0250b	TPANIC_0250b	3
TPANIC_0251										TPANIC_0251	TPANIC_0251	TPANIC_0251	3
TPANIC_0253										TPANIC_0253		TPANIC_0253	2
TPANIC_0254									TPANIC_0254	TPANIC_0254	TPANIC_0254	TPANIC_0254	4
TPANIC_0255									TPANIC_0255	TPANIC_0255	TPANIC_0255	TPANIC_0255	4
TPANIC_0256										TPANIC_0256			1
TPANIC_0257		TPANIC_0257	TPANIC_0257		TPANIC_0257	TPANIC_0257			TPANIC_0257	TPANIC_0257	TPANIC_0257	TPANIC_0257	8
TPANIC_0259	TPANIC_0259	TPANIC_0259	TPANIC_0259						TPANIC_0259	TPANIC_0259	TPANIC_0259	TPANIC_0259	7
TPANIC_0260										TPANIC_0260	TPANIC_0260	TPANIC_0260	3
TPANIC_0261									TPANIC_0261	TPANIC_0261	TPANIC_0261	TPANIC_0261	4
TPANIC_0262									TPANIC_0262	TPANIC_0262			2
TPANIC_0264									TPANIC_0264	TPANIC_0264	TPANIC_0264	TPANIC_0264	4
TPANIC_0265										TPANIC_0265			1
TPANIC_0268										TPANIC_0268	TPANIC_0268		2
TPANIC_0269										TPANIC_0269			1
TPANIC_0270												TPANIC_0270	1
TPANIC_0271										TPANIC_0271	TPANIC_0271	TPANIC_0271	3
TPANIC_0272							TPANIC_0272		TPANIC_0272	TPANIC_0272	TPANIC_0272	TPANIC_0272	5
TPANIC_0274									TPANIC_0274	TPANIC_0274	TPANIC_0274	TPANIC_0274	4
TPANIC_0275										TPANIC_0275	TPANIC_0275	TPANIC_0275	3
TPANIC_0276										TPANIC_0276	TPANIC_0276	TPANIC_0276	3
TPANIC_0277				TPANIC_0277	TPANIC_0277				TPANIC_0277	TPANIC_0277	TPANIC_0277	TPANIC_0277	6
TPANIC_0279									TPANIC_0279	TPANIC_0279	TPANIC_0279	TPANIC_0279	4
TPANIC_0282									TPANIC_0282	TPANIC_0282	TPANIC_0282	TPANIC_0282	4
TPANIC_0283										TPANIC_0283		TPANIC_0283	2
TPANIC_0284										TPANIC_0284	TPANIC_0284	TPANIC_0284	3
TPANIC_0286										TPANIC_0286	TPANIC_0286	TPANIC_0286	3
TPANIC_0288						TPANIC_0288				TPANIC_0288	TPANIC_0288	TPANIC_0288	4
TPANIC_0290									TPANIC_0290	TPANIC_0290	TPANIC_0290	TPANIC_0290	4
TPANIC_0291												TPANIC_0291	1
TPANIC_0292									TPANIC_0292	TPANIC_0292	TPANIC_0292	TPANIC_0292	4
TPANIC_0294										TPANIC_0294	TPANIC_0294	TPANIC_0294	3
TPANIC_0297										TPANIC_0297	TPANIC_0297	TPANIC_0297	3
TPANIC_0298		TPANIC_0298		TPANIC_0298	TPANIC_0298	TPANIC_0298	TPANIC_0298		TPANIC_0298	TPANIC_0298	TPANIC_0298	TPANIC_0298	9
TPANIC_0300										TPANIC_0300		TPANIC_0300	2
TPANIC_0302										TPANIC_0302			1
TPANIC_0303										TPANIC_0303	TPANIC_0303	TPANIC_0303	3
TPANIC_0304										TPANIC_0304			1
TPANIC_0305									TPANIC_0305	TPANIC_0305	TPANIC_0305	TPANIC_0305	4
TPANIC_0306										TPANIC_0306	TPANIC_0306	TPANIC_0306	3
TPANIC_0307										TPANIC_0307	TPANIC_0307	TPANIC_0307	3
TPANIC_0309										TPANIC_0309			1
TPANIC_0312										TPANIC_0312	TPANIC_0312		2
TPANIC_0313										TPANIC_0313			1
TPANIC_0319	TPANIC_0319	TPANIC_0319	TPANIC_0319		TPANIC_0319	TPANIC_0319			TPANIC_0319	TPANIC_0319	TPANIC_0319	TPANIC_0319	9
TPANIC_0321										TPANIC_0321	TPANIC_0321		2
TPANIC_0322										TPANIC_0322			1
TPANIC_0323										TPANIC_0323			1
TPANIC_0326									TPANIC_0326	TPANIC_0326	TPANIC_0326	TPANIC_0326	4
TPANIC_0327									TPANIC_0327	TPANIC_0327	TPANIC_0327	TPANIC_0327	4
TPANIC_0328										TPANIC_0328			1
TPANIC_0329				TPANIC_0329	TPANIC_0329	TPANIC_0329			TPANIC_0329	TPANIC_0329	TPANIC_0329	TPANIC_0329	7
TPANIC_0330										TPANIC_0330	TPANIC_0330	TPANIC_0330	3
TPANIC_0331							TPANIC_0331		TPANIC_0331	TPANIC_0331	TPANIC_0331	TPANIC_0331	5
TPANIC_0333									TPANIC_0333	TPANIC_0333	TPANIC_0333		3
TPANIC_0334									TPANIC_0334	TPANIC_0334	TPANIC_0334	TPANIC_0334	4
TPANIC_0337										TPANIC_0337			1
TPANIC_0341										TPANIC_0341	TPANIC_0341	TPANIC_0341	3
TPANIC_0342										TPANIC_0342	TPANIC_0342	TPANIC_0342	3
TPANIC_0343										TPANIC_0343	TPANIC_0343	TPANIC_0343	3
TPANIC_0344										TPANIC_0344	TPANIC_0344		2
TPANIC_0349	TPANIC_0349	TPANIC_0349	TPANIC_0349	TPANIC_0349	TPANIC_0349	TPANIC_0349			TPANIC_0349	TPANIC_0349	TPANIC_0349	TPANIC_0349	10
TPANIC_0350										TPANIC_0350	TPANIC_0350	TPANIC_0350	3
TPANIC_0351										TPANIC_0351	TPANIC_0351	TPANIC_0351	3
TPANIC_0352									TPANIC_0352	TPANIC_0352	TPANIC_0352		3
TPANIC_0353										TPANIC_0353			1
TPANIC_0354									TPANIC_0354	TPANIC_0354	TPANIC_0354	TPANIC_0354	4
TPANIC_0356	TPANIC_0356	TPANIC_0356	TPANIC_0356						TPANIC_0356	TPANIC_0356			5
TPANIC_0358										TPANIC_0358	TPANIC_0358	TPANIC_0358	3
TPANIC_0360	TPANIC_0360	TPANIC_0360	TPANIC_0360						TPANIC_0360	TPANIC_0360	TPANIC_0360	TPANIC_0360	7
TPANIC_0361										TPANIC_0361		TPANIC_0361	2
TPANIC_0362											TPANIC_0362	TPANIC_0362	2
TPANIC_0363									TPANIC_0363	TPANIC_0363	TPANIC_0363	TPANIC_0363	4
TPANIC_0364									TPANIC_0364	TPANIC_0364	TPANIC_0364	TPANIC_0364	4
TPANIC_0365	TPANIC_0365	TPANIC_0365	TPANIC_0365	TPANIC_0365	TPANIC_0365	TPANIC_0365	TPANIC_0365		TPANIC_0365	TPANIC_0365	TPANIC_0365	TPANIC_0365	11
TPANIC_0366	TPANIC_0366	TPANIC_0366	TPANIC_0366	TPANIC_0366	TPANIC_0366	TPANIC_0366	TPANIC_0366		TPANIC_0366	TPANIC_0366	TPANIC_0366	TPANIC_0366	11
TPANIC_0367										TPANIC_0367	TPANIC_0367	TPANIC_0367	3
TPANIC_0369									TPANIC_0369	TPANIC_0369	TPANIC_0369	TPANIC_0369	4
TPANIC_0371										TPANIC_0371			1
TPANIC_0372	TPANIC_0372	TPANIC_0372	TPANIC_0372						TPANIC_0372	TPANIC_0372	TPANIC_0372	TPANIC_0372	7
TPANIC_0374										TPANIC_0374	TPANIC_0374	TPANIC_0374	3
TPANIC_0379										TPANIC_0379	TPANIC_0379	TPANIC_0379	3
TPANIC_0380											TPANIC_0380		1
TPANIC_0381										TPANIC_0381			1
TPANIC_0383									TPANIC_0383	TPANIC_0383	TPANIC_0383	TPANIC_0383	4
TPANIC_0384										TPANIC_0384		TPANIC_0384	2
TPANIC_0386										TPANIC_0386	TPANIC_0386	TPANIC_0386	3
TPANIC_0387										TPANIC_0387			1
TPANIC_0389									TPANIC_0389	TPANIC_0389	TPANIC_0389	TPANIC_0389	4
TPANIC_0390					TPANIC_0390	TPANIC_0390	TPANIC_0390		TPANIC_0390	TPANIC_0390	TPANIC_0390	TPANIC_0390	7
TPANIC_0391											TPANIC_0391		1
TPANIC_0392										TPANIC_0392			1
TPANIC_0393										TPANIC_0393	TPANIC_0393	TPANIC_0393	3
TPANIC_0394										TPANIC_0394			1
TPANIC_0398										TPANIC_0398			1
TPANIC_0399				TPANIC_0399	TPANIC_0399					TPANIC_0399	TPANIC_0399	TPANIC_0399	5
TPANIC_0400	TPANIC_0400	TPANIC_0400	TPANIC_0400						TPANIC_0400	TPANIC_0400	TPANIC_0400	TPANIC_0400	7
TPANIC_0401									TPANIC_0401	TPANIC_0401	TPANIC_0401	TPANIC_0401	4
TPANIC_0402										TPANIC_0402	TPANIC_0402	TPANIC_0402	3
TPANIC_0404										TPANIC_0404			1
TPANIC_0405												TPANIC_0405	1
TPANIC_0406										TPANIC_0406	TPANIC_0406	TPANIC_0406	3
TPANIC_0407										TPANIC_0407			1
TPANIC_0408									TPANIC_0408	TPANIC_0408	TPANIC_0408	TPANIC_0408	4
TPANIC_0409a									TPANIC_0409a	TPANIC_0409a	TPANIC_0409a	TPANIC_0409a	4
TPANIC_0410										TPANIC_0410	TPANIC_0410	TPANIC_0410	3
TPANIC_0411										TPANIC_0411	TPANIC_0411	TPANIC_0411	3
TPANIC_0412	TPANIC_0412	TPANIC_0412	TPANIC_0412						TPANIC_0412	TPANIC_0412	TPANIC_0412	TPANIC_0412	7
TPANIC_0413										TPANIC_0413	TPANIC_0413	TPANIC_0413	3
TPANIC_0414										TPANIC_0414			1
TPANIC_0416										TPANIC_0416	TPANIC_0416	TPANIC_0416	3
TPANIC_0417										TPANIC_0417			1
TPANIC_0418									TPANIC_0418	TPANIC_0418	TPANIC_0418	TPANIC_0418	4
TPANIC_0419					TPANIC_0419	TPANIC_0419			TPANIC_0419	TPANIC_0419	TPANIC_0419	TPANIC_0419	6
TPANIC_0421										TPANIC_0421		TPANIC_0421	2
TPANIC_0422										TPANIC_0422	TPANIC_0422	TPANIC_0422	3
TPANIC_0424	TPANIC_0424	TPANIC_0424	TPANIC_0424						TPANIC_0424	TPANIC_0424	TPANIC_0424	TPANIC_0424	7
TPANIC_0426									TPANIC_0426	TPANIC_0426	TPANIC_0426	TPANIC_0426	4
TPANIC_0427									TPANIC_0427	TPANIC_0427	TPANIC_0427	TPANIC_0427	4
TPANIC_0428	TPANIC_0428	TPANIC_0428	TPANIC_0428							TPANIC_0428			4
TPANIC_0429										TPANIC_0429			1
TPANIC_0430							TPANIC_0430			TPANIC_0430	TPANIC_0430	TPANIC_0430	4
TPANIC_0431										TPANIC_0431	TPANIC_0431	TPANIC_0431	3
TPANIC_0432										TPANIC_0432			1
TPANIC_0433	TPANIC_0433	TPANIC_0433	TPANIC_0433		TPANIC_0433	TPANIC_0433			TPANIC_0433	TPANIC_0433	TPANIC_0433	TPANIC_0433	9
TPANIC_0435	TPANIC_0435	TPANIC_0435	TPANIC_0435						TPANIC_0435	TPANIC_0435	TPANIC_0435	TPANIC_0435	7
TPANIC_0436									TPANIC_0436	TPANIC_0436	TPANIC_0436	TPANIC_0436	4
TPANIC_0437									TPANIC_0437	TPANIC_0437	TPANIC_0437	TPANIC_0437	4
TPANIC_0438										TPANIC_0438	TPANIC_0438		2
TPANIC_0439									TPANIC_0439	TPANIC_0439	TPANIC_0439	TPANIC_0439	4
TPANIC_0440										TPANIC_0440	TPANIC_0440	TPANIC_0440	3
TPANIC_0441										TPANIC_0441			1
TPANIC_0442										TPANIC_0442	TPANIC_0442	TPANIC_0442	3
TPANIC_0443										TPANIC_0443	TPANIC_0443	TPANIC_0443	3
TPANIC_0444										TPANIC_0444	TPANIC_0444	TPANIC_0444	3
TPANIC_0445										TPANIC_0445	TPANIC_0445	TPANIC_0445	3
TPANIC_0446										TPANIC_0446	TPANIC_0446	TPANIC_0446	3
TPANIC_0447										TPANIC_0447	TPANIC_0447		2
TPANIC_0448									TPANIC_0448	TPANIC_0448	TPANIC_0448	TPANIC_0448	4
TPANIC_0450a										TPANIC_0450a	TPANIC_0450a	TPANIC_0450a	3
TPANIC_0452										TPANIC_0452	TPANIC_0452	TPANIC_0452	3
TPANIC_0453					TPANIC_0453	TPANIC_0453			TPANIC_0453	TPANIC_0453	TPANIC_0453	TPANIC_0453	6
TPANIC_0454									TPANIC_0454	TPANIC_0454	TPANIC_0454	TPANIC_0454	4
TPANIC_0455										TPANIC_0455	TPANIC_0455	TPANIC_0455	3
TPANIC_0456										TPANIC_0456	TPANIC_0456	TPANIC_0456	3
TPANIC_0457										TPANIC_0457			1
TPANIC_0458									TPANIC_0458	TPANIC_0458	TPANIC_0458	TPANIC_0458	4
TPANIC_0461									TPANIC_0461	TPANIC_0461	TPANIC_0461	TPANIC_0461	4
TPANIC_0462										TPANIC_0462	TPANIC_0462	TPANIC_0462	3
TPANIC_0464										TPANIC_0464	TPANIC_0464	TPANIC_0464	3
TPANIC_0466	TPANIC_0466	TPANIC_0466	TPANIC_0466							TPANIC_0466	TPANIC_0466	TPANIC_0466	6
TPANIC_0468				TPANIC_0468	TPANIC_0468	TPANIC_0468			TPANIC_0468	TPANIC_0468	TPANIC_0468	TPANIC_0468	7
TPANIC_0470		TPANIC_0470	TPANIC_0470							TPANIC_0470	TPANIC_0470	TPANIC_0470	5
TPANIC_0471									TPANIC_0471	TPANIC_0471	TPANIC_0471	TPANIC_0471	4
TPANIC_0474	TPANIC_0474	TPANIC_0474	TPANIC_0474										3
TPANIC_0475					TPANIC_0475	TPANIC_0475			TPANIC_0475	TPANIC_0475	TPANIC_0475	TPANIC_0475	6
TPANIC_0476				TPANIC_0476	TPANIC_0476	TPANIC_0476	TPANIC_0476		TPANIC_0476	TPANIC_0476	TPANIC_0476	TPANIC_0476	8
TPANIC_0477									TPANIC_0477	TPANIC_0477	TPANIC_0477	TPANIC_0477	4
TPANIC_0478					TPANIC_0478	TPANIC_0478			TPANIC_0478	TPANIC_0478	TPANIC_0478	TPANIC_0478	6
TPANIC_0479										TPANIC_0479	TPANIC_0479		2
TPANIC_0480										TPANIC_0480			1
TPANIC_0481										TPANIC_0481			1
TPANIC_0483										TPANIC_0483			1
TPANIC_0484										TPANIC_0484			1
TPANIC_0485										TPANIC_0485	TPANIC_0485	TPANIC_0485	3
TPANIC_0486	TPANIC_0486	TPANIC_0486	TPANIC_0486	TPANIC_0486	TPANIC_0486	TPANIC_0486	TPANIC_0486		TPANIC_0486	TPANIC_0486	TPANIC_0486	TPANIC_0486	11
TPANIC_0488		TPANIC_0488	TPANIC_0488						TPANIC_0488	TPANIC_0488	TPANIC_0488	TPANIC_0488	6
TPANIC_0490										TPANIC_0490			1
TPANIC_0491										TPANIC_0491		TPANIC_0491	2
TPANIC_0493										TPANIC_0493	TPANIC_0493	TPANIC_0493	3
TPANIC_0494	TPANIC_0494	TPANIC_0494	TPANIC_0494	TPANIC_0494	TPANIC_0494	TPANIC_0494			TPANIC_0494	TPANIC_0494	TPANIC_0494	TPANIC_0494	10
TPANIC_0496										TPANIC_0496			1
TPANIC_0497							TPANIC_0497		TPANIC_0497	TPANIC_0497	TPANIC_0497	TPANIC_0497	5
TPANIC_0500										TPANIC_0500			1
TPANIC_0502										TPANIC_0502	TPANIC_0502	TPANIC_0502	3
TPANIC_0503										TPANIC_0503		TPANIC_0503	2
TPANIC_0505				TPANIC_0505	TPANIC_0505	TPANIC_0505	TPANIC_0505		TPANIC_0505	TPANIC_0505	TPANIC_0505	TPANIC_0505	8
TPANIC_0506									TPANIC_0506	TPANIC_0506	TPANIC_0506	TPANIC_0506	4
TPANIC_0507									TPANIC_0507	TPANIC_0507	TPANIC_0507		3
TPANIC_0508									TPANIC_0508	TPANIC_0508	TPANIC_0508	TPANIC_0508	4
TPANIC_0509	TPANIC_0509	TPANIC_0509	TPANIC_0509	TPANIC_0509	TPANIC_0509	TPANIC_0509	TPANIC_0509	TPANIC_0509	TPANIC_0509	TPANIC_0509	TPANIC_0509	TPANIC_0509	12
TPANIC_0510										TPANIC_0510	TPANIC_0510	TPANIC_0510	3
TPANIC_0511									TPANIC_0511	TPANIC_0511	TPANIC_0511	TPANIC_0511	4
TPANIC_0512										TPANIC_0512	TPANIC_0512		2
TPANIC_0513										TPANIC_0513	TPANIC_0513	TPANIC_0513	3
TPANIC_0514										TPANIC_0514	TPANIC_0514	TPANIC_0514	3
TPANIC_0515										TPANIC_0515			1
TPANIC_0519										TPANIC_0519	TPANIC_0519	TPANIC_0519	3
TPANIC_0521										TPANIC_0521			1
TPANIC_0522											TPANIC_0522		1
TPANIC_0523										TPANIC_0523			1
TPANIC_0524		TPANIC_0524	TPANIC_0524						TPANIC_0524	TPANIC_0524	TPANIC_0524	TPANIC_0524	6
TPANIC_0525	TPANIC_0525	TPANIC_0525	TPANIC_0525	TPANIC_0525	TPANIC_0525	TPANIC_0525	TPANIC_0525		TPANIC_0525	TPANIC_0525	TPANIC_0525	TPANIC_0525	11
TPANIC_0526										TPANIC_0526	TPANIC_0526	TPANIC_0526	3
TPANIC_0527										TPANIC_0527			1
TPANIC_0528									TPANIC_0528	TPANIC_0528	TPANIC_0528	TPANIC_0528	4
TPANIC_0529									TPANIC_0529	TPANIC_0529	TPANIC_0529	TPANIC_0529	4
TPANIC_0530									TPANIC_0530	TPANIC_0530	TPANIC_0530	TPANIC_0530	4
TPANIC_0533										TPANIC_0533	TPANIC_0533	TPANIC_0533	3
TPANIC_0534										TPANIC_0534	TPANIC_0534	TPANIC_0534	3
TPANIC_0535	TPANIC_0535	TPANIC_0535	TPANIC_0535						TPANIC_0535	TPANIC_0535	TPANIC_0535	TPANIC_0535	7
TPANIC_0536		TPANIC_0536	TPANIC_0536							TPANIC_0536	TPANIC_0536	TPANIC_0536	5
TPANIC_0537	TPANIC_0537	TPANIC_0537	TPANIC_0537	TPANIC_0537	TPANIC_0537	TPANIC_0537			TPANIC_0537	TPANIC_0537	TPANIC_0537	TPANIC_0537	10
TPANIC_0538		TPANIC_0538	TPANIC_0538	TPANIC_0538	TPANIC_0538	TPANIC_0538	TPANIC_0538		TPANIC_0538	TPANIC_0538	TPANIC_0538	TPANIC_0538	10
TPANIC_0542							TPANIC_0542		TPANIC_0542	TPANIC_0542	TPANIC_0542	TPANIC_0542	5
TPANIC_0543									TPANIC_0543	TPANIC_0543	TPANIC_0543	TPANIC_0543	4
TPANIC_0544										TPANIC_0544	TPANIC_0544	TPANIC_0544	3
TPANIC_0545										TPANIC_0545	TPANIC_0545	TPANIC_0545	3
TPANIC_0546										TPANIC_0546	TPANIC_0546	TPANIC_0546	3
TPANIC_0547										TPANIC_0547			1
TPANIC_0548										TPANIC_0548			1
TPANIC_0549							TPANIC_0549			TPANIC_0549	TPANIC_0549	TPANIC_0549	4
TPANIC_0550										TPANIC_0550	TPANIC_0550	TPANIC_0550	3
TPANIC_0551										TPANIC_0551			1
TPANIC_0552									TPANIC_0552	TPANIC_0552	TPANIC_0552	TPANIC_0552	4
TPANIC_0554					TPANIC_0554	TPANIC_0554	TPANIC_0554		TPANIC_0554	TPANIC_0554	TPANIC_0554	TPANIC_0554	7
TPANIC_0555										TPANIC_0555			1
TPANIC_0556		TPANIC_0556		TPANIC_0556	TPANIC_0556	TPANIC_0556	TPANIC_0556		TPANIC_0556	TPANIC_0556	TPANIC_0556	TPANIC_0556	9
TPANIC_0557										TPANIC_0557		TPANIC_0557	2
TPANIC_0558										TPANIC_0558			1
TPANIC_0559										TPANIC_0559			1
TPANIC_0560	TPANIC_0560	TPANIC_0560	TPANIC_0560	TPANIC_0560	TPANIC_0560	TPANIC_0560	TPANIC_0560		TPANIC_0560	TPANIC_0560	TPANIC_0560	TPANIC_0560	11
TPANIC_0561												TPANIC_0561	1
TPANIC_0562									TPANIC_0562	TPANIC_0562	TPANIC_0562	TPANIC_0562	4
TPANIC_0563											TPANIC_0563	TPANIC_0563	2
TPANIC_0564										TPANIC_0564			1
TPANIC_0567	TPANIC_0567	TPANIC_0567	TPANIC_0567							TPANIC_0567	TPANIC_0567	TPANIC_0567	6
TPANIC_0568				TPANIC_0568	TPANIC_0568	TPANIC_0568			TPANIC_0568	TPANIC_0568	TPANIC_0568	TPANIC_0568	7
TPANIC_0569										TPANIC_0569	TPANIC_0569	TPANIC_0569	3
TPANIC_0570										TPANIC_0570	TPANIC_0570	TPANIC_0570	3
TPANIC_0571		TPANIC_0571	TPANIC_0571						TPANIC_0571	TPANIC_0571	TPANIC_0571	TPANIC_0571	6
TPANIC_0572											TPANIC_0572		1
TPANIC_0574	TPANIC_0574	TPANIC_0574	TPANIC_0574	TPANIC_0574	TPANIC_0574	TPANIC_0574	TPANIC_0574		TPANIC_0574	TPANIC_0574	TPANIC_0574	TPANIC_0574	11
TPANIC_0575									TPANIC_0575	TPANIC_0575	TPANIC_0575	TPANIC_0575	4
TPANIC_0576										TPANIC_0576	TPANIC_0576	TPANIC_0576	3
TPANIC_0577										TPANIC_0577	TPANIC_0577	TPANIC_0577	3
TPANIC_0578										TPANIC_0578	TPANIC_0578	TPANIC_0578	3
TPANIC_0581										TPANIC_0581	TPANIC_0581	TPANIC_0581	3
TPANIC_0584									TPANIC_0584	TPANIC_0584	TPANIC_0584	TPANIC_0584	4
TPANIC_0585										TPANIC_0585		TPANIC_0585	2
TPANIC_0586										TPANIC_0586	TPANIC_0586	TPANIC_0586	3
TPANIC_0591										TPANIC_0591	TPANIC_0591	TPANIC_0591	3
TPANIC_0592										TPANIC_0592	TPANIC_0592		2
TPANIC_0593										TPANIC_0593		TPANIC_0593	2
TPANIC_0594										TPANIC_0594	TPANIC_0594	TPANIC_0594	3
TPANIC_0595									TPANIC_0595	TPANIC_0595	TPANIC_0595	TPANIC_0595	4
TPANIC_0596										TPANIC_0596			1
TPANIC_0598										TPANIC_0598	TPANIC_0598		2
TPANIC_0599									TPANIC_0599	TPANIC_0599	TPANIC_0599	TPANIC_0599	4
TPANIC_0600										TPANIC_0600			1
TPANIC_0601										TPANIC_0601	TPANIC_0601	TPANIC_0601	3
TPANIC_0603										TPANIC_0603			1
TPANIC_0604	TPANIC_0604	TPANIC_0604	TPANIC_0604	TPANIC_0604	TPANIC_0604	TPANIC_0604			TPANIC_0604	TPANIC_0604	TPANIC_0604	TPANIC_0604	10
TPANIC_0605				TPANIC_0605	TPANIC_0605	TPANIC_0605	TPANIC_0605		TPANIC_0605	TPANIC_0605	TPANIC_0605	TPANIC_0605	8
TPANIC_0606	TPANIC_0606	TPANIC_0606	TPANIC_0606	TPANIC_0606	TPANIC_0606	TPANIC_0606			TPANIC_0606	TPANIC_0606	TPANIC_0606	TPANIC_0606	10
TPANIC_0608	TPANIC_0608	TPANIC_0608	TPANIC_0608	TPANIC_0608	TPANIC_0608	TPANIC_0608			TPANIC_0608	TPANIC_0608	TPANIC_0608	TPANIC_0608	10
TPANIC_0609									TPANIC_0609	TPANIC_0609	TPANIC_0609	TPANIC_0609	4
TPANIC_0611					TPANIC_0611	TPANIC_0611			TPANIC_0611	TPANIC_0611	TPANIC_0611	TPANIC_0611	6
TPANIC_0612									TPANIC_0612	TPANIC_0612	TPANIC_0612	TPANIC_0612	4
TPANIC_0613									TPANIC_0613	TPANIC_0613	TPANIC_0613	TPANIC_0613	4
TPANIC_0614									TPANIC_0614	TPANIC_0614	TPANIC_0614	TPANIC_0614	4
TPANIC_0615										TPANIC_0615	TPANIC_0615	TPANIC_0615	3
TPANIC_0616									TPANIC_0616	TPANIC_0616	TPANIC_0616	TPANIC_0616	4
TPANIC_0619* / TPANIC_0315*												TPANIC_0619* / TPANIC_0315*	1
TPANIC_0620										TPANIC_0620			1
TPANIC_0621										TPANIC_0621			1
TPANIC_0622									TPANIC_0622	TPANIC_0622	TPANIC_0622	TPANIC_0622	4
TPANIC_0624							TPANIC_0624			TPANIC_0624	TPANIC_0624	TPANIC_0624	4
TPANIC_0625									TPANIC_0625	TPANIC_0625	TPANIC_0625	TPANIC_0625	4
TPANIC_0626										TPANIC_0626	TPANIC_0626		2
TPANIC_0627										TPANIC_0627			1
TPANIC_0628				TPANIC_0628	TPANIC_0628	TPANIC_0628	TPANIC_0628		TPANIC_0628	TPANIC_0628	TPANIC_0628	TPANIC_0628	8
TPANIC_0631										TPANIC_0631	TPANIC_0631	TPANIC_0631	3
TPANIC_0632									TPANIC_0632	TPANIC_0632	TPANIC_0632	TPANIC_0632	4
TPANIC_0633							TPANIC_0633		TPANIC_0633	TPANIC_0633	TPANIC_0633	TPANIC_0633	5
TPANIC_0634										TPANIC_0634	TPANIC_0634	TPANIC_0634	3
TPANIC_0639									TPANIC_0639	TPANIC_0639	TPANIC_0639	TPANIC_0639	4
TPANIC_0640										TPANIC_0640	TPANIC_0640	TPANIC_0640	3
TPANIC_0641										TPANIC_0641	TPANIC_0641	TPANIC_0641	3
TPANIC_0642									TPANIC_0642	TPANIC_0642	TPANIC_0642	TPANIC_0642	4
TPANIC_0644										TPANIC_0644	TPANIC_0644	TPANIC_0644	3
TPANIC_0646										TPANIC_0646	TPANIC_0646	TPANIC_0646	3
TPANIC_0647									TPANIC_0647	TPANIC_0647	TPANIC_0647	TPANIC_0647	4
TPANIC_0648										TPANIC_0648	TPANIC_0648	TPANIC_0648	3
TPANIC_0649										TPANIC_0649	TPANIC_0649	TPANIC_0649	3
TPANIC_0650										TPANIC_0650			1
TPANIC_0652										TPANIC_0652	TPANIC_0652	TPANIC_0652	3
TPANIC_0653										TPANIC_0653			1
TPANIC_0655									TPANIC_0655	TPANIC_0655	TPANIC_0655	TPANIC_0655	4
TPANIC_0657										TPANIC_0657	TPANIC_0657	TPANIC_0657	3
TPANIC_0658									TPANIC_0658			TPANIC_0658	2
TPANIC_0659										TPANIC_0659			1
TPANIC_0660										TPANIC_0660	TPANIC_0660	TPANIC_0660	3
TPANIC_0661										TPANIC_0661			1
TPANIC_0662	TPANIC_0662	TPANIC_0662	TPANIC_0662	TPANIC_0662	TPANIC_0662	TPANIC_0662	TPANIC_0662		TPANIC_0662	TPANIC_0662	TPANIC_0662	TPANIC_0662	11
TPANIC_0663		TPANIC_0663	TPANIC_0663	TPANIC_0663	TPANIC_0663	TPANIC_0663			TPANIC_0663	TPANIC_0663	TPANIC_0663	TPANIC_0663	9
TPANIC_0664	TPANIC_0664	TPANIC_0664	TPANIC_0664	TPANIC_0664	TPANIC_0664	TPANIC_0664	TPANIC_0684		TPANIC_0664	TPANIC_0664	TPANIC_0664	TPANIC_0664	11
TPANIC_0667										TPANIC_0667	TPANIC_0667	TPANIC_0667	3
TPANIC_0669										TPANIC_0669			1
TPANIC_0670										TPANIC_0670		TPANIC_0670	2
TPANIC_0671										TPANIC_0671			1
TPANIC_0672									TPANIC_0672	TPANIC_0672	TPANIC_0672	TPANIC_0672	4
TPANIC_0673									TPANIC_0673	TPANIC_0673	TPANIC_0673	TPANIC_0673	4
TPANIC_0675									TPANIC_0675	TPANIC_0675	TPANIC_0675	TPANIC_0675	4
TPANIC_0676										TPANIC_0676			1
TPANIC_0677										TPANIC_0677			1
TPANIC_0678										TPANIC_0678	TPANIC_0678	TPANIC_0678	3
TPANIC_0679										TPANIC_0679			1
TPANIC_0680										TPANIC_0680	TPANIC_0680		2
TPANIC_0681										TPANIC_0681			1
TPANIC_0682										TPANIC_0682	TPANIC_0682	TPANIC_0682	3
TPANIC_0684	TPANIC_0684	TPANIC_0684	TPANIC_0684	TPANIC_0684	TPANIC_0684	TPANIC_0684			TPANIC_0684	TPANIC_0684	TPANIC_0684	TPANIC_0684	10
TPANIC_0685									TPANIC_0685	TPANIC_0685	TPANIC_0685	TPANIC_0685	4
TPANIC_0686									TPANIC_0686	TPANIC_0686			2
TPANIC_0687										TPANIC_0687			1
TPANIC_0688										TPANIC_0688	TPANIC_0688	TPANIC_0688	3
TPANIC_0689										TPANIC_0689			1
TPANIC_0692					TPANIC_0692	TPANIC_0692			TPANIC_0692	TPANIC_0692	TPANIC_0692	TPANIC_0692	6
TPANIC_0693										TPANIC_0693	TPANIC_0693	TPANIC_0693	3
TPANIC_0695										TPANIC_0695	TPANIC_0695	TPANIC_0695	3
TPANIC_0696									TPANIC_0696	TPANIC_0696	TPANIC_0696	TPANIC_0696	4
TPANIC_0701											TPANIC_0701	TPANIC_0701	2
TPANIC_0702									TPANIC_0702	TPANIC_0702	TPANIC_0702	TPANIC_0702	4
TPANIC_0704										TPANIC_0704	TPANIC_0704		2
TPANIC_0705										TPANIC_0705			1
TPANIC_0706										TPANIC_0706	TPANIC_0706	TPANIC_0706	3
TPANIC_0708										TPANIC_0708	TPANIC_0708		2
TPANIC_0709									TPANIC_0709	TPANIC_0709	TPANIC_0709	TPANIC_0709	4
TPANIC_0710										TPANIC_0710	TPANIC_0710	TPANIC_0710	3
TPANIC_0711										TPANIC_0711			1
TPANIC_0712									TPANIC_0712	TPANIC_0712	TPANIC_0712	TPANIC_0712	4
TPANIC_0713									TPANIC_0713	TPANIC_0713	TPANIC_0713	TPANIC_0713	4
TPANIC_0714										TPANIC_0714		TPANIC_0714	2
TPANIC_0715										TPANIC_0715			1
TPANIC_0718										TPANIC_0718			1
TPANIC_0719		TPANIC_0719	TPANIC_0719						TPANIC_0719	TPANIC_0719	TPANIC_0719	TPANIC_0719	6
TPANIC_0720					TPANIC_0720	TPANIC_0720	TPANIC_0720		TPANIC_0720	TPANIC_0720	TPANIC_0720	TPANIC_0720	7
TPANIC_0721									TPANIC_0721	TPANIC_0721	TPANIC_0721	TPANIC_0721	4
TPANIC_0722	TPANIC_0722	TPANIC_0722	TPANIC_0722						TPANIC_0722	TPANIC_0722	TPANIC_0722	TPANIC_0722	7
TPANIC_0724									TPANIC_0724	TPANIC_0724	TPANIC_0724	TPANIC_0724	4
TPANIC_0725										TPANIC_0725	TPANIC_0725	TPANIC_0725	3
TPANIC_0726										TPANIC_0726			1
TPANIC_0727										TPANIC_0727	TPANIC_0727	TPANIC_0727	3
TPANIC_0729										TPANIC_0729	TPANIC_0729	TPANIC_0729	3
TPANIC_0730										TPANIC_0730			1
TPANIC_0731										TPANIC_0731	TPANIC_0731	TPANIC_0731	3
TPANIC_0732										TPANIC_0732	TPANIC_0732		2
TPANIC_0733										TPANIC_0733			1
TPANIC_0734				TPANIC_0734	TPANIC_0734	TPANIC_0734			TPANIC_0734	TPANIC_0734	TPANIC_0734	TPANIC_0734	7
TPANIC_0735									TPANIC_0735	TPANIC_0735	TPANIC_0735	TPANIC_0735	4
TPANIC_0736						TPANIC_0736			TPANIC_0736	TPANIC_0736	TPANIC_0736	TPANIC_0736	5
TPANIC_0737									TPANIC_0737	TPANIC_0737	TPANIC_0737	TPANIC_0737	4
TPANIC_0738										TPANIC_0738			1
TPANIC_0739										TPANIC_0739	TPANIC_0739	TPANIC_0739	3
TPANIC_0740										TPANIC_0740	TPANIC_0740	TPANIC_0740	3
TPANIC_0741										TPANIC_0741	TPANIC_0741	TPANIC_0741	3
TPANIC_0742										TPANIC_0742		TPANIC_0742	2
TPANIC_0743										TPANIC_0743	TPANIC_0743	TPANIC_0743	3
TPANIC_0745									TPANIC_0745	TPANIC_0745	TPANIC_0745	TPANIC_0745	4
TPANIC_0746					TPANIC_0746	TPANIC_0746			TPANIC_0746	TPANIC_0746	TPANIC_0746	TPANIC_0746	6
TPANIC_0747				TPANIC_0747	TPANIC_0747	TPANIC_0747	TPANIC_0747		TPANIC_0747	TPANIC_0747	TPANIC_0747	TPANIC_0747	8
TPANIC_0748	TPANIC_0748	TPANIC_0748	TPANIC_0748	TPANIC_0748	TPANIC_0748	TPANIC_0748			TPANIC_0748	TPANIC_0748	TPANIC_0748	TPANIC_0748	10
TPANIC_0750	TPANIC_0750	TPANIC_0750	TPANIC_0750		TPANIC_0750	TPANIC_0750	TPANIC_0750		TPANIC_0750	TPANIC_0750	TPANIC_0750	TPANIC_0750	10
TPANIC_0751										TPANIC_0751		TPANIC_0751	2
TPANIC_0752										TPANIC_0752			1
TPANIC_0753										TPANIC_0753		TPANIC_0753	2
TPANIC_0754										TPANIC_0754	TPANIC_0754	TPANIC_0754	3
TPANIC_0755										TPANIC_0755	TPANIC_0755	TPANIC_0755	3
TPANIC_0756										TPANIC_0756	TPANIC_0756	TPANIC_0756	3
TPANIC_0757									TPANIC_0757	TPANIC_0757	TPANIC_0757	TPANIC_0757	4
TPANIC_0758		TPANIC_0758	TPANIC_0758							TPANIC_0758	TPANIC_0758	TPANIC_0758	5
TPANIC_0760										TPANIC_0760	TPANIC_0760	TPANIC_0760	3
TPANIC_0762										TPANIC_0762			1
TPANIC_0763										TPANIC_0763			1
TPANIC_0764									TPANIC_0764	TPANIC_0764	TPANIC_0764	TPANIC_0764	4
TPANIC_0765										TPANIC_0765	TPANIC_0765	TPANIC_0765	3
TPANIC_0767				TPANIC_0767	TPANIC_0767	TPANIC_0767	TPANIC_0767		TPANIC_0767	TPANIC_0767	TPANIC_0767	TPANIC_0767	8
TPANIC_0768	TPANIC_0768	TPANIC_0768	TPANIC_0768	TPANIC_0768	TPANIC_0768	TPANIC_0768	TPANIC_0768		TPANIC_0768	TPANIC_0768	TPANIC_0768	TPANIC_0768	11
TPANIC_0769	TPANIC_0769	TPANIC_0769	TPANIC_0769	TPANIC_0769	TPANIC_0769	TPANIC_0769	TPANIC_0769		TPANIC_0769	TPANIC_0769	TPANIC_0769	TPANIC_0769	11
TPANIC_0770		TPANIC_0770								TPANIC_0770	TPANIC_0770	TPANIC_0770	4
TPANIC_0772	TPANIC_0772	TPANIC_0772	TPANIC_0772						TPANIC_0772	TPANIC_0772	TPANIC_0772	TPANIC_0772	7
TPANIC_0773										TPANIC_0773			1
TPANIC_0774										TPANIC_0774			1
TPANIC_0777	TPANIC_0777	TPANIC_0777	TPANIC_0777	TPANIC_0777	TPANIC_0777	TPANIC_0777			TPANIC_0777	TPANIC_0777	TPANIC_0777	TPANIC_0777	10
TPANIC_0778										TPANIC_0778	TPANIC_0778		2
TPANIC_0779	TPANIC_0779	TPANIC_0779	TPANIC_0779							TPANIC_0779			4
TPANIC_0780										TPANIC_0780	TPANIC_0780		2
TPANIC_0781										TPANIC_0781	TPANIC_0781	TPANIC_0781	3
TPANIC_0783										TPANIC_0783			1
TPANIC_0788										TPANIC_0788	TPANIC_0788	TPANIC_0788	3
TPANIC_0789				TPANIC_0789	TPANIC_0789	TPANIC_0789			TPANIC_0789	TPANIC_0789	TPANIC_0789	TPANIC_0789	7
TPANIC_0790										TPANIC_0790	TPANIC_0790	TPANIC_0790	3
TPANIC_0792	TPANIC_0792	TPANIC_0792	TPANIC_0792	TPANIC_0792	TPANIC_0792	TPANIC_0792	TPANIC_0792		TPANIC_0792	TPANIC_0792	TPANIC_0792	TPANIC_0792	11
TPANIC_0794									TPANIC_0794	TPANIC_0794	TPANIC_0794	TPANIC_0794	4
TPANIC_0796									TPANIC_0796	TPANIC_0796	TPANIC_0796	TPANIC_0796	4
TPANIC_0797										TPANIC_0797	TPANIC_0797	TPANIC_0797	3
TPANIC_0798									TPANIC_0798	TPANIC_0798	TPANIC_0798	TPANIC_0798	4
TPANIC_0801	TPANIC_0801	TPANIC_0801	TPANIC_0801							TPANIC_0801	TPANIC_0801	TPANIC_0801	6
TPANIC_0803										TPANIC_0803			1
TPANIC_0804										TPANIC_0804	TPANIC_0804	TPANIC_0804	3
TPANIC_0805										TPANIC_0805		TPANIC_0805	2
TPANIC_0806										TPANIC_0806	TPANIC_0806	TPANIC_0806	3
TPANIC_0807									TPANIC_0807	TPANIC_0807	TPANIC_0807	TPANIC_0807	4
TPANIC_0808	TPANIC_0808	TPANIC_0808	TPANIC_0808						TPANIC_0808	TPANIC_0808	TPANIC_0808	TPANIC_0808	7
TPANIC_0810										TPANIC_0810			1
TPANIC_0813										TPANIC_0813			1
TPANIC_0814	TPANIC_0814	TPANIC_0814	TPANIC_0814	TPANIC_0814	TPANIC_0814	TPANIC_0814	TPANIC_0814		TPANIC_0814	TPANIC_0814	TPANIC_0814	TPANIC_0814	11
TPANIC_0816										TPANIC_0816			1
TPANIC_0817	TPANIC_0817	TPANIC_0817	TPANIC_0817	TPANIC_0817	TPANIC_0817	TPANIC_0817	TPANIC_0817		TPANIC_0817	TPANIC_0817	TPANIC_0817	TPANIC_0817	11
TPANIC_0819										TPANIC_0819	TPANIC_0819	TPANIC_0819	3
TPANIC_0820									TPANIC_0820	TPANIC_0820		TPANIC_0820	3
TPANIC_0821		TPANIC_0821	TPANIC_0821	TPANIC_0821	TPANIC_0821	TPANIC_0821			TPANIC_0821	TPANIC_0821	TPANIC_0821	TPANIC_0821	9
TPANIC_0823	TPANIC_0823	TPANIC_0823	TPANIC_0823	TPANIC_0823	TPANIC_0823	TPANIC_0823	TPANIC_0823		TPANIC_0823	TPANIC_0823	TPANIC_0823	TPANIC_0823	11
TPANIC_0824										TPANIC_0824	TPANIC_0824		2
TPANIC_0826										TPANIC_0826			1
TPANIC_0827											TPANIC_0827		1
TPANIC_0829									TPANIC_0829	TPANIC_0829	TPANIC_0829	TPANIC_0829	4
TPANIC_0831		TPANIC_0831							TPANIC_0831	TPANIC_0831	TPANIC_0831	TPANIC_0831	5
TPANIC_0832									TPANIC_0832	TPANIC_0832	TPANIC_0832	TPANIC_0832	4
TPANIC_0834										TPANIC_0834	TPANIC_0834	TPANIC_0834	3
TPANIC_0835									TPANIC_0835	TPANIC_0835	TPANIC_0835	TPANIC_0835	4
TPANIC_0836										TPANIC_0836			1
TPANIC_0837									TPANIC_0837	TPANIC_0837	TPANIC_0837	TPANIC_0837	4
TPANIC_0838									TPANIC_0838	TPANIC_0838	TPANIC_0838	TPANIC_0838	4
TPANIC_0839										TPANIC_0839			1
TPANIC_0841						TPANIC_0841			TPANIC_0841	TPANIC_0841	TPANIC_0841	TPANIC_0841	5
TPANIC_0842										TPANIC_0842			1
TPANIC_0843										TPANIC_0843	TPANIC_0843	TPANIC_0843	3
TPANIC_0844	TPANIC_0844	TPANIC_0844	TPANIC_0844	TPANIC_0844	TPANIC_0844	TPANIC_0844	TPANIC_0844		TPANIC_0844	TPANIC_0844	TPANIC_0844	TPANIC_0844	11
TPANIC_0846									TPANIC_0846	TPANIC_0846	TPANIC_0846	TPANIC_0846	4
TPANIC_0847	TPANIC_0847	TPANIC_0847	TPANIC_0847						TPANIC_0847	TPANIC_0847	TPANIC_0847	TPANIC_0847	7
TPANIC_0848										TPANIC_0848		TPANIC_0848	2
TPANIC_0849										TPANIC_0849			1
TPANIC_0850										TPANIC_0850	TPANIC_0850	TPANIC_0850	3
TPANIC_0851										TPANIC_0851	TPANIC_0851	TPANIC_0851	3
TPANIC_0852										TPANIC_0852			1
TPANIC_0853										TPANIC_0853	TPANIC_0853	TPANIC_0853	3
TPANIC_0854									TPANIC_0854	TPANIC_0854	TPANIC_0854	TPANIC_0854	4
TPANIC_0855										TPANIC_0855	TPANIC_0855	TPANIC_0855	3
TPANIC_0856	TPANIC_0856	TPANIC_0856	TPANIC_0856							TPANIC_0856			4
TPANIC_0858	TPANIC_0858	TPANIC_0858	TPANIC_0858			TPANIC_0858			TPANIC_0858	TPANIC_0858	TPANIC_0858		7
TPANIC_0861										TPANIC_0861		TPANIC_0861	2
TPANIC_0862	TPANIC_0862	TPANIC_0862	TPANIC_0862						TPANIC_0862	TPANIC_0862	TPANIC_0862	TPANIC_0862	7
TPANIC_0863										TPANIC_0863	TPANIC_0863	TPANIC_0863	3
TPANIC_0864										TPANIC_0864			1
TPANIC_0865										TPANIC_0865			1
TPANIC_0866										TPANIC_0866	TPANIC_0866	TPANIC_0866	3
TPANIC_0868	TPANIC_0868	TPANIC_0868	TPANIC_0868		TPANIC_0868	TPANIC_0868			TPANIC_0868	TPANIC_0868	TPANIC_0868	TPANIC_0868	9
TPANIC_0870	TPANIC_0870	TPANIC_0870	TPANIC_0870	TPANIC_0870	TPANIC_0870	TPANIC_0870	TPANIC_0870		TPANIC_0870	TPANIC_0870	TPANIC_0870	TPANIC_0870	11
TPANIC_0872										TPANIC_0872	TPANIC_0872	TPANIC_0872	3
TPANIC_0873										TPANIC_0873	TPANIC_0873	TPANIC_0873	3
TPANIC_0874										TPANIC_0874	TPANIC_0874	TPANIC_0874	3
TPANIC_0876										TPANIC_0876	TPANIC_0876		2
TPANIC_0877										TPANIC_0877	TPANIC_0877	TPANIC_0877	3
TPANIC_0882										TPANIC_0882	TPANIC_0882	TPANIC_0882	3
TPANIC_0886									TPANIC_0886	TPANIC_0886	TPANIC_0886	TPANIC_0886	4
TPANIC_0887							TPANIC_0887		TPANIC_0887	TPANIC_0887	TPANIC_0887	TPANIC_0887	5
TPANIC_0888										TPANIC_0888			1
TPANIC_0889											TPANIC_0889		1
TPANIC_0890										TPANIC_0890		TPANIC_0890	2
TPANIC_0891										TPANIC_0891	TPANIC_0891	TPANIC_0891	3
TPANIC_0892				TPANIC_0892	TPANIC_0892	TPANIC_0892	TPANIC_0892		TPANIC_0892	TPANIC_0892	TPANIC_0892	TPANIC_0892	8
TPANIC_0894										TPANIC_0894	TPANIC_0894	TPANIC_0894	3
TPANIC_0895	TPANIC_0895	TPANIC_0895	TPANIC_0895						TPANIC_0895	TPANIC_0895	TPANIC_0895	TPANIC_0895	7
TPANIC_0897									TPANIC_0897	TPANIC_0897	TPANIC_0897	TPANIC_0897	4
TPANIC_0901										TPANIC_0901			1
TPANIC_0902									TPANIC_0902	TPANIC_0902	TPANIC_0902	TPANIC_0902	4
TPANIC_0903										TPANIC_0903	TPANIC_0903	TPANIC_0903	3
TPANIC_0905	TPANIC_0905	TPANIC_0905	TPANIC_0905				TPANIC_0905			TPANIC_0905	TPANIC_0905	TPANIC_0905	7
TPANIC_0906	TPANIC_0906		TPANIC_0906						TPANIC_0906	TPANIC_0906	TPANIC_0906	TPANIC_0906	6
TPANIC_0907										TPANIC_0907			1
TPANIC_0908										TPANIC_0908		TPANIC_0908	2
TPANIC_0909										TPANIC_0909			1
TPANIC_0912									TPANIC_0912	TPANIC_0912	TPANIC_0912	TPANIC_0912	4
TPANIC_0914										TPANIC_0914		TPANIC_0914	2
TPANIC_0915									TPANIC_0915	TPANIC_0915	TPANIC_0915	TPANIC_0915	4
TPANIC_0917										TPANIC_0917	TPANIC_0917		2
TPANIC_0918										TPANIC_0918			1
TPANIC_0919	TPANIC_0919	TPANIC_0919	TPANIC_0919	TPANIC_0919	TPANIC_0919	TPANIC_0919			TPANIC_0919	TPANIC_0919	TPANIC_0919	TPANIC_0919	10
TPANIC_0920										TPANIC_0920	TPANIC_0920	TPANIC_0920	3
TPANIC_0921	TPANIC_0921	TPANIC_0921	TPANIC_0921	TPANIC_0921	TPANIC_0921	TPANIC_0921	TPANIC_0921		TPANIC_0921	TPANIC_0921	TPANIC_0921	TPANIC_0921	11
TPANIC_0921a										TPANIC_0921a	TPANIC_0921a	TPANIC_0921a	3
TPANIC_0924										TPANIC_0924	TPANIC_0924	TPANIC_0924	3
TPANIC_0925	TPANIC_0925	TPANIC_0925	TPANIC_0925	TPANIC_0925	TPANIC_0925	TPANIC_0925	TPANIC_0925	TPANIC_0925	TPANIC_0925	TPANIC_0925	TPANIC_0925	TPANIC_0925	12
TPANIC_0926										TPANIC_0926	TPANIC_0926	TPANIC_0926	3
TPANIC_0928									TPANIC_0928	TPANIC_0928	TPANIC_0928	TPANIC_0928	4
TPANIC_0931									TPANIC_0931	TPANIC_0931	TPANIC_0931	TPANIC_0931	4
TPANIC_0933										TPANIC_0933	TPANIC_0933	TPANIC_0933	3
TPANIC_0935										TPANIC_0935	TPANIC_0935	TPANIC_0935	3
TPANIC_0937										TPANIC_0937			1
TPANIC_0938										TPANIC_0938			1
TPANIC_0939					TPANIC_0939	TPANIC_0939	TPANIC_0939		TPANIC_0939	TPANIC_0939	TPANIC_0939	TPANIC_0939	7
TPANIC_0941									TPANIC_0941	TPANIC_0941	TPANIC_0941	TPANIC_0941	4
TPANIC_0942									TPANIC_0942	TPANIC_0942	TPANIC_0942	TPANIC_0942	4
TPANIC_0943									TPANIC_0943	TPANIC_0943	TPANIC_0943	TPANIC_0943	4
TPANIC_0944										TPANIC_0944			1
TPANIC_0945												TPANIC_0945	1
TPANIC_0946										TPANIC_0946			1
TPANIC_0947				TPANIC_0947	TPANIC_0947	TPANIC_0947	TPANIC_0947		TPANIC_0947	TPANIC_0947	TPANIC_0947	TPANIC_0947	8
TPANIC_0948									TPANIC_0948	TPANIC_0948	TPANIC_0948	TPANIC_0948	4
TPANIC_0949										TPANIC_0949	TPANIC_0949		2
TPANIC_0952										TPANIC_0952	TPANIC_0952	TPANIC_0952	3
TPANIC_0953										TPANIC_0953	TPANIC_0953		2
TPANIC_0954									TPANIC_0954	TPANIC_0954	TPANIC_0954	TPANIC_0954	4
TPANIC_0956										TPANIC_0956		TPANIC_0956	2
TPANIC_0957									TPANIC_0957	TPANIC_0957	TPANIC_0957	TPANIC_0957	4
TPANIC_0958										TPANIC_0958			1
TPANIC_0960										TPANIC_0960			1
TPANIC_0962										TPANIC_0962			1
TPANIC_0963										TPANIC_0963	TPANIC_0963		2
TPANIC_0964									TPANIC_0964	TPANIC_0964	TPANIC_0964	TPANIC_0964	4
TPANIC_0965		TPANIC_0965	TPANIC_0965						TPANIC_0965	TPANIC_0965	TPANIC_0965	TPANIC_0965	6
TPANIC_0966									TPANIC_0966	TPANIC_0966	TPANIC_0966	TPANIC_0966	4
TPANIC_0967									TPANIC_0967	TPANIC_0967	TPANIC_0967	TPANIC_0967	4
TPANIC_0968										TPANIC_0968			1
TPANIC_0969									TPANIC_0969	TPANIC_0969	TPANIC_0969	TPANIC_0969	4
TPANIC_0971	TPANIC_0971	TPANIC_0971	TPANIC_0971	TPANIC_0971	TPANIC_0971	TPANIC_0971			TPANIC_0971	TPANIC_0971	TPANIC_0971	TPANIC_0971	10
TPANIC_0972										TPANIC_0972			1
TPANIC_0973							TPANIC_0973			TPANIC_0973	TPANIC_0973	TPANIC_0973	4
TPANIC_0974	TPANIC_0974	TPANIC_0974	TPANIC_0974						TPANIC_0974	TPANIC_0974	TPANIC_0974	TPANIC_0974	7
TPANIC_0975										TPANIC_0975	TPANIC_0975		2
TPANIC_0976										TPANIC_0976			1
TPANIC_0977										TPANIC_0977	TPANIC_0977	TPANIC_0977	3
TPANIC_0978									TPANIC_0978	TPANIC_0978	TPANIC_0978	TPANIC_0978	4
TPANIC_0979							TPANIC_0979		TPANIC_0979	TPANIC_0979	TPANIC_0979	TPANIC_0979	5
TPANIC_0980										TPANIC_0980	TPANIC_0980	TPANIC_0980	3
TPANIC_0981				TPANIC_0981						TPANIC_0981	TPANIC_0981	TPANIC_0981	4
TPANIC_0984				TPANIC_0984	TPANIC_0984	TPANIC_0984	TPANIC_0984		TPANIC_0984	TPANIC_0984	TPANIC_0984	TPANIC_0984	8
TPANIC_0985									TPANIC_0985	TPANIC_0985	TPANIC_0985	TPANIC_0985	4
TPANIC_0986										TPANIC_0986			1
TPANIC_0989										TPANIC_0989			1
TPANIC_0990										TPANIC_0990	TPANIC_0990	TPANIC_0990	3
TPANIC_0992	TPANIC_0992	TPANIC_0992	TPANIC_0992						TPANIC_0992	TPANIC_0992	TPANIC_0992	TPANIC_0992	7
TPANIC_0993	TPANIC_0993	TPANIC_0993	TPANIC_0993	TPANIC_0993	TPANIC_0993	TPANIC_0993			TPANIC_0993	TPANIC_0993	TPANIC_0993	TPANIC_0993	10
TPANIC_0994										TPANIC_0994	TPANIC_0994	TPANIC_0994	3
TPANIC_0995										TPANIC_0995	TPANIC_0995	TPANIC_0995	3
TPANIC_0996									TPANIC_0996	TPANIC_0996	TPANIC_0996	TPANIC_0996	4
TPANIC_0997										TPANIC_0997	TPANIC_0997	TPANIC_0997	3
TPANIC_0998											TPANIC_0998		1
TPANIC_0999										TPANIC_0999	TPANIC_0999		2
TPANIC_1001							TPANIC_1001			TPANIC_1001		TPANIC_1001	3
TPANIC_1002									TPANIC_1002	TPANIC_1002	TPANIC_1002	TPANIC_1002	4
TPANIC_1004										TPANIC_1004	TPANIC_1004	TPANIC_1004	3
TPANIC_1005										TPANIC_1005			1
TPANIC_1006										TPANIC_1006	TPANIC_1006	TPANIC_1006	3
TPANIC_1007									TPANIC_1007	TPANIC_1007	TPANIC_1007	TPANIC_1007	4
TPANIC_1008									TPANIC_1008	TPANIC_1008	TPANIC_1008	TPANIC_1008	4
TPANIC_1009									TPANIC_1009	TPANIC_1009	TPANIC_1009	TPANIC_1009	4
TPANIC_1010										TPANIC_1010	TPANIC_1010	TPANIC_1010	3
TPANIC_1011										TPANIC_1011			1
TPANIC_1013	TPANIC_1013	TPANIC_1013	TPANIC_1013	TPANIC_1013	TPANIC_1013	TPANIC_1013	TPANIC_1013	TPANIC_1013	TPANIC_1013	TPANIC_1013	TPANIC_1013	TPANIC_1013	12
TPANIC_1014										TPANIC_1014			1
TPANIC_1015										TPANIC_1015		TPANIC_1015	2
TPANIC_1016	TPANIC_1016	TPANIC_1016	TPANIC_1016				TPANIC_1016		TPANIC_1016	TPANIC_1016	TPANIC_1016	TPANIC_1016	8
TPANIC_1017					TPANIC_1017	TPANIC_1017			TPANIC_1017	TPANIC_1017	TPANIC_1017	TPANIC_1017	6
TPANIC_1018									TPANIC_1018	TPANIC_1018	TPANIC_1018	TPANIC_1018	4
TPANIC_1019									TPANIC_1019	TPANIC_1019	TPANIC_1019	TPANIC_1019	4
TPANIC_1020										TPANIC_1020	TPANIC_1020	TPANIC_1020	3
TPANIC_1021										TPANIC_1021	TPANIC_1021	TPANIC_1021	3
TPANIC_1022										TPANIC_1022	TPANIC_1022	TPANIC_1022	3
TPANIC_1023											TPANIC_1023		1
TPANIC_1024										TPANIC_1024	TPANIC_1024	TPANIC_1024	3
TPANIC_1025										TPANIC_1025	TPANIC_1025	TPANIC_1025	3
TPANIC_1026										TPANIC_1026	TPANIC_1026		2
TPANIC_1027									TPANIC_1027	TPANIC_1027	TPANIC_1027	TPANIC_1027	4
TPANIC_1029									TPANIC_1029	TPANIC_1029	TPANIC_1029	TPANIC_1029	4
TPANIC_1031										TPANIC_1031			1
TPANIC_1032										TPANIC_1032			1
TPANIC_1033										TPANIC_1033			1
TPANIC_1034										TPANIC_1034			1
TPANIC_1035									TPANIC_1035	TPANIC_1035	TPANIC_1035	TPANIC_1035	4
TPANIC_1036										TPANIC_1036	TPANIC_1036		2
TPANIC_1037										TPANIC_1037	TPANIC_1037	TPANIC_1037	3
TPANIC_1038	TPANIC_1038	TPANIC_1038	TPANIC_1038	TPANIC_1038	TPANIC_1038	TPANIC_1038			TPANIC_1038	TPANIC_1038	TPANIC_1038	TPANIC_1038	10
TPANIC_1039											TPANIC_1039	TPANIC_1039	2
TPANIC_1040										TPANIC_1040	TPANIC_1040	TPANIC_1040	3
TPANIC_1041									TPANIC_1041	TPANIC_1041	TPANIC_1041	TPANIC_1041	4
TPANIC_RS00240										TPANIC_RS00240		TPANIC_RS00240	2
TPANIC_RS00325										TPANIC_RS00325			1
TPANIC_RS00400										TPANIC_RS00400	TPANIC_RS00400	TPANIC_RS00400	3
TPANIC_RS00405										TPANIC_RS00405	TPANIC_RS00405	TPANIC_RS00405	3
TPANIC_RS01255										TPANIC_RS01255			1
TPANIC_RS01325										TPANIC_RS01325			1
TPANIC_RS01845										TPANIC_RS01845	TPANIC_RS01845	TPANIC_RS01845	3
TPANIC_RS02075										TPANIC_RS02075	TPANIC_RS02075	TPANIC_RS02075	3
TPANIC_RS02215										TPANIC_RS02215		TPANIC_RS02215	2
TPANIC_RS03225										TPANIC_RS03225			1
TPANIC_RS04705											TPANIC_RS04705	TPANIC_RS04705	2
TPANIC_RS04860												TPANIC_RS04860	1
Total = 758	Total = 88	Total = 107	Total = 103	Total = 80	Total = 102	Total = 104	Total = 75	Total = 4	Total = 308	Total = 730	Total = 562	Total = 557
* NOTE: Protein identified as TPANIC_0619 may be TPANIC_0619, TPANIC_0315, or both (both proteins contain the single identified peptide)
** NOTE: Protein identified as TPANIC_0117 may be TPANIC_0117, TPANIC_0131, or both (both proteins contain the identified peptides)
