# Supplementary material for: Deep proteome coverage advances knowledge of Treponema pallidum protein expression profiles during infection
Source: Sci Rep. 2023 Oct 25;13:18259. doi: 10.1038/s41598-023-45219-8 (PMC10600179; doi:10.1038/s41598-023-45219-8)
Supplement: Supplementary file 7 — Supplementary Table S6. [file 41598_2023_45219_MOESM7_ESM.xlsx]

## Sheet: Supplementary Table S6
Supplementary Table S6. Two hundred twenty-four T. pallidum proteins that were not detected in the present study.
Proteins encoded by "Pseudo genes" are highlighted in blue (NC_021490, July 2021 annotation)
Tp0117 (TprC) and Tp0131 (TprD) have identical amino sequences in Nichols strain (NC_021490, July 2021 annotation)
COG = Clusters of Orthologous Genes (blank cells = no assigned functional classification)
Old Locus Tag	New Locus Tag	Functional Annotation	Length (No. of Amino Acids)	COG Category	COG Functional Classification
N/A	TPANIC_RS00750	chromate transporter	192	P	Inorganic ion transport and metabolism
N/A	TPANIC_RS00885	DUF115 domain-containing protein	470	S	Function unknown
N/A	TPANIC_RS01040	50S ribosomal protein L36	37	J	Translation, ribosomal structure and biogenesis
N/A	TPANIC_RS01700	DUF2715 domain-containing protein	276
N/A	TPANIC_RS02365	PQQ-like beta-propeller repeat protein	526 codons (14 internal stop codons)	S	Function unknown
N/A	TPANIC_RS02610	ATP synthase subunit C	98	P	Inorganic ion transport and metabolism
N/A	TPANIC_RS03465	DUF2715 domain-containing protein	211
N/A	TPANIC_RS04015	acyl--CoA ligase	334
N/A	TPANIC_RS04495	hypothetical protein	60
N/A	TPANIC_RS05215	chromate transporter	177	P	Inorganic ion transport and metabolism
N/A	TPANIC_RS05275	helix-turn-helix domain-containing protein	123	S	Function unknown
N/A	TPANIC_RS05280	PAS domain-containing protein	98
N/A	TPANIC_RS05455	hypothetical protein	63
N/A	TPANIC_RS05460	hypothetical protein	190
N/A	TPANIC_RS05465	hypothetical protein	60
N/A	TPANIC_RS05470	DUF2715 domain-containing protein	46
N/A	TPANIC_RS05475	DUF2715 domain-containing protein	111
N/A	TPANIC_RS05485	CPBP family glutamic-type intramembrane protease	91
N/A	TPANIC_RS05490	hypothetical protein	86
N/A	TPANIC_RS05495	hypothetical protein	106	U	Intracellular trafficking, secretion, and vesicular transport
N/A	TPANIC_RS05505	hypothetical protein	247	O	Posttranslational modification, protein turnover, chaperones
N/A	TPANIC_RS05510	hypothetical protein	256	O	Posttranslational modification, protein turnover, chaperones
N/A	TPANIC_RS05520	hypothetical protein	95
TPANIC_0003	TPANIC_RS00015	DNA replication/repair protein RecF	377	L	Replication, recombination and repair
TPANIC_0004	TPANIC_RS00020	DUF721 domain-containing protein	145	L	Replication, recombination and repair
TPANIC_0009	TPANIC_RS00040	hypothetical protein	608 codons (7 internal stop codons)	S	Function unknown
TPANIC_0011	TPANIC_RS00045	major outer sheath C-terminal domain-containing protein	660	S	Function unknown
TPANIC_0021	TPANIC_RS00105	hypothetical protein	88
TPANIC_0022	TPANIC_RS00110	hypothetical protein	722
TPANIC_0027	TPANIC_RS00135	hemolysin family protein	458	P	Inorganic ion transport and metabolism
TPANIC_0028	TPANIC_RS00140	hemolysin family protein	453	P	Inorganic ion transport and metabolism
TPANIC_0031	TPANIC_RS00155	hypothetical protein	92
TPANIC_0036	TPANIC_RS00180	metal ABC transporter permease	266	P	Inorganic ion transport and metabolism
TPANIC_0038	TPANIC_RS00190	PTS transporter subunit IIC	350	S	Function unknown
TPANIC_0054	TPANIC_RS00265	RNA methyltransferase	319	J	Translation, ribosomal structure and biogenesis
TPANIC_0055	TPANIC_RS00270	OadG family protein	78	C	Energy production and conversion
TPANIC_0057	TPANIC_RS00280	sodium ion-translocating decarboxylase subunit beta	469	C	Energy production and conversion
TPANIC_0059	TPANIC_RS05175	hypothetical protein	75
TPANIC_0065	TPANIC_RS00315	16S rRNA (guanine(966)-N(2))-methyltransferase RsmD	181	L	Replication, recombination and repair
TPANIC_0076	TPANIC_RS00370	carbohydrate ABC transporter permease	276	P	Inorganic ion transport and metabolism
TPANIC_0087	TPANIC_RS00425	DUF192 domain-containing protein	187	S	Function unknown
TPANIC_0093	TPANIC_RS00455	anti-sigma factor	215	K	Transcription
TPANIC_0102	TPANIC_RS00500	UvrD-helicase domain-containing protein	657	L	Replication, recombination and repair
TPANIC_0103	TPANIC_RS00505	ATP-dependent DNA helicase	607	L	Replication, recombination and repair
TPANIC_0106	TPANIC_RS00520	BCCT family transporter	510	U	Intracellular trafficking, secretion, and vesicular transport
TPANIC_0107	TPANIC_RS00525	phosphotransferase	603	M	Cell wall/membrane/envelope biogenesis
TPANIC_0119	TPANIC_RS00600	ABC transporter permease	219	P	Inorganic ion transport and metabolism
TPANIC_0127	TPANIC_RS05195	DUF2715 domain-containing protein	215
TPANIC_0128	TPANIC_RS00655	hypothetical protein	115
TPANIC_0129	TPANIC_RS05200	hypothetical protein	158
TPANIC_0131*	TPANIC_RS00665	major outer sheath N-terminal domain-containing protein	598	S	Function unknown
TPANIC_0136	TPANIC_RS00695	hypothetical protein	495
TPANIC_0140	TPANIC_RS00710	TrkH family potassium uptake protein	575	P	Inorganic ion transport and metabolism
TPANIC_0141	TPANIC_RS00715	methylated-DNA--[protein]-cysteine S-methyltransferase	177	H	Coenzyme transport and metabolism
TPANIC_0142	TPANIC_RS00720	ABC transporter ATP-binding protein	220	E	Amino acid transport and metabolism
TPANIC_0143	TPANIC_RS00725	iron ABC transporter permease	593	P	Inorganic ion transport and metabolism
TPANIC_0148	TPANIC_RS00760	hypothetical protein	192
TPANIC_0149	TPANIC_RS00765	hypothetical protein	197
TPANIC_0151	TPANIC_RS00775	RnfABCDGE type electron transport complex subunit D	339	U	Intracellular trafficking, secretion, and vesicular transport
TPANIC_0154	TPANIC_RS00790	RluA family pseudouridine synthase	404	J	Translation, ribosomal structure and biogenesis
TPANIC_0156	TPANIC_RS00800	acyl-CoA thioesterase	134	S	Function unknown
TPANIC_0165	TPANIC_RS00840	transition metal ABC transporter permease subunit TroC	298	U	Intracellular trafficking, secretion, and vesicular transport
TPANIC_0166	TPANIC_RS00845	transition metal ABC transporter permease subunit TroD	367	P	Inorganic ion transport and metabolism
TPANIC_0167	TPANIC_RS00850	manganese/iron-sensitive transcriptional repressor TroR	153	K	Transcription
TPANIC_0174	TPANIC_RS00880	DUF115 domain-containing protein	506	S	Function unknown
TPANIC_0181	TPANIC_RS00900	septum formation initiator family protein	147	D	Cell cycle control, cell division, chromosome partitioning
TPANIC_0182	TPANIC_RS00905	L-threonylcarbamoyladenylate synthase	212	J	Translation, ribosomal structure and biogenesis
TPANIC_0184	TPANIC_RS00915	SsrA-binding protein	154	J	Translation, ribosomal structure and biogenesis
TPANIC_0186	TPANIC_RS00925	coproporphyrinogen III oxidase family protein	393	H	Coenzyme transport and metabolism
TPANIC_0200	TPANIC_RS00995	50S ribosomal protein L24	103	J	Translation, ribosomal structure and biogenesis
TPANIC_0206a	TPANIC_RS01025	50S ribosomal protein L30	61	J	Translation, ribosomal structure and biogenesis
TPANIC_0218	TPANIC_RS01085	PP2C family protein-serine/threonine phosphatase	489	KT	Transcription / Signal transduction mechanisms
TPANIC_0226	TPANIC_RS01140	hypothetical protein	228
TPANIC_0228	TPANIC_RS01150	biotin transporter BioY	271	S	Function unknown
TPANIC_0231	TPANIC_RS01165	RluA family pseudouridine synthase	216	J	Translation, ribosomal structure and biogenesis
TPANIC_0246	TPANIC_RS01245	VWA domain-containing protein	597	IU	Lipid transport and metabolism / Intracellular trafficking, secretion, and vesicular transport
TPANIC_0252	TPANIC_RS01270	apolipoprotein N-acyltransferase	546	M	Cell wall/membrane/envelope biogenesis
TPANIC_0258	TPANIC_RS01300	hypothetical protein	236
TPANIC_0267	TPANIC_RS01360	polymer-forming cytoskeletal protein	121	M	Cell wall/membrane/envelope biogenesis
TPANIC_0273	TPANIC_RS01390	hypothetical protein	263
TPANIC_0295	TPANIC_RS01465	FGGY-family carbohydrate kinase	414	G	Carbohydrate transport and metabolism
TPANIC_0296	TPANIC_RS01470	dephospho-CoA kinase	211	F	Nucleotide transport and metabolism
TPANIC_0301	TPANIC_RS01490	ABC transporter permease	377	U	Intracellular trafficking, secretion, and vesicular transport
TPANIC_0308	TPANIC_RS01525	ABC transporter substrate-binding protein	321	ET	Amino acid transport and metabolism / Signal transduction mechanisms
TPANIC_0310	TPANIC_RS01535	single-stranded DNA-binding protein	127	L	Replication, recombination and repair
TPANIC_0316	TPANIC_RS01555	hypothetical protein	398 codons (2 internal stop codons)	S	Function unknown
TPANIC_0317	TPANIC_RS01560	major outer sheath N-terminal domain-containing protein	756	S	Function unknown
TPANIC_0320	TPANIC_RS05480	hypothetical protein	48
TPANIC_0324	TPANIC_RS01585	translocation/assembly module TamB domain-containing protein	1468	S	Function unknown
TPANIC_0336	TPANIC_RS01645	competence protein ComEC family protein	566	S	Function unknown
TPANIC_0338	TPANIC_RS01655	hypothetical protein	162
TPANIC_0339	TPANIC_RS01660	RluA family pseudouridine synthase	331	J	Translation, ribosomal structure and biogenesis
TPANIC_0340	TPANIC_RS01665	bifunctional folylpolyglutamate synthase/dihydrofolate synthase	490	H	Coenzyme transport and metabolism
TPANIC_0345	TPANIC_RS01690	phospho-N-acetylmuramoyl-pentapeptide-transferase	363	M	Cell wall/membrane/envelope biogenesis
TPANIC_0346	TPANIC_RS01695	DUF2715 domain-containing protein	233
TPANIC_0348	TPANIC_RS01705	Gx transporter family protein	374	S	Function unknown
TPANIC_0355	TPANIC_RS05260	hypothetical protein	127
TPANIC_0357	TPANIC_RS01745	biotin--[acetyl-CoA-carboxylase] ligase	246	H	Coenzyme transport and metabolism
TPANIC_0359	TPANIC_RS01755	DUF4912 domain-containing protein	211	S	Function unknown
TPANIC_0368	TPANIC_RS01800	hypothetical protein	111
TPANIC_0370	TPANIC_RS01810	hypothetical protein	138
TPANIC_0373	TPANIC_RS01830	tRNA lysidine(34) synthetase TilS	477	D	Cell cycle control, cell division, chromosome partitioning
TPANIC_0377	TPANIC_RS01850	flagellar basal body protein FliL	167	N	Cell motility
TPANIC_0385	TPANIC_RS01880	cell division protein FtsL	124	D	Cell cycle control, cell division, chromosome partitioning
TPANIC_0388	TPANIC_RS01895	cell division protein FtsQ/DivIB	271	D	Cell cycle control, cell division, chromosome partitioning
TPANIC_0395	TPANIC_RS01930	tyrosine-type recombinase/integrase	297	D	Cell cycle control, cell division, chromosome partitioning
TPANIC_0396	TPANIC_RS01935	flagellar basal body rod protein FlgB	136	N	Cell motility
TPANIC_0397	TPANIC_RS01940	flagellar basal body rod protein FlgC	151	N	Cell motility
TPANIC_0403	TPANIC_RS01970	flagellar export protein FliJ	150
TPANIC_0423	TPANIC_RS02065	hypothetical protein	268	P	Inorganic ion transport and metabolism
TPANIC_0449	TPANIC_RS02190	hypothetical protein	196	S	Function unknown
TPANIC_0451	TPANIC_RS05285	hypothetical protein	60
TPANIC_0459	TPANIC_RS02245	rRNA pseudouridine synthase	265	J	Translation, ribosomal structure and biogenesis
TPANIC_0460	TPANIC_RS02250	tetratricopeptide repeat protein	235	S	Function unknown
TPANIC_0465	TPANIC_RS02270	hypothetical protein	290
TPANIC_0467	TPANIC_RS05295	hypothetical protein	82
TPANIC_0472	TPANIC_RS02295	excinuclease ABC subunit UvrC	691	L	Replication, recombination and repair
TPANIC_0473	TPANIC_RS02300	hypothetical protein	214
TPANIC_0489	TPANIC_RS02385	MBL fold metallo-hydrolase	322	S	Function unknown
TPANIC_0492	TPANIC_RS02400	DNA primase	605	L	Replication, recombination and repair
TPANIC_0498	TPANIC_RS02425	rod shape-determining protein MreC	287	M	Cell wall/membrane/envelope biogenesis
TPANIC_0499	TPANIC_RS02430	rod shape-determining protein MreD	168	M	Cell wall/membrane/envelope biogenesis
TPANIC_0501	TPANIC_RS02440	rod shape-determining protein RodA	433	D	Cell cycle control, cell division, chromosome partitioning
TPANIC_0516	TPANIC_RS02525	murein biosynthesis integral membrane protein MurJ	526	S	Function unknown
TPANIC_0517	TPANIC_RS02530	crossover junction endodeoxyribonuclease RuvC	196	L	Replication, recombination and repair
TPANIC_0518	TPANIC_RS02535	thiamine diphosphokinase	230	H	Coenzyme transport and metabolism
TPANIC_0520	TPANIC_RS02545	PAS domain S-box protein	396 codons (8 internal stop codons)	T	Signal transduction mechanisms
TPANIC_0531	TPANIC_RS02605	V-type ATP synthase subunit F	105	C	Energy production and conversion
TPANIC_0539	TPANIC_RS05310	hypothetical protein	73
TPANIC_0540	TPANIC_RS02650	anti-sigma factor antagonist	121	T	Signal transduction mechanisms
TPANIC_0541	TPANIC_RS02655	GTPase Era	319	S	Function unknown
TPANIC_0553	TPANIC_RS02725	AI-2E family transporter	403	S	Function unknown
TPANIC_0565	TPANIC_RS05320	DUF459 domain-containing protein	405	S	Function unknown
TPANIC_0566	TPANIC_RS02795	MBOAT family protein	495	M	Cell wall/membrane/envelope biogenesis
TPANIC_0579	TPANIC_RS02855	hypothetical protein	258
TPANIC_0580	TPANIC_RS02860	ABC transporter permease	429	M	Cell wall/membrane/envelope biogenesis
TPANIC_0582	TPANIC_RS02870	ABC transporter permease	495	M	Cell wall/membrane/envelope biogenesis
TPANIC_0587	TPANIC_RS02890	DNA polymerase III subunit delta	340	L	Replication, recombination and repair
TPANIC_0589	TPANIC_RS02895	HPr family phosphocarrier protein	88	G	Carbohydrate transport and metabolism
TPANIC_0602	TPANIC_RS02970	phosphatidate cytidylyltransferase	287	I	Lipid transport and metabolism
TPANIC_0610	TPANIC_RS03015	major outer sheath N-terminal domain-containing protein	693	S	Function unknown
TPANIC_0617	TPANIC_RS03050	DUF2715 domain-containing protein	109
TPANIC_0618	TPANIC_RS03055	DUF2715 domain-containing protein	129
TPANIC_0623	TPANIC_RS03080	transglycosylase SLT domain-containing protein	596	M	Cell wall/membrane/envelope biogenesis
TPANIC_0629	TPANIC_RS03110	hypothetical protein	274
TPANIC_0630	TPANIC_RS03115	protein-glutamate O-methyltransferase CheR	303	NT	Cell motility / Signal transduction mechanisms
TPANIC_0636	TPANIC_RS03140	DNA repair protein RecO	256	L	Replication, recombination and repair
TPANIC_0637	TPANIC_RS03145	tRNA (adenosine(37)-N6)-dimethylallyltransferase MiaA	316	F	Nucleotide transport and metabolism
TPANIC_0638	TPANIC_RS03150	hypothetical protein	144
TPANIC_0643	TPANIC_RS03190	3'-5' exoribonuclease	215	L	Replication, recombination and repair
TPANIC_0654	TPANIC_RS03240	ABC transporter permease	272	P	Inorganic ion transport and metabolism
TPANIC_0665	TPANIC_RS03290	hypothetical protein	251
TPANIC_0666	TPANIC_RS03295	hypothetical protein	97
TPANIC_0668	TPANIC_RS03310	YggT family protein	202	S	Function unknown
TPANIC_0674	TPANIC_RS03340	Smr/MutS family protein	202	S	Function unknown
TPANIC_0683	TPANIC_RS03390	polyprenyl synthetase family protein	364	H	Coenzyme transport and metabolism
TPANIC_0690	TPANIC_RS03425	hypothetical protein	193
TPANIC_0691	TPANIC_RS03430	segregation/condensation protein A	252	D	Cell cycle control, cell division, chromosome partitioning
TPANIC_0694	TPANIC_RS03450	5-formyltetrahydrofolate cyclo-ligase	225	H	Coenzyme transport and metabolism
TPANIC_0698	TPANIC_RS03470	DUF2715 domain-containing protein	181
TPANIC_0700	TPANIC_RS03475	hypothetical protein	130
TPANIC_0707	TPANIC_RS03510	hypothetical protein	159
TPANIC_0716	TPANIC_RS03555	flagellar biosynthetic protein FliR	265	N	Cell motility
TPANIC_0717	TPANIC_RS03560	flagellar biosynthesis protein FliQ	94	N	Cell motility
TPANIC_0728	TPANIC_RS03610	flagellar hook assembly protein FlgD	153	N	Cell motility
TPANIC_0744	TPANIC_RS03690	ribosomal-processing cysteine protease Prp	108	J	Translation, ribosomal structure and biogenesis
TPANIC_0749	TPANIC_RS05345	hypothetical protein	73
TPANIC_0761	TPANIC_RS03765	motility associated factor glycosyltransferase family protein	292	S	Function unknown
TPANIC_0766	TPANIC_RS03790	hypothetical protein	293
TPANIC_0771	TPANIC_RS03815	Na/Pi cotransporter family protein	593	P	Inorganic ion transport and metabolism
TPANIC_0775	TPANIC_RS03845	endonuclease III	211	L	Replication, recombination and repair
TPANIC_0776	TPANIC_RS03850	ComF family protein	258	S	Function unknown
TPANIC_0784	TPANIC_RS03885	hypothetical protein	199
TPANIC_0785	TPANIC_RS03890	hypothetical protein	228	S	Function unknown
TPANIC_0786	TPANIC_RS03895	LPS export ABC transporter ATP-binding protein	237	S	Function unknown
TPANIC_0787	TPANIC_RS03900	hypothetical protein	139
TPANIC_0791	TPANIC_RS03920	hypothetical protein	81
TPANIC_0793	TPANIC_RS03930	hypothetical protein	539
TPANIC_0800	TPANIC_RS03960	D-alanyl-D-alanine carboxypeptidase	490	M	Cell wall/membrane/envelope biogenesis
TPANIC_0802	TPANIC_RS05355	hypothetical protein	109
TPANIC_0809	TPANIC_RS04005	ribonuclease III	254	J	Translation, ribosomal structure and biogenesis
TPANIC_0815	TPANIC_RS04035	GNAT family N-acetyltransferase	327	S	Function unknown
TPANIC_0822	TPANIC_RS04065	mechanosensitive ion channel family protein	301	M	Cell wall/membrane/envelope biogenesis
TPANIC_0825	TPANIC_RS04080	hypothetical protein	61
TPANIC_0828	TPANIC_RS04095	holo-ACP synthase	125	I	Lipid transport and metabolism
TPANIC_0830	TPANIC_RS04105	tRNA pseudouridine(38-40) synthase TruA	261	J	Translation, ribosomal structure and biogenesis
TPANIC_0833	TPANIC_RS04120	hypothetical protein	240
TPANIC_0840	TPANIC_RS04155	MFS transporter	749	CG	Energy production and conversion / Carbohydrate transport and metabolism
TPANIC_0845	TPANIC_RS04180	DUF188 domain-containing protein	177	S	Function unknown
TPANIC_0859	TPANIC_RS04245	UPF0164 family protein	494	S	Function unknown
TPANIC_0869	TPANIC_RS04290	hypothetical protein	78
TPANIC_0875	TPANIC_RS04315	tRNA (adenosine(37)-N6)-threonylcarbamoyltransferase complex ATPase subunit type 1 TsaE	135	S	Function unknown
TPANIC_0878	TPANIC_RS04330	DUF4340 domain-containing protein	316	S	Function unknown
TPANIC_0879	TPANIC_RS04335	GldG family protein	493	N	Cell motility
TPANIC_0880	TPANIC_RS04340	ABC transporter permease	241	S	Function unknown
TPANIC_0881	TPANIC_RS04345	ATP-binding cassette domain-containing protein	268	CP	Energy production and conversion / Inorganic ion transport and metabolism
TPANIC_0883	TPANIC_RS04355	LptF/LptG family permease	372	S	Function unknown
TPANIC_0884	TPANIC_RS04360	LptF/LptG family permease	369	S	Function unknown
TPANIC_0885	TPANIC_RS04365	dUTP diphosphatase	146	F	Nucleotide transport and metabolism
TPANIC_0893	TPANIC_RS04405	ribosome maturation factor RimP	156	J	Translation, ribosomal structure and biogenesis
TPANIC_0898	TPANIC_RS04425	exodeoxyribonuclease V subunit beta	1239	L	Replication, recombination and repair
TPANIC_0899	TPANIC_RS04430	PD-(D/E)XK nuclease family protein	986	L	Replication, recombination and repair
TPANIC_0904	TPANIC_RS05370	hypothetical protein	83
TPANIC_0910	TPANIC_RS04475	hypothetical protein	306
TPANIC_0911	TPANIC_RS04480	FlhB-like flagellar biosynthesis protein	83	S	Function unknown
TPANIC_0913	TPANIC_RS04490	YraN family protein	126	L	Replication, recombination and repair
TPANIC_0923	TPANIC_RS04540	PEGA domain-containing protein	340
TPANIC_0930	TPANIC_RS04580	DUF115 domain-containing protein	573	S	Function unknown
TPANIC_0934	TPANIC_RS04595	dicarboxylate/amino acid:cation symporter	407	U	Intracellular trafficking, secretion, and vesicular transport
TPANIC_0936	TPANIC_RS04610	hemolysin family protein	357	S	Function unknown
TPANIC_0949a	TPANIC_RS04675	membrane protein insertion efficiency factor YidD	94	S	Function unknown
TPANIC_0950a	TPANIC_RS04680	ribonuclease P protein component	133	J	Translation, ribosomal structure and biogenesis
TPANIC_0951	TPANIC_RS05380	50S ribosomal protein L34	51	J	Translation, ribosomal structure and biogenesis
TPANIC_0955	TPANIC_RS05515	hypothetical protein	90
TPANIC_0959	TPANIC_RS04725	rod-binding protein	129	MNO	Cell wall/membrane/envelope biogenesis / Cell motility / Posttranslational modification, protein turnover, chaperones
TPANIC_0961	TPANIC_RS04735	flagellar basal-body rod protein FlgF	271	N	Cell motility
TPANIC_0982	TPANIC_RS04835	rhomboid family intramembrane serine protease	208	S	Function unknown
TPANIC_0983	TPANIC_RS04840	hypothetical protein	238
TPANIC_0988	TPANIC_RS04865	MarC family protein	199	U	Intracellular trafficking, secretion, and vesicular transport
TPANIC_0991	TPANIC_RS04880	rubredoxin	52	C	Energy production and conversion
TPANIC_1000	TPANIC_RS04935	hypothetical protein	223
TPANIC_1003	TPANIC_RS04950	hypothetical protein	345
TPANIC_1012	TPANIC_RS04995	RNA polymerase sigma factor RpoD/SigA	311	K	Transcription
TPANIC_1028	TPANIC_RS05085	ATP-dependent helicase	670	L	Replication, recombination and repair
* NOTE: Protein identified as TPANIC_0117 may be TPANIC_0117, TPANIC_0131, or both (both proteins contain the identified peptides)
