# Supplementary material for: Deep proteome coverage advances knowledge of Treponema pallidum protein expression profiles during infection
Source: Sci Rep. 2023 Oct 25;13:18259. doi: 10.1038/s41598-023-45219-8 (PMC10600179; doi:10.1038/s41598-023-45219-8)
Supplement: Supplementary file 8 — Supplementary Table S7. [file 41598_2023_45219_MOESM8_ESM.xlsx]

## Sheet: Supplementary Table S7
Supplementary Table S7. All T. pallidum proteins detected and identified in the present study and two previous whole proteome mass spectrometry-based studies.
Protein IDs based on the detection of one tryptic peptide
Proteins detected in McGill et al. study and/or Osbak et al. study, but not detected in present study
Proteins encoded by "Pseudo genes"
Detected proteins with same amino acid sequence but different protein IDs in the two databases
Detected proteins that are not ananotated in the latest Nichols proteome
Red font: proteins detected in present study but not detected in McGill et al. or Osbak et al. studies.
Note: Old locus tag (TPANIC, current study) = TP locus tag from McGill and Osbak studies.
Old locus tag	New Locus tag	Protein ID (Nichols NC021490)	Protein ID (Tpal_06_rabbit_review database)	Annotated function (NC_021490)	McGill et al., 2010	Osbak et al., 2016	Additional information (proteome annotation changes that have occurred since the studies by McGill et al. and Osbak et al.)
TPANIC_0001	TPANIC_RS00005	WP_010881451.1	WP_010881451	chromosomal replication initiator protein DnaA		TP_0001
TPANIC_0002	TPANIC_RS00010	WP_010881452.1	WP_010881452	DNA polymerase III subunit beta		TP_0002
						TP_0003
TPANIC_0005	TPANIC_RS00025	WP_010881455.1	WP_010881455	DNA topoisomerase (ATP-hydrolyzing) subunit A		TP_0005
TPANIC_0007	TPANIC_RS00035	Pseudo protein		DUF3798 domain-containing protein		TP_0007
						TP_0011
TPANIC_0013	TPANIC_RS00050	WP_014342231.1	WP_014342231	DUF3798 domain-containing protein
TPANIC_0015	TPANIC_RS00055	WP_010881464.1	WP_010881464	phenylalanine--tRNA ligase subunit beta		TP_0015
TPANIC_0016	TPANIC_RS00060	WP_010881465.1	WP_010881465	Lon protease family protein		TP_0016
TPANIC_0017	TPANIC_RS00065	WP_010881466.1	WP_010881466	hypothetical protein		TP_0017
TPANIC_0018	TPANIC_RS00070	WP_014342760.1	WP_014342760	transcription elongation factor GreA		TP_0018
TPANIC_0020	TPANIC_RS00075	WP_012460510.1	WP_012460510	VWA domain-containing protein		TP_0020
						TP_0022
TPANIC_0023	TPANIC_RS00115	WP_010881472.1	WP_010881472	sodium-dependent transporter		TP_0023
TPANIC_0024	TPANIC_RS00120	WP_010881473.1	WP_010881473	TrkA family potassium uptake protein		TP_0024
TPANIC_0025	TPANIC_RS00125	WP_010881474.1	WP_010881474	insulinase family protein		TP_0025
TPANIC_0026	TPANIC_RS00130	WP_010881475.1	WP_010881475	flagellar motor switch protein FliG		TP_0026
						TP_0027
TPANIC_0029	TPANIC_RS00145	WP_010881478.1	WP_014342762	UDP-N-acetylglucosamine 1-carboxyvinyltransferase		TP_0029
TPANIC_0030	TPANIC_RS00150	WP_010881479.1	WP_010881479	chaperonin GroEL	TP0030	TP_0030
						TP_0031
TPANIC_0032	TPANIC_RS00160	WP_010881481.1	WP_010881481	16S rRNA (uracil(1498)-N(3))-methyltransferase		TP_0032
TPANIC_0033	TPANIC_RS00165	WP_014342238.1	YP_008090909	DUF1361 domain-containing protein
TPANIC_0034	TPANIC_RS00170	WP_010881483.1	WP_014342239	metal ABC transporter substrate-binding protein
TPANIC_0035	TPANIC_RS00175	WP_010881484.1	WP_010881484	metal ABC transporter ATP-binding protein
TPANIC_0037	TPANIC_RS00185	WP_010881486.1	WP_010881486	D-2-hydroxyacid dehydrogenase	TP0037	TP_0037
						TP_0038
TPANIC_0040	TPANIC_RS00200	WP_014342242.1	WP_014342242	methyl-accepting chemotaxis protein		TP_0040
TPANIC_0042	TPANIC_RS00205	WP_010881491.1	WP_010881491	LysM peptidoglycan-binding domain-containing protein
TPANIC_0043	TPANIC_RS00210	WP_010881492.1	WP_010881492	lytic transglycosylase domain-containing protein		TP_0043
TPANIC_0044	TPANIC_RS00215	WP_010881493.1	WP_010881493	tRNA uridine-5-carboxymethylaminomethyl (34) synthesis enzyme MnmG		TP_0044
TPANIC_0045	TPANIC_RS00220	WP_010881494.1	WP_010881494	adenosine deaminase		TP_0045
TPANIC_0046	TPANIC_RS00225	WP_010881495.1	WP_010881495	stage 0 sporulation family protein		TP_0046
TPANIC_0047	TPANIC_RS00230	WP_010881496.1	WP_010881496	YaaR family protein
TPANIC_0048	TPANIC_RS00235	WP_010881497.1	WP_010881497	polymer-forming cytoskeletal protein		TP_0048
	TPANIC_RS00240	WP_014342245.1	WP_014342245	M23 family metallopeptidase		TP_0049	Replaced with TPANIC_RS00240 (WP_014342245.1) M23 family metallopeptidase
TPANIC_0050	TPANIC_RS00245	WP_010881499.1	WP_010881499	phosphoribosyltransferase
TPANIC_0051	TPANIC_RS00250	WP_010881500.1	WP_010881500	peptide chain release factor 1
TPANIC_0052	TPANIC_RS00255	WP_014342246.1	YP_008090927	peptide chain release factor N(5)-glutamine methyltransferase		TP_0052
TPANIC_0053	TPANIC_RS00260	WP_010881502.1	WP_010881502	ribonucleotide-diphosphate reductase subunit beta
TPANIC_0056	TPANIC_RS00275	WP_010881505.1	WP_010881505	sodium-extruding oxaloacetate decarboxylase subunit alpha	TP0056	TP_0056
						TP_0057
TPANIC_0058	TPANIC_RS00285	WP_010881507.1	WP_039487505	replicative DNA helicase
TPANIC_0060	TPANIC_RS00290	WP_010881509.1	WP_010881509	50S ribosomal protein L9	TP0060	TP_0060
TPANIC_0061	TPANIC_RS00295	WP_010881510.1	WP_010881510	30S ribosomal protein S18		TP_0061
TPANIC_0062	TPANIC_RS00300	WP_010881511.1	WP_010881511	single-stranded DNA-binding protein		TP_0062
TPANIC_0063	TPANIC_RS00305	WP_010881512.1	WP_010881512	30S ribosomal protein S6
TPANIC_0064	TPANIC_RS00310	WP_010881513.1	WP_010881513	hypothetical protein
						TP_0065
TPANIC_0066	TPANIC_RS00320	WP_010881515.1	WP_010881515	hypothetical protein
	TPANIC_RS00325	WP_010881516.1	WP_010881516	tetratricopeptide repeat protein
TPANIC_0068	TPANIC_RS00330	WP_010881517.1	WP_010881517	23S rRNA (adenine(2503)-C(2))-methyltransferase RlmN
TPANIC_0069	TPANIC_RS00335	WP_014342765.1	YP_008090943	hypothetical protein		TP_0069
TPANIC_0070	TPANIC_RS00340	WP_010881519.1	WP_010881519	hypothetical protein
TPANIC_0071	TPANIC_RS00345	WP_010881520.1	WP_010881520	ATP-dependent chaperone ClpB	TP0071	TP_0071
TPANIC_0072	TPANIC_RS00350	WP_010881521.1	WP_010881521	glutaredoxin		TP_0072
TPANIC_0073	TPANIC_RS00355	WP_010881522.1	WP_010881522	HDOD domain-containing protein		TP_0073
TPANIC_0074	TPANIC_RS00360	WP_010881523.1	WP_010881523	extracellular solute-binding protein		TP_0074
TPANIC_0075	TPANIC_RS00365	WP_010881524.1	WP_010881524	sugar ABC transporter permease
						TP_0076
TPANIC_0077	TPANIC_RS00375	WP_010881526.1	WP_010881526	polysaccharide biosynthesis protein		TP_0077
TPANIC_0078	TPANIC_RS00380	WP_010881527.1	WP_010881527	DegT/DnrJ/EryC1/StrS aminotransferase family protein
TPANIC_0079	TPANIC_RS00385	WP_010881528.1	WP_010881528	xanthine dehydrogenase family protein molybdopterin-binding subunit		TP_0079
TPANIC_0080	TPANIC_RS00390	WP_010881529.1	WP_010881529	(2Fe-2S)-binding protein
TPANIC_0081	TPANIC_RS00395	WP_010881530.1	WP_010881530	xanthine dehydrogenase family protein subunit M
	TPANIC_RS00400	WP_014342260.1	WP_014342260	sigma-54-dependent Fis family transcriptional regulator		TP_0082	Replaced with TPANIC_RS00400 (WP_014342260.1) sigma-54-dependent Fis family transcriptional regulator
	TPANIC_RS00405	WP_014342766.1	WP_014342766	hypothetical protein		TP_0083	Replaced with TPANIC_RS00405 (WP_014342766.1) hypothetical protein
TPANIC_0084	TPANIC_RS00410	WP_010881533.1	WP_010881533	hypothetical protein
TPANIC_0085	TPANIC_RS00415	WP_010881534.1	WP_010881534	PTS sugar transporter subunit IIA
TPANIC_0086	TPANIC_RS00420	WP_010881535.1	WP_010881535	PilZ domain-containing protein		TP_0086
						TP_0087
TPANIC_0088	TPANIC_RS00430	WP_010881537.1	WP_010881537	hypothetical protein
TPANIC_0089	TPANIC_RS00435	WP_010881538.1	WP_010881538	cyclic nucleotide-binding domain-containing protein		TP_0089
TPANIC_0090	TPANIC_RS00440	WP_010881539.1	WP_010881539	UDP-N-acetylmuramate dehydrogenase		TP_0090
TPANIC_0091	TPANIC_RS00445	WP_010881540.1	WP_010881540	cysteine--tRNA ligase		TP_0091
TPANIC_0092	TPANIC_RS00450	WP_013944800.1	WP_013944800	RNA polymerase sigma factor		TP_0092
TPANIC_0094	TPANIC_RS00460	WP_010881543.1	WP_010881543	phosphate acetyltransferase	TP0094	TP_0094
TPANIC_0095	TPANIC_RS00465	WP_010881544.1	WP_010881544	tetratricopeptide repeat protein		TP_0095
TPANIC_0096	TPANIC_RS00470	WP_010881545.1	WP_010881545	TraR/DksA family transcriptional regulator
TPANIC_0097	TPANIC_RS00475	WP_010881546.1	WP_010881546	translation initiation factor IF-1
TPANIC_0098	TPANIC_RS00480	WP_014342266.1	WP_014342266	DnaJ domain-containing protein
TPANIC_0099	TPANIC_RS00485	WP_010881548.1	WP_010881548	UMP kinase
TPANIC_0100	TPANIC_RS00490	WP_010881549.1	WP_010881549	TlpA family protein disulfide reductase		TP_0100
TPANIC_0101	TPANIC_RS00495	WP_010881550.1	WP_010881550	cytochrome c biogenesis protein CcdA
						TP_0102
TPANIC_0104	TPANIC_RS00510	WP_010881553.1	WP_010881553	NAD nucleotidase	TP0104	TP_0104
TPANIC_0105	TPANIC_RS00515	WP_010881554.1	WP_010881554	DNA polymerase I		TP_0105
						TP_0107
TPANIC_0108	TPANIC_RS00530	WP_010881557.1	WP_010881557	ATP-dependent 6-phosphofructokinase	TP0108	TP_0108
TPANIC_0109	TPANIC_RS00535	WP_010881558.1	WP_010881558	23S rRNA (guanosine(2251)-2'-O)-methyltransferase RlmB
TPANIC_0110	TPANIC_RS00555	WP_010881559.1	WP_010881559	DUF5312 domain-containing protein		TP_0110
TPANIC_0111	TPANIC_RS00560	WP_010881560.1	WP_014342768	RNA polymerase factor sigma-54		TP_0111
TPANIC_0112	TPANIC_RS00565	WP_010881561.1	WP_010881561	aminopeptidase C	TP0112
TPANIC_0113	TPANIC_RS00570	WP_010881562.1	WP_010881562	FtsH protease activity modulator HflK		TP_0113
TPANIC_0114	TPANIC_RS00575	WP_010881563.1	WP_010881563	protease modulator HflC
TPANIC_0115	TPANIC_RS00580	WP_010881564.1	WP_010881564	bifunctional hydroxymethylpyrimidine kinase/phosphomethylpyrimidine kinase	TP0115	TP_0115
TPANIC_0116	TPANIC_RS00585	WP_010881565.1	WP_010881565	excinuclease ABC subunit B		TP_0116
TPANIC_0117** / TPANIC_0131**	TPANIC_RS00590	WP_010881566.1	YP_008090991	major outer sheath N-terminal domain-containing protein		TP_0117** / TPANIC_0131**
TPANIC_0118	TPANIC_RS00595	WP_010881567.1	WP_010881567	hypothetical protein		TP_0118
						TP_0119
TPANIC_0120	TPANIC_RS00605	WP_010881569.1	WP_010881569	methionine ABC transporter ATP-binding protein		TP_0120
TPANIC_0121	TPANIC_RS00610	WP_010881570.1	WP_010881570	KamA family radical SAM protein		TP_0121
TPANIC_0122	TPANIC_RS00615	WP_010881571.1	WP_010881571	phosphoenolpyruvate carboxykinase (GTP)	TP0122	TP_0122
TPANIC_0123	TPANIC_RS00620	WP_010881572.1	WP_010881572	hypothetical protein		TP_0123
TPANIC_0124	TPANIC_RS00625	WP_010881573.1	WP_010881573	redox-regulated ATPase YchF		TP_0124
TPANIC_0125	TPANIC_RS00630	WP_010881574.1	WP_010881574	exodeoxyribonuclease III
TPANIC_0126	TPANIC_RS00635	WP_014342713.1	WP_014342713	hypothetical protein		TP_0126
						TP_0131
TPANIC_0133	TPANIC_RS00675	WP_175393423.1	WP_010881581	hypothetical protein
TPANIC_0134	TPANIC_RS00680	WP_010881582.1	WP_010881582	hypothetical protein
TPANIC_0138	TPANIC_RS00700	WP_010881586.1	WP_010881586	hypothetical protein
TPANIC_0139	TPANIC_RS00705	WP_010881587.1	WP_010881587	TrkA family potassium uptake protein	TP0139
						TP_0140
						TP_0141
						TP_0142
						TP_0143
TPANIC_0144	TPANIC_RS00730	WP_010881592.1	WP_010881592	thiamine ABC transporter substrate-binding protein
TPANIC_0145	TPANIC_RS00735	WP_010881593.1	WP_014342779	long-chain fatty acid--CoA ligase		TP_0145
TPANIC_0147	TPANIC_RS00755	WP_010881594.1	WP_010881594	DUF1926 domain-containing protein
TPANIC_0150	TPANIC_RS00770	WP_010881597.1	WP_010881597	hypothetical protein		TP_0150
TPANIC_0152	TPANIC_RS00780	WP_014342780.1	WP_008091026	SLBB domain-containing protein		TP_0152
TPANIC_0153	TPANIC_RS00785	WP_010881600.1	WP_010881600	divergent PAP2 family protein
						TP_0154
TPANIC_0155	TPANIC_RS00795	WP_010881602.1	WP_010881602	M23 family metallopeptidase		TP_0155
TPANIC_0157	TPANIC_RS00805	WP_010881604.1	WP_010881604	1-acyl-sn-glycerol-3-phosphate acyltransferase		TP_0157
TPANIC_0158	TPANIC_RS00810	WP_010881605.1	WP_010881605	pyrimidine 5'-nucleotidase
TPANIC_0159	TPANIC_RS00815	WP_010881606.1	WP_010881606	hypothetical protein
TPANIC_0160	TPANIC_RS00820	WP_010881607.1	WP_010881607	proline--tRNA ligase		TP_0160
TPANIC_0162	TPANIC_RS00825	WP_010881609.1	WP_010881609	Holliday junction branch migration DNA helicase RuvB		TP_0162
TPANIC_0163	TPANIC_RS00830	WP_010881610.1	WP_010881610	transition metal ABC transporter substrate-binding protein TroA	TP0163	TP_0163
TPANIC_0164	TPANIC_RS00835	WP_010881611.1	WP_010881611	transition metal ABC transporter ATP-binding protein TroB		TP_0164
						TP_0167
TPANIC_0168	TPANIC_RS00855	WP_010881615.1	WP_010881615	2,3-diphosphoglycerate-dependent phosphoglycerate mutase	TP0168	TP_0168
TPANIC_0170	TPANIC_RS00865	WP_010881617.1	WP_010881617	5'-methylthioadenosine/adenosylhomocysteine nucleosidase		TP_0170
TPANIC_0171	TPANIC_RS00870	WP_010881618.1	WP_014342311	FMN-binding protein	TP0171	TP_0171
TPANIC_0172	TPANIC_RS00875	WP_015026148.1	WP_015026148	diguanylate cyclase		TP_0172
TPANIC_0178	TPANIC_RS00890	WP_010881625.1	WP_010881625	hypothetical protein
TPANIC_0179	TPANIC_RS00895	WP_010881626.1	WP_010881626	hypothetical protein	TP0179	TP_0179
TPANIC_0183	TPANIC_RS00910	WP_010881630.1	WP_010881630	hypothetical protein		TP_0183
						TP_0184
TPANIC_0185	TPANIC_RS00920	WP_010881632.1	WP_010881632	signal peptidase I		TP_0185
						TP_0186
TPANIC_0187	TPANIC_RS00930	WP_010881634.1	YP_008091056	elongation factor Tu	TP0187	TP_0187
TPANIC_0188	TPANIC_RS00935	WP_010881635.1	WP_010881635	30S ribosomal protein S10
TPANIC_0189	TPANIC_RS00940	WP_010881636.1	WP_010881636	50S ribosomal protein L3		TP_0189
TPANIC_0190	TPANIC_RS00945	WP_010881637.1	WP_010881637	50S ribosomal protein L4		TP_0190
TPANIC_0191	TPANIC_RS00950	WP_010881638.1	WP_010881638	50S ribosomal protein L23
TPANIC_0192	TPANIC_RS00955	WP_010881639.1	WP_010881639	50S ribosomal protein L2		TP_0192
TPANIC_0193	TPANIC_RS00960	WP_010881640.1	WP_010881640	30S ribosomal protein S19
TPANIC_0194	TPANIC_RS00965	WP_010881641.1	WP_010881641	50S ribosomal protein L22		TP_0194
TPANIC_0195	TPANIC_RS00970	WP_010881642.1	WP_010881642	30S ribosomal protein S3		TP_0195
TPANIC_0196	TPANIC_RS00975	WP_010881643.1	WP_010881643	50S ribosomal protein L16
TPANIC_0197	TPANIC_RS00980	WP_010881644.1	WP_010881644	50S ribosomal protein L29
TPANIC_0198	TPANIC_RS00985	WP_010881645.1	WP_014505429	30S ribosomal protein S17		TP_0198
TPANIC_0199	TPANIC_RS00990	WP_010881646.1	WP_010881646	50S ribosomal protein L14		TP_0199
TPANIC_0201	TPANIC_RS01000	WP_014342323.1	WP_014342323	50S ribosomal protein L5	TP0201
TPANIC_0202	TPANIC_RS05225	WP_010881649.1	WP_010881649	type Z 30S ribosomal protein S14		TP_0202
TPANIC_0203	TPANIC_RS01005	WP_010881650.1	WP_010881650	30S ribosomal protein S8
TPANIC_0204	TPANIC_RS01010	WP_010881651.1	WP_010881651	50S ribosomal protein L6		TP_0204
TPANIC_0205	TPANIC_RS01015	WP_010881652.1	WP_010881652	50S ribosomal protein L18		TP_0205
TPANIC_0206	TPANIC_RS01020	WP_010881653.1	WP_010881653	30S ribosomal protein S5
						TP_0206a
TPANIC_0207	TPANIC_RS01030	WP_010881655.1	WP_010881655	50S ribosomal protein L15		TP_0207
TPANIC_0208	TPANIC_RS01035	WP_014342781.1	WP_014342781	preprotein translocase subunit SecY		TP_0208
TPANIC_0210	TPANIC_RS01045	WP_010881658.1	WP_010881658	30S ribosomal protein S13		TP_0210
TPANIC_0211	TPANIC_RS01050	WP_010881659.1	WP_010881659	30S ribosomal protein S11
TPANIC_0212	TPANIC_RS01055	WP_010881660.1	WP_010881660	DNA-directed RNA polymerase subunit alpha		TP_0212
TPANIC_0213	TPANIC_RS01060	WP_010881661.1	WP_010881661	50S ribosomal protein L17		TP_0213
TPANIC_0214	TPANIC_RS01065	WP_010881662.1	WP_010881662	hypothetical protein		TP_0214
TPANIC_0215	TPANIC_RS01070	WP_010881663.1	WP_010881663	nucleotide exchange factor GrpE
TPANIC_0216	TPANIC_RS01075	WP_010881664.1	WP_010881664	molecular chaperone DnaK	TP0216
TPANIC_0217	TPANIC_RS01080	WP_014342326.1	YP_008091086	molecular chaperone DnaJ		TP_0217
						TP_0218
TPANIC_0219	TPANIC_RS01090	WP_010881667.1	WP_010881667	PP2C family protein-serine/threonine phosphatase		TP_0219
TPANIC_0220	TPANIC_RS01095	WP_010881668.1	WP_010881668	STAS domain-containing protein
TPANIC_0221	TPANIC_RS01100	WP_014342782.1	WP_014342782	D-alanyl-D-alanine carboxypeptidase family protein
TPANIC_0222	TPANIC_RS01105	WP_010881670.1	WP_010881670	hypothetical protein		TP_0222
TPANIC_0223	TPANIC_RS01110	WP_014342329.1	YP_008091092	aminotransferase class I/II-fold pyridoxal phosphate-dependent enzyme
TPANIC_0225	TPANIC_RS01115	WP_010881673.1	WP_010881673	leucine-rich repeat domain-containing protein
TPANIC_0227	TPANIC_RS01145	WP_010881675.1	WP_010881675	energy-coupling factor ABC transporter ATP-binding protein
TPANIC_0229	TPANIC_RS01155	WP_014342334.1	YP_008091097	uracil-DNA glycosylase		TP_0229
TPANIC_0230	TPANIC_RS01160	WP_010881678.1	WP_010881678	primosomal protein N'		TP_0230
TPANIC_0233	TPANIC_RS01170	WP_010881681.1	WP_010881681	STAS domain-containing protein
TPANIC_0234	TPANIC_RS01180	WP_010881682.1	WP_010881682	50S ribosomal protein L33		TP_0234
TPANIC_0235	TPANIC_RS01190	WP_010881683.1	WP_010881683	preprotein translocase subunit SecE
TPANIC_0236	TPANIC_RS01195	WP_010881684.1	WP_010881684	transcription termination/antitermination protein NusG
TPANIC_0237	TPANIC_RS01200	WP_010881685.1	WP_010881685	50S ribosomal protein L11		TP_0237
TPANIC_0238	TPANIC_RS01205	WP_010881686.1	WP_010881686	50S ribosomal protein L1
TPANIC_0239	TPANIC_RS01210	WP_010881687.1	WP_010881687	50S ribosomal protein L10	TP0239
TPANIC_0240	TPANIC_RS01215	WP_010881688.1	WP_010881688	50S ribosomal protein L7/L12
TPANIC_0241	TPANIC_RS01220	WP_010881689.1	WP_010881689	DNA-directed RNA polymerase subunit beta		TP_0241
TPANIC_0242	TPANIC_RS01225	WP_010881690.1	WP_010881690	DNA-directed RNA polymerase subunit beta'		TP_0242
TPANIC_0243	TPANIC_RS01230	WP_010881691.1	WP_010881691	30S ribosomal protein S12		TP_0243
TPANIC_0244	TPANIC_RS01235	WP_010881692.1	WP_010881692	30S ribosomal protein S7		TP_0244
TPANIC_0245	TPANIC_RS01240	WP_010881693.1	WP_010881693	hypothetical protein		TP_0245
						TP_0246
TPANIC_0247	TPANIC_RS01250	WP_010881695.1	WP_010881695	N-acetylmuramoyl-L-alanine amidase
	TPANIC_RS01255	Pseudo protein	WP_014342783	hypothetical protein		TP_0248	Replaced with TPANIC_RS01255 (TPANIC_RS01255) hypothetical protein
TPANIC_0249	TPANIC_RS01260	WP_010881697.1	WP_010881697	flagellar filament outer layer protein FlaA	TP0249	TP_0249
TPANIC_0250b	TPANIC_RS05230	WP_010881699.1	WP_010881699	30S ribosomal protein S20		TP_0250b
TPANIC_0251	TPANIC_RS01265	WP_010881700.1	WP_010881700	HU family DNA-binding protein		TP_0251
TPANIC_0253	TPANIC_RS01275	WP_013944928.1	WP_013944928	polymer-forming cytoskeletal protein
TPANIC_0254	TPANIC_RS01280	WP_010881703.1	WP_010881703	transcription termination factor Rho		TP_0254
TPANIC_0255	TPANIC_RS01285	WP_010881704.1	WP_010881704	50S ribosomal protein L31		TP_0255
TPANIC_0256	TPANIC_RS01290	WP_010881705.1	WP_010881705	CDP-diacylglycerol--glycerol-3-phosphate 3-phosphatidyltransferase
TPANIC_0257	TPANIC_RS01295	WP_010881706.1	WP_010881706	glycerophosphodiester phosphodiesterase
TPANIC_0259	TPANIC_RS01305	WP_010881708.1	WP_010881708	LysM peptidoglycan-binding domain-containing protein	TP0259
TPANIC_0260	TPANIC_RS01310	WP_010881709.1	WP_010881709	SH3 domain-containing protein		TP_0260
TPANIC_0261	TPANIC_RS01315	WP_010881710.1	WP_010881710	cyclic nucleotide-binding domain-containing protein
TPANIC_0262	TPANIC_RS01320	WP_014342784.1	YP_008091129	Crp/Fnr family transcriptional regulator		TP_0262
	TPANIC_RS01325	WP_014342345.1	WP_014342345	fibronectin type III domain-containing protein		TP_0263	Replaced with TPANIC_RS01325 (WP_014342345.1) fibronectin type III domain-containing protein
TPANIC_0264	TPANIC_RS01330	WP_010881713.1	WP_010881713	deoxyribose-phosphate aldolase		TP_0264
TPANIC_0265	TPANIC_RS01335	WP_010881714.1	WP_010881714	branched-chain amino acid transport system II carrier protein
TPANIC_0268	TPANIC_RS01365	WP_010881717.1	WP_010881717	tetratricopeptide repeat protein
TPANIC_0269	TPANIC_RS01370	WP_010881718.1	WP_010881718	tRNA (N(6)-L-threonylcarbamoyladenosine(37)-C(2))- methylthiotransferase MtaB		TP_0269
TPANIC_0270	TPANIC_RS01375	WP_014342350.1	WP_014342350	CCA tRNA nucleotidyltransferase		TP_0270
TPANIC_0271	TPANIC_RS01380	WP_010881720.1	WP_010881720	ParB/RepB/Spo0J family partition protein		TP_0271
TPANIC_0272	TPANIC_RS01385	WP_010881721.1	WP_010881721	ParA family protein		TP_0272
TPANIC_0274	TPANIC_RS01395	WP_010881723.1	WP_010881723	cytidine/deoxycytidylate deaminase family protein
TPANIC_0275	TPANIC_RS01400	WP_010881724.1	WP_010881724	WecB/TagA/CpsF family glycosyltransferase		TP_0275
TPANIC_0276	TPANIC_RS01405	WP_010881725.1	WP_010881725	16S rRNA (uracil(1498)-N(3))-methyltransferase		TP_0276
TPANIC_0277	TPANIC_RS01410	WP_010881726.1	WP_010881726	S41 family peptidase		TP_0277
TPANIC_0279	TPANIC_RS01415	WP_010881728.1	WP_014505445	30S ribosomal protein S1		TP_0279
TPANIC_0282	TPANIC_RS01420	WP_010881731.1	WP_010881731	tetratricopeptide repeat protein		TP_0282
TPANIC_0283	TPANIC_RS01425	WP_010881732.1	WP_010881732	pantetheine-phosphate adenylyltransferase
TPANIC_0284	TPANIC_RS01430	WP_014342354.1	WP_014342354	spiro-SPASM protein		TP_0284
TPANIC_0286	TPANIC_RS01435	WP_014342785.1	WP_014342785	hypothetical protein		TP_0286
TPANIC_0288	TPANIC_RS01440	WP_014342786.1	WP_014342786	methyltransferase domain-containing protein		TP_0288
TPANIC_0290	TPANIC_RS01445	WP_010881739.1	WP_010881739	Cof-type HAD-IIB family hydrolase	TP0290	TP_0290
TPANIC_0291	TPANIC_RS01450	WP_010881740.1	WP_010881740	alpha-hydroxy-acid oxidizing protein
TPANIC_0292	TPANIC_RS01455	WP_010881741.1	WP_010881741	OmpA family protein		TP_0292
TPANIC_0294	TPANIC_RS01460	WP_010881743.1	WP_010881743	ribose-phosphate pyrophosphokinase		TP_0294
TPANIC_0297	TPANIC_RS01475	WP_010881746.1	WP_010881746	SPOR domain-containing protein		TP_0297
TPANIC_0298	TPANIC_RS01480	WP_010881747.1	WP_010881747	BMP family ABC transporter substrate-binding protein	TP0298
TPANIC_0300	TPANIC_RS01485	WP_014342787.1	WP_014342787	ATP-binding cassette domain-containing protein		TP_0300 (TP_0299, TP_0300)
TPANIC_0302	TPANIC_RS01495	WP_010881751.1	WP_010881751	ABC transporter permease		TP_0302
TPANIC_0303	TPANIC_RS01500	WP_010881752.1	WP_010881752	DNA mismatch repair endonuclease MutL		TP_0303
TPANIC_0304	TPANIC_RS01505	WP_010881753.1	WP_010881753	hypothetical protein		TP_0304
TPANIC_0305	TPANIC_RS01510	WP_010881754.1	WP_010881754	CTP synthase		TP_0305
TPANIC_0306	TPANIC_RS01515	WP_010881755.1	WP_010881755	30S ribosomal protein S4		TP_0306
TPANIC_0307	TPANIC_RS01520	WP_010881756.1	WP_014342361	PASTA domain-containing protein		TP_0307
						TP_0308
TPANIC_0309	TPANIC_RS01530	WP_010881758.1	WP_010881758	transporter substrate-binding domain-containing protein
TPANIC_0312	TPANIC_RS01540	WP_010881761.1	WP_010881761	DUF368 domain-containing protein
TPANIC_0313	TPANIC_RS01545	WP_010881762.1	WP_010881762	major outer sheath N-terminal domain-containing protein		TP_0313
						TP_0315	Replaced with TPANIC_RS05475 (pseudo) DUF2715 domain-containing protein
						TP_0317
TPANIC_0319	TPANIC_RS01565	WP_010881767.1	WP_010881767	BMP family protein	TP0319	TP_0319
TPANIC_0321	TPANIC_RS01570	WP_010881769.1	WP_010881769	ABC transporter ATP-binding protein		TP_0321
TPANIC_0322	TPANIC_RS01575	WP_010881770.1	WP_010881770	ABC transporter permease		TP_0322
TPANIC_0323	TPANIC_RS01580	WP_010881771.1	WP_010881771	ABC transporter permease
						TP_0324
TPANIC_0326	TPANIC_RS01590	WP_014342788.1	YP_008091180	outer membrane protein assembly factor BamA		TP_0326
TPANIC_0327	TPANIC_RS01595	WP_010881775.1	WP_010881775	OmpH family outer membrane protein
TPANIC_0328	TPANIC_RS01600	WP_010881776.1	WP_010881776	DNA mismatch repair protein MutS		TP_0328
TPANIC_0329	TPANIC_RS05245	WP_014342373.1	WP_014342373	glycine hydroxymethyltransferase		TP_0329
TPANIC_0330	TPANIC_RS01615	WP_010881778.1	WP_010881778	ATP-dependent metallopeptidase FtsH/Yme1/Tma family protein		TP_0330
TPANIC_0331	TPANIC_RS01625	WP_010881779.1	WP_010881779	decarboxylating NADP(+)-dependent phosphogluconate dehydrogenase		TP_0331
TPANIC_0333	TPANIC_RS01630	WP_010881781.1	WP_010881781	outer membrane lipoprotein carrier protein LolA
TPANIC_0334	TPANIC_RS01635	WP_010881782.1	WP_010881782	helix-turn-helix domain-containing protein
						TP_0336
TPANIC_0337	TPANIC_RS01650	WP_010881785.1	WP_010881785	16S rRNA (adenine(1518)-N(6)/adenine(1519)-N(6))- dimethyltransferase RsmA
						TP_0340
TPANIC_0341	TPANIC_RS01670	WP_010881789.1	WP_010881789	UDP-N-acetylmuramate--L-alanine ligase		TP_0341
TPANIC_0342	TPANIC_RS01675	WP_010881790.1	WP_010881790	AAA family ATPase
TPANIC_0343	TPANIC_RS01680	WP_010881791.1	WP_010881791	A/G-specific adenine glycosylase		TP_0343
TPANIC_0344	TPANIC_RS01685	WP_010881792.1	WP_010881792	transcription-repair coupling factor		TP_0344
						TP_0347	Replaced with TPANIC_RS01700 (WP_010881795.1) DUF2715 domain-containing protein
						TP_0348
TPANIC_0349	TPANIC_RS01710	WP_010881797.1	WP_010881797	peptidylprolyl isomerase	TP0349
TPANIC_0350	TPANIC_RS01715	WP_014342789.1	WP_014342789	glutamate-5-semialdehyde dehydrogenase
TPANIC_0351	TPANIC_RS01720	WP_010881799.1	WP_010881799	glutamate 5-kinase
TPANIC_0352	TPANIC_RS01725	WP_010881800.1	WP_010881800	YdbC family protein		TP_0352
TPANIC_0353	TPANIC_RS01730	WP_014342386.1	WP_014342386	ribonuclease HI
TPANIC_0354	TPANIC_RS01735	WP_010881802.1	WP_010881802	dTMP kinase
TPANIC_0356	TPANIC_RS01740	WP_013945017.1	WP_013945017	RNA-binding protein	TP0356
TPANIC_0358	TPANIC_RS01750	WP_014505473.1	WP_014505473	glycoside hydrolase family 57 protein
						TP_0359
TPANIC_0360	TPANIC_RS05425	WP_014342791.1	YP_008091212	hypothetical protein
TPANIC_0361	TPANIC_RS01760	WP_014342391.1	YP_008091213	1-acyl-sn-glycerol-3-phosphate acyltransferase
TPANIC_0362	TPANIC_RS05265	WP_010881810.1	WP_010881810	50S ribosomal protein L28		TP_0362
TPANIC_0363	TPANIC_RS01770	WP_014505476.1	WP_010881811	chemotaxis protein CheA		TP_0363
TPANIC_0364	TPANIC_RS01775	WP_010881812.1	WP_010881812	chemotaxis protein CheW
TPANIC_0365	TPANIC_RS01780	WP_010881813.1	WP_010881813	chemotaxis protein CheX	TP0365	TP_0365
TPANIC_0366	TPANIC_RS01785	WP_010881814.1	WP_010881814	response regulator	TP0366	TP_0366
TPANIC_0367	TPANIC_RS01795	WP_010881815.1		AAA family ATPase		TP_0367
						TP_0368
TPANIC_0369	TPANIC_RS01805	WP_010881817.1	WP_010881817	outer membrane protein assembly factor BamD
TPANIC_0371	TPANIC_RS01815	WP_014342793.1	WP_014342793	4-(cytidine 5'-diphospho)-2-C-methyl-D-erythritol kinase		TP_0371
TPANIC_0372	TPANIC_RS01825	WP_010881820.1	WP_010881820	50S ribosomal protein L25/general stress protein Ctc		TP_0372
						TP_0373
TPANIC_0374	TPANIC_RS01835	WP_010881822.1	WP_010881822	tetratricopeptide repeat protein		TP_0374
	TPANIC_RS01845	WP_014342794.1	WP_014342794	hypothetical protein
TPANIC_0379	TPANIC_RS01855	WP_014342795.1	WP_014342795	preprotein translocase subunit SecA		TP_0379
TPANIC_0380	TPANIC_RS01860	WP_010881828.1	WP_010881828	DEAD/DEAH box helicase		TP_0380
TPANIC_0381	TPANIC_RS01865	WP_010881829.1	WP_010881829	TIGR02206 family membrane protein
TPANIC_0383	TPANIC_RS01870	WP_010881831.1	WP_010881831	division/cell wall cluster transcriptional repressor MraZ
TPANIC_0384	TPANIC_RS01875	WP_010881832.1	WP_010881832	16S rRNA (cytosine(1402)-N(4))-methyltransferase RsmH		TP_0384
						TP_0385
TPANIC_0386	TPANIC_RS01885	WP_010881834.1	WP_010881834	UDP-N-acetylmuramoyl-tripeptide--D-alanyl-D-alanine ligase		TP_0386
TPANIC_0387	TPANIC_RS01890	WP_010881835.1	WP_010881835	putative lipid II flippase FtsW
						TP_0388
TPANIC_0389	TPANIC_RS01900	WP_010881837.1	WP_010881837	cell division protein FtsA
TPANIC_0390	TPANIC_RS01905	WP_010881838.1	WP_010881838	cell division protein FtsZ	TP0390	TP_0390
TPANIC_0391	TPANIC_RS01910	WP_010881839.1	WP_010881839	tyrosine recombinase XerD
TPANIC_0392	TPANIC_RS01915	WP_013945050.1	YP_008091241	tetratricopeptide repeat protein		TP_0392
TPANIC_0393	TPANIC_RS01920	WP_010881841.1	WP_010881841	DNA-processing protein DprA		TP_0393
TPANIC_0394	TPANIC_RS01925	WP_010881842.1	WP_010881842	type I DNA topoisomerase		TP_0394
						TP_0395
						TP_0396
TPANIC_0398	TPANIC_RS01945	WP_010881846.1	WP_010881846	flagellar hook-basal body complex protein FliE
TPANIC_0399	TPANIC_RS01950	WP_010881847.1	WP_010881847	flagellar M-ring protein FliF		TP_0399
TPANIC_0400	TPANIC_RS01955	WP_010881848.1	WP_010881848	flagellar motor switch protein FliG	TP0400	TP_0400
TPANIC_0401	TPANIC_RS01960	WP_010881849.1	WP_010881849	flagellar assembly protein FliH		TP_0401
TPANIC_0402	TPANIC_RS01965	WP_010881850.1	WP_010881850	flagellar protein export ATPase FliI		TP_0402
						TP_0403
TPANIC_0404	TPANIC_RS01975	WP_010881852.1	WP_010881852	MBL fold metallo-hydrolase
TPANIC_0405	TPANIC_RS01980	WP_014342410.1	WP_014342410	pentapeptide repeat-containing protein
TPANIC_0406	TPANIC_RS01985	WP_010881854.1	WP_010881854	glutamate racemase		TP_0406
TPANIC_0407	TPANIC_RS01990	WP_013945063.1	YP_008091256	HAD family hydrolase
TPANIC_0408	TPANIC_RS01995	WP_010881856.1	WP_010881856	ATPase	TP0408	TP_0408
TPANIC_0409a	TPANIC_RS02000	WP_014342412.1	WP_014342412	preprotein translocase subunit YajC		TP_0409a
TPANIC_0410	TPANIC_RS02005	WP_010881858.1	WP_010881858	protein translocase subunit SecD		TP_0410
TPANIC_0411	TPANIC_RS02010	WP_010881859.1	WP_010881859	protein translocase subunit SecF
TPANIC_0412	TPANIC_RS02015	WP_010881860.1	WP_010881860	PUR family DNA/RNA-binding protein		TP_0412
TPANIC_0413	TPANIC_RS02020	WP_010881861.1	WP_010881861	phosphoglucomutase
TPANIC_0414	TPANIC_RS02025	WP_010881862.1	WP_010881862	AGCS family amino acid carrier protein
TPANIC_0416	TPANIC_RS02035	WP_010881864.1	WP_010881864	signal recognition particle protein		TP_0416
TPANIC_0417	TPANIC_RS02040	WP_014342416.1	WP_014342416	apolipoprotein N-acyltransferase
TPANIC_0418	TPANIC_RS02045	WP_010881866.1	WP_010881866	galactokinase		TP_0418
TPANIC_0419	TPANIC_RS02050	WP_014342417.1	WP_014342417	5'/3'-nucleotidase SurE
TPANIC_0421	TPANIC_RS02055	WP_010881869.1	WP_010881869	tetratricopeptide repeat protein		TP_0421
TPANIC_0422	TPANIC_RS02060	WP_010881870.1	WP_010881870	hypothetical protein		TP_0422
						TP_0423
TPANIC_0424	TPANIC_RS02070	WP_014342419.1	WP_014342419	V-type ATP synthase subunit E	TP0424
TPANIC_0426	TPANIC_RS02080	WP_010881874.1	WP_010881874	V-type ATP synthase subunit A	TP0426	TP_0426
TPANIC_0427	TPANIC_RS02085	WP_010881875.1	WP_010881875	V-type ATP synthase subunit B		TP_0427
TPANIC_0428	TPANIC_RS02090	WP_010881876.1	WP_010881876	V-type ATP synthase subunit D		TP_0428
TPANIC_0429	TPANIC_RS02095	WP_010881877.1	WP_010881877	V-type ATP synthase subunit I
TPANIC_0430	TPANIC_RS02100	WP_010881878.1	WP_010881878	ATP synthase subunit K
TPANIC_0431	TPANIC_RS02105	WP_010881879.1	WP_010881879	type III pantothenate kinase
TPANIC_0432	TPANIC_RS02110	WP_010881880.1	WP_010881880	hypothetical protein
TPANIC_0433	TPANIC_RS02115	WP_014342796.1	WP_014342796	SPOR domain-containing protein		TP_0433
TPANIC_0435	TPANIC_RS02120	WP_010881883.1	WP_010881883	copper resistance protein NlpE	TP0435
TPANIC_0436	TPANIC_RS02125	WP_010881884.1	WP_010881884	bifunctional oligoribonuclease/PAP phosphatase NrnA
TPANIC_0437	TPANIC_RS02130	WP_010881885.1	WP_010881885	hypothetical protein	TP0437	TP_0437
TPANIC_0438	TPANIC_RS02135	WP_010881886.1	WP_010881886	non-canonical purine NTP pyrophosphatase		TP_0438
TPANIC_0439	TPANIC_RS02140	WP_010881887.1	WP_010881887	chemotaxis protein CheW
TPANIC_0440	TPANIC_RS02145	WP_010881888.1	WP_010881888	DegT/DnrJ/EryC1/StrS aminotransferase family protein
TPANIC_0441	TPANIC_RS02150	WP_010881889.1	WP_010881889	NAD(+)/NADH kinase
TPANIC_0442	TPANIC_RS02155	WP_010881890.1	WP_010881890	DNA repair protein RecN		TP_0442
TPANIC_0443	TPANIC_RS02160	WP_010881891.1	WP_010881891	hypothetical protein
TPANIC_0444	TPANIC_RS02165	WP_010881892.1	WP_010881892	M23 family metallopeptidase		TP_0444
TPANIC_0445	TPANIC_RS02170	WP_010881893.1	WP_010881893	DJ-1/PfpI family protein		TP_0445
TPANIC_0446	TPANIC_RS02175	WP_010881894.1	WP_010881894	(E)-4-hydroxy-3-methylbut-2-enyl-diphosphate synthase		TP_0446
TPANIC_0447	TPANIC_RS02180	WP_010881895.1	WP_010881895	hypothetical protein
TPANIC_0448	TPANIC_RS02185	WP_010881896.1	WP_010881896	uracil phosphoribosyltransferase	TP0448
TPANIC_0450a	TPANIC_RS02195	WP_010881898.1	WP_010881898	elongation factor G		TP_0450(a)
TPANIC_0452	TPANIC_RS02205	WP_010881901.1	WP_010881901	isoleucine--tRNA ligase		TP_0452
TPANIC_0453	TPANIC_RS02210	WP_010881902.1	WP_010881902	membrane protein	TP0453
	TPANIC_RS02215	WP_014342432.1	WP_014342432	zinc ribbon domain-containing protein
TPANIC_0454	TPANIC_RS02220	WP_010881903.1	WP_010881903	response regulator
TPANIC_0455	TPANIC_RS02225	WP_014342433.1	YP_008091304	hypothetical protein		TP_0455
TPANIC_0456	TPANIC_RS02230	WP_010881905.1	WP_010881905	hypothetical protein
TPANIC_0457	TPANIC_RS02235	WP_010881906.1	WP_010881906	hypothetical protein		TP_0457
TPANIC_0458	TPANIC_RS02240	WP_010881907.1	WP_010881907	SMC-Scp complex subunit ScpB		TP_0458
						TP_0459
						TP_0460
TPANIC_0461	TPANIC_RS02255	WP_010881910.1	WP_010881910	helix-turn-helix domain-containing protein
TPANIC_0462	TPANIC_RS02260	WP_014342800.1	WP_014342800	hypothetical protein
TPANIC_0464	TPANIC_RS02265	WP_010881913.1	WP_010881913	tRNA (guanosine(46)-N7)-methyltransferase TrmB
TPANIC_0466	TPANIC_RS02275	WP_010881915.1	WP_010881915	hypothetical protein
TPANIC_0468	TPANIC_RS02280	WP_012460554.1	WP_012460554	tetratricopeptide repeat protein	TP0469	TP_0468/Tp0469	TPANIC_0468 (WP_012460554.1) is a fusion of Tp0468 and Tp0469)
TPANIC_0470	TPANIC_RS02285	WP_010881919.1	WP_010881919	tetratricopeptide repeat protein
TPANIC_0471	TPANIC_RS02290	WP_010881920.1	WP_041609978	tetratricopeptide repeat protein		TP_0471
						TP_0472
TPANIC_0474	TPANIC_RS02305	WP_010881923.1	WP_010881923	YebC/PmpR family DNA-binding transcriptional regulator		TP_0474
TPANIC_0475	TPANIC_RS02310	WP_010881924.1	WP_010881924	glucose-6-phosphate isomerase		TP_0475
TPANIC_0476	TPANIC_RS02315	WP_010881925.1	WP_010881925	acetate kinase	TP0476
TPANIC_0477	TPANIC_RS02320	WP_014342443.1	WP_014342443	6-phosphogluconolactonase		TP_0477
TPANIC_0478	TPANIC_RS02325	WP_010881927.1	WP_010881927	glucose-6-phosphate dehydrogenase	TP0478	TP_0478
TPANIC_0479	TPANIC_RS02330	WP_010881928.1	WP_010881928	DUF2715 domain-containing protein
TPANIC_0480	TPANIC_RS02335	WP_010881929.1	WP_010881929	DUF2062 domain-containing protein
TPANIC_0481	TPANIC_RS02340	WP_014342801.1	WP_014342801	TIGR03545 family protein		TP_0481
TPANIC_0483	TPANIC_RS02345	WP_014505516.1	WP_014505516	fibronectin type III domain-containing protein
TPANIC_0484	TPANIC_RS02350	WP_010881933.1	WP_010881933	FecR family protein		TP_0484
TPANIC_0485	TPANIC_RS02355	WP_010881934.1	WP_010881934	adenylate/guanylate cyclase domain-containing protein		TP_0485
TPANIC_0486	TPANIC_RS02360	WP_012460559.1	WP_012460559	hypothetical protein		TP_0486
TPANIC_0488	TPANIC_RS02370	WP_010881937.1	WP_010881937	methyl-accepting chemotaxis protein		TP_0488
TPANIC_0490	TPANIC_RS02390	WP_010881939.1	WP_010881939	hypothetical protein		TP_0490
TPANIC_0491	TPANIC_RS02395	WP_014342451.1	WP_014342451	endolytic transglycosylase MltG
						TP_0492
TPANIC_0493	TPANIC_RS02405	WP_010881942.1	WP_010881942	RNA polymerase sigma factor RpoD		TP_0493
TPANIC_0494	TPANIC_RS02410	WP_010881943.1	WP_010881943	zinc ribbon domain-containing protein		TP_0494
TPANIC_0496	TPANIC_RS02415	WP_063353235.1	WP_010881945	tetratricopeptide repeat protein		TP_0496
TPANIC_0497	TPANIC_RS02420	WP_010881946.1	WP_010881946	rod shape-determining protein		TP_0497
TPANIC_0500	TPANIC_RS02435	WP_010881949.1	WP_010881949	penicillin-binding protein 2		TP_0500
TPANIC_0502	TPANIC_RS02445	WP_010881951.1	WP_010881951	ankyrin repeat domain-containing protein		TP_0502
TPANIC_0503	TPANIC_RS02450	WP_010881952.1	WP_010881952	hypothetical protein
TPANIC_0505	TPANIC_RS02455	WP_010881954.1	WP_010881954	hexokinase	TP0505
TPANIC_0506	TPANIC_RS02475	WP_010881955.1	WP_010881955	trigger factor		TP_0506
TPANIC_0507	TPANIC_RS02480	WP_095214063.1	WP_010881956	ATP-dependent Clp protease proteolytic subunit
TPANIC_0508	TPANIC_RS02485	WP_010881957.1	WP_010881957	ATP-dependent Clp protease ATP-binding subunit ClpX		TP_0508
TPANIC_0509	TPANIC_RS02490	WP_010881958.1	WP_010881958	redoxin domain-containing protein	TP0509	TP_0509
TPANIC_0510	TPANIC_RS02495	WP_010881959.1	WP_010881959	translation elongation factor 4		TP_0510
TPANIC_0511	TPANIC_RS02500	WP_014342458.1	WP_014342458	CarD family transcriptional regulator		TP_0511
TPANIC_0512	TPANIC_RS02505	WP_012460564.1	WP_012460564	2-C-methyl-D-erythritol 2,4-cyclodiphosphate synthase		TP_0512
TPANIC_0513	TPANIC_RS02510	WP_010881962.1	WP_010881962	Trk system potassium transporter TrkA		TP_0513
TPANIC_0514	TPANIC_RS02515	WP_010881963.1	WP_010881963	excinuclease ABC subunit UvrA		TP_0514
TPANIC_0515	TPANIC_RS02520	WP_010881964.1	WP_010881964	LPS-assembly protein LptD
TPANIC_0519	TPANIC_RS02540	WP_010881968.1	WP_010881968	sigma-54 dependent transcriptional regulator		TP_0519
TPANIC_0521	TPANIC_RS02550	WP_010881969.1	WP_010881969	hypothetical protein		TP_0521
TPANIC_0522	TPANIC_RS02555	WP_010881970.1	WP_010881970	CvpA family protein
TPANIC_0523	TPANIC_RS02560	WP_010881971.1	WP_010881971	undecaprenyldiphospho-muramoylpentapeptide beta-N-acetylglucosaminyltransferase		TP_0523
TPANIC_0524	TPANIC_RS02565	WP_010881972.1	WP_010881972	endopeptidase La	TP0524	TP_0524
TPANIC_0525	TPANIC_RS02570	WP_010881973.1	WP_010881973	elongation factor P
TPANIC_0526	TPANIC_RS02580	WP_010881974.1	WP_010881974	ATP-dependent RNA helicase		TP_0526
TPANIC_0527	TPANIC_RS02585	WP_010881975.1	WP_010881975	V-type ATP synthase subunit D
TPANIC_0528	TPANIC_RS02590	WP_010881976.1	WP_010881976	V-type ATP synthase subunit B		TP_0528
TPANIC_0529	TPANIC_RS02595	WP_010881977.1	WP_010881977	V-type ATP synthase subunit A		TP_0529
TPANIC_0530	TPANIC_RS02600	WP_010881978.1	WP_010881978	ATPase		TP_0530
TPANIC_0533	TPANIC_RS02615	Pseudo protein		V-type ATP synthase subunit I		TP_0533
TPANIC_0534	TPANIC_RS02620	WP_010881981.1	WP_010881981	V-type ATPase subunit		TP_0534
TPANIC_0535	TPANIC_RS02625	WP_010881982.1	WP_014342464	hypothetical protein
TPANIC_0536	TPANIC_RS02630	WP_014342465.1	WP_014342465	preprotein translocase subunit SecG
TPANIC_0537	TPANIC_RS02635	WP_010881984.1	WP_010881984	triose-phosphate isomerase	TP0537
TPANIC_0538	TPANIC_RS02640	WP_010881985.1	WP_010881985	phosphoglycerate kinase	TP0538	TP_0538
						TP_0541
TPANIC_0542	TPANIC_RS02660	WP_010881989.1	WP_010881989	diphosphate--fructose-6-phosphate 1-phosphotransferase		TP_0542
TPANIC_0543	TPANIC_RS02665	WP_010881990.1	WP_010881990	Holliday junction branch migration protein RuvA		TP_0543
TPANIC_0544	TPANIC_RS02670	WP_010881991.1	WP_010881991	SpnA family nuclease		TP_0544
TPANIC_0545	TPANIC_RS02675	WP_010881992.1	WP_010881992	galactose ABC transporter substrate-binding protein
TPANIC_0546	TPANIC_RS02680	WP_014342474.1	YP_008091388	S1C family serine protease		TP_0546
TPANIC_0547	TPANIC_RS02685	WP_010881994.1	WP_010881994	4-hydroxy-3-methylbut-2-enyl diphosphate reductase
TPANIC_0548	TPANIC_RS02695	WP_010881995.1	WP_010881995	UPF0164 family protein
TPANIC_0549	TPANIC_RS02700	WP_010881996.1	WP_010881996	ATP-dependent Clp protease ATP-binding subunit		TP_0549
TPANIC_0550	TPANIC_RS02705	WP_010881997.1	WP_010881997	tRNA uridine-5-carboxymethylaminomethyl (34) synthesis GTPase MnmE		TP_0550
TPANIC_0551	TPANIC_RS02710	WP_010881998.1	WP_010881998	phosphatase PAP2 family protein
TPANIC_0552	TPANIC_RS02715	WP_010881999.1	WP_010881999	hypothetical protein		TP_0552
TPANIC_0554	TPANIC_RS02730	WP_014342481.1	WP_014342481	HAD family hydrolase	TP0554
TPANIC_0555	TPANIC_RS02735	WP_014342482.1	WP_014342482	dicarboxylate/amino acid:cation symporter		TP_0555
TPANIC_0556	TPANIC_RS02740	WP_010882003.1	WP_010882003	aspartate--ammonia ligase	TP0556
TPANIC_0557	TPANIC_RS02745	WP_010882004.1	WP_010882004	DUF1007 family protein
TPANIC_0558	TPANIC_RS02750	WP_010882005.1	WP_010882005	nickel/cobalt transporter		TP_0558
TPANIC_0559	TPANIC_RS02755	WP_010882006.1	WP_010882006	tRNA 4-thiouridine(8) synthase ThiI		TP_0559
TPANIC_0560	TPANIC_RS02760	WP_014342805.1	WP_014342805	transketolase		TP_0560
TPANIC_0561	TPANIC_RS02765	WP_014342486.1	YP_008091403	YgcG family protein
TPANIC_0562	TPANIC_RS02770	WP_010882009.1	WP_010882009	N-acetylneuraminate synthase family protein		TP_0562
TPANIC_0563	TPANIC_RS02775	WP_010882010.1	WP_014505535	J domain-containing protein		TP_0563
TPANIC_0564	TPANIC_RS05430	WP_010882011.1	WP_010882011	hypothetical protein		TP_0564
						TP_0566
TPANIC_0567	TPANIC_RS02800	WP_013945205.1	YP_008091409	flagellar protein FlbB		TP_0567
TPANIC_0568	TPANIC_RS02805	WP_010882015.1	WP_010882015	bifunctional 4-hydroxy-2-oxoglutarate aldolase/2-dehydro-3-deoxy-phosphogluconate aldolase	TP0568	TP_0568
TPANIC_0569	TPANIC_RS02810	WP_010882016.1	WP_010882016	aminopeptidase P family protein		TP_0569
TPANIC_0570	TPANIC_RS02815	WP_010882017.1	WP_010882017	TPM domain-containing protein		TP_0570
TPANIC_0571	TPANIC_RS02820	WP_010882018.1	WP_010882018	LemA family protein		TP_0571
TPANIC_0572	TPANIC_RS02825	WP_010882019.1	WP_010882019	FMN-binding protein
TPANIC_0574	TPANIC_RS02830	WP_010882021.1	WP_010882021	penicillin-binding Tp47 domain A-containing protein	TP0574	TP_0574
TPANIC_0575	TPANIC_RS02835	WP_014342807.1	WP_014342807	PEP-utilizing enzyme		TP_0575
TPANIC_0576	TPANIC_RS02840	WP_099156385.1	WP_010882022	peptide chain release factor 2		TP_0576
TPANIC_0577	TPANIC_RS02845	WP_010882023.1	WP_010882023	hypothetical protein		TP_0577
TPANIC_0578	TPANIC_RS02850	WP_010882024.1	WP_010882024	signal recognition particle-docking protein FtsY		TP_0578
						TP_0579
TPANIC_0581	TPANIC_RS02865	WP_010882027.1	WP_010882027	ABC transporter ATP-binding protein		TP_0581
TPANIC_0584	TPANIC_RS02875	WP_010882030.1	WP_010882030	hypothetical protein	TP0584
TPANIC_0585	TPANIC_RS02880	WP_010882031.1	WP_010882031	peptide ABC transporter substrate-binding protein		TP_0585
TPANIC_0586	TPANIC_RS02885	WP_010882032.1	WP_010882032	leucine--tRNA ligase		TP_0586
TPANIC_0591	TPANIC_RS02900	WP_013945224.1	YP_008091429	HPr(Ser) kinase/phosphatase
TPANIC_0592	TPANIC_RS02925	WP_010882038.1	WP_010882038	M15 family metallopeptidase
TPANIC_0593	TPANIC_RS02930	WP_010882039.1	WP_010882039	hypothetical protein		TP_0593
TPANIC_0594	TPANIC_RS02935	WP_014342808.1	WP_014342808	DUF2147 domain-containing protein
TPANIC_0595	TPANIC_RS02940	WP_010882041.1	WP_010882041	nucleoside monophosphate kinase
TPANIC_0596	TPANIC_RS02945	WP_010882042.1	WP_010882042	polynucleotide adenylyltransferase PcnB		TP_0596
TPANIC_0598	TPANIC_RS02950	WP_014342502.1	YP_008091435	hypothetical protein		TP_0598
TPANIC_0599	TPANIC_RS02955	WP_010882045.1	WP_010882045	CpXC domain-containing protein
TPANIC_0600	TPANIC_RS02960	WP_010882046.1	WP_010882046	RIP metalloprotease RseP		TP_0600
TPANIC_0601	TPANIC_RS02965	WP_013945233.1	YP_008091438	1-deoxy-D-xylulose-5-phosphate reductoisomerase		TP_0601
TPANIC_0603	TPANIC_RS02975	WP_010882049.1	WP_010882049	di-trans,poly-cis-decaprenylcistransferase
TPANIC_0604	TPANIC_RS02980	WP_010882050.1	WP_010882050	ribosome recycling factor		TP_0604
TPANIC_0605	TPANIC_RS02985	WP_010882051.1	WP_010882051	translation elongation factor Ts	TP0605	TP_0605
TPANIC_0606	TPANIC_RS02990	WP_010882052.1	WP_010882052	30S ribosomal protein S2	TP0606	TP_0606
TPANIC_0608	TPANIC_RS03000	WP_010882054.1	WP_010882054	HEAT repeat domain-containing protein	TP0608	TP_0608
TPANIC_0609	TPANIC_RS03010	WP_010882055.1	WP_010882055	asparagine--tRNA ligase		TP_0609
						TP_0610
TPANIC_0611	TPANIC_RS03020	WP_010882057.1	WP_010882057	Fe-S cluster assembly ATPase SufC	TP0611
TPANIC_0612	TPANIC_RS03025	WP_010882058.1	WP_010882058	Fe-S cluster assembly protein SufB
TPANIC_0613	TPANIC_RS03030	WP_010882059.1	WP_010882059	Fe-S cluster assembly protein SufD
TPANIC_0614	TPANIC_RS03035	WP_010882060.1	WP_010882060	cysteine desulfurase		TP_0614
TPANIC_0615	TPANIC_RS03040	WP_010882061.1	WP_010882061	SUF system NifU family Fe-S cluster assembly protein
TPANIC_0616	TPANIC_RS03045	WP_010882062.1	WP_010882062	ribose-5-phosphate isomerase RpiA		TP_0616
						TP_0617
TPANIC_0619* / TPANIC_0315*	TPANIC_RS03060	WP_025267598.1	WP_025267598	DUF2715 domain-containing protein
TPANIC_0620	TPANIC_RS03065	WP_014342810.1	WP_014342810	major outer sheath N-terminal domain-containing protein		TP_0620
TPANIC_0621	TPANIC_RS03070	WP_010882067.1	YP_008091457	major outer sheath N-terminal domain-containing protein		TP_0621
TPANIC_0622	TPANIC_RS03075	WP_010882068.1	WP_010882068	tetratricopeptide repeat protein		TP_0622
						TP_0623
TPANIC_0624	TPANIC_RS03085	WP_010882070.1	WP_010882070	OmpA family protein		TP_0624
TPANIC_0625	TPANIC_RS03090	WP_010882071.1	WP_010882071	hypothetical protein		TP_0625
TPANIC_0626	TPANIC_RS03095	WP_010882072.1	WP_010882072	exonuclease SbcCD subunit D
TPANIC_0627	TPANIC_RS03100	WP_010882073.1	WP_010882073	exonuclease subunit SbcC		TP_0627
TPANIC_0628	TPANIC_RS03105	WP_010882074.1	WP_010882074	nicotinate phosphoribosyltransferase		TP_0628
						TP_0629
						TP_0630
TPANIC_0631	TPANIC_RS03120	WP_010882077.1	WP_010882077	chemotaxis protein CheB		TP_0631
TPANIC_0632	TPANIC_RS03125	WP_010882078.1	WP_010882078	tryptophan--tRNA ligase		TP_0632
TPANIC_0633	TPANIC_RS03130	WP_014342813.1	WP_014342813	bifunctional methionine sulfoxide reductase B/A protein
TPANIC_0634	TPANIC_RS03135	WP_010882080.1	WP_010882080	NAD-dependent DNA ligase LigA		TP_0634
						TP_0637
TPANIC_0639	TPANIC_RS03170	WP_014342814.1	YP_008091474	methyl-accepting chemotaxis protein		TP_0639
TPANIC_0640	TPANIC_RS03175	WP_010882085.1	WP_010882085	methyl-accepting chemotaxis protein		TP_0640
TPANIC_0641	TPANIC_RS03180	WP_010882086.1	WP_010882086	histidine--tRNA ligase		TP_0641
TPANIC_0642	TPANIC_RS03185	WP_010882087.1	WP_010882087	phospho-sugar mutase		TP_0642
TPANIC_0644	TPANIC_RS03195	WP_010882089.1	WP_010882089	lysine--tRNA ligase		TP_0644
TPANIC_0646	TPANIC_RS03200	WP_010882091.1	WP_010882091	6-bladed beta-propeller		TP_0646
TPANIC_0647	TPANIC_RS03205	WP_010882092.1	WP_010882092	serine--tRNA ligase
TPANIC_0648	TPANIC_RS03210	WP_010882093.1	WP_010882093	tetratricopeptide repeat protein		TP_0648
TPANIC_0649	TPANIC_RS03215	WP_010882094.1	WP_010882094	hemolysin family protein		TP_0649
TPANIC_0650	TPANIC_RS03220	WP_010882095.1	WP_010882095	rRNA maturation RNase YbeY
	TPANIC_RS03225	WP_014342523.1	WP_014342523	HD family phosphohydrolase		TP_0651	Replaced with TPANIC_RS03225 (WP_014342523.1) HD family phosphohydrolase
TPANIC_0652	TPANIC_RS03230	WP_010882097.1	WP_010882097	ABC transporter ATP-binding protein
TPANIC_0653	TPANIC_RS03235	WP_010882098.1	WP_010882098	ABC transporter permease
						TP_0654
TPANIC_0655	TPANIC_RS03245	WP_010882100.1	WP_010882100	extracellular solute-binding protein	TP0655
TPANIC_0657	TPANIC_RS03250	WP_010882102.1	WP_010882102	carbon storage regulator CsrA		TP_0657
TPANIC_0658	TPANIC_RS03255	WP_010882103.1	WP_010882103	flagellar assembly protein FliW		TP_0658
TPANIC_0659	TPANIC_RS03260	WP_010882104.1	WP_010882104	flagellar hook-associated protein 3	TP0659	TP_0659
TPANIC_0660	TPANIC_RS03265	WP_010882105.1	WP_010882105	flagellar hook-associated protein FlgK		TP_0660
TPANIC_0661	TPANIC_RS03270	WP_010882106.1	WP_010882106	hypothetical protein
TPANIC_0662	TPANIC_RS03275	WP_010882107.1	WP_010882107	class II fructose-1,6-bisphosphate aldolase	TP0662	TP_0662
TPANIC_0663	TPANIC_RS03280	WP_014342815.1	WP_014342815	flagellar filament outer layer protein FlaA	TP0663	TP_0663
TPANIC_0664	TPANIC_RS03285	WP_010882109.1	WP_010882109	flagellar filament outer layer protein FlaA	TP0664	TP_0664
						TP_0665
TPANIC_0667	TPANIC_RS03300	WP_014342816.1	YP_008091500	nucleoside kinase		TP_0667
						TP_0668
TPANIC_0669	TPANIC_RS03315	WP_010882114.1	WP_010882114	DNA polymerase III subunit alpha		TP_0669
TPANIC_0670	TPANIC_RS05335	WP_010882115.1	WP_010882115	D-alanine--D-alanine ligase		TP_0670
TPANIC_0671	TPANIC_RS03325	WP_014342533.1	WP_014342533	CDP-alcohol phosphatidyltransferase family protein
TPANIC_0672	TPANIC_RS03330	WP_010882117.1	WP_014342534	glycine--tRNA ligase		TP_0672
TPANIC_0673	TPANIC_RS03335	WP_010882118.1	WP_010882118	glutamate--tRNA ligase		TP_0673
						TP_0674
TPANIC_0675	TPANIC_RS03345	WP_010882120.1	WP_010882120	TraB/GumN family protein
TPANIC_0676	TPANIC_RS03350	WP_010882121.1	WP_010882121	hypothetical protein
TPANIC_0677	TPANIC_RS03355	WP_010882122.1	WP_010882122	hypothetical protein		TP_0677
TPANIC_0678	TPANIC_RS03365	WP_010882123.1	WP_010882123	hypothetical protein
TPANIC_0679	TPANIC_RS03370	WP_010882124.1	WP_010882124	hypothetical protein
TPANIC_0680	TPANIC_RS03375	WP_010882125.1	WP_010882125	tRNA (adenosine(37)-N6)-threonylcarbamoyltransferase complex transferase subunit TsaD		TP_0680
TPANIC_0681	TPANIC_RS03380	WP_012460586.1	WP_012460586	alanine racemase
TPANIC_0682	TPANIC_RS03385	WP_010882127.1	WP_010882127	RlmE family RNA methyltransferase
						TP_0683
TPANIC_0684	TPANIC_RS03395	WP_010882129.1	WP_010882129	substrate-binding domain-containing protein	TP0684	TP_0684
TPANIC_0685	TPANIC_RS03400	WP_010882130.1	WP_010882130	sugar ABC transporter ATP-binding protein		TP_0685
TPANIC_0686	TPANIC_RS03405	WP_010882131.1	WP_010882131	galactoside ABC transporter permease
TPANIC_0687	TPANIC_RS03410	WP_010882132.1	WP_010882132	ATP-dependent DNA helicase RecG
TPANIC_0688	TPANIC_RS03415	WP_010882133.1	WP_010882133	LD-carboxypeptidase		TP_0688
TPANIC_0689	TPANIC_RS03420	WP_010882134.1	WP_010882134	ribosome biogenesis GTPase Der		TP_0689
						TP_0691
TPANIC_0692	TPANIC_RS03435	WP_014342817.1	WP_014342817	recombinase RecA		TP_0692
TPANIC_0693	TPANIC_RS03445	WP_010882138.1	WP_010882138	hypothetical protein
TPANIC_0695	TPANIC_RS03455	WP_010882140.1	WP_010882140	acetyl-CoA carboxylase biotin carboxylase subunit family protein		TP_0695
TPANIC_0696	TPANIC_RS03460	WP_010882141.1	WP_010882141	cysteine hydrolase family protein		TP_0696
						TP_0700
TPANIC_0701	TPANIC_RS03480	WP_010882146.1	WP_010882146	DNA-directed RNA polymerase subunit omega
TPANIC_0702	TPANIC_RS03490	WP_014342546.1	WP_014342546	M23 family metallopeptidase
TPANIC_0704	TPANIC_RS03495	WP_010882149.1	WP_010882149	single-stranded-DNA-specific exonuclease RecJ		TP_0704
TPANIC_0705	TPANIC_RS03500	WP_010882150.1	WP_010882150	penicillin-binding protein 1A		TP_0705
TPANIC_0706	TPANIC_RS03505	WP_010882151.1	WP_014342549	M23 family metallopeptidase
						TP_0707
TPANIC_0708	TPANIC_RS03515	WP_010882153.1	WP_010882153	hypothetical protein		TP_0708
TPANIC_0709	TPANIC_RS03520	WP_014342819.1	WP_014342819	RNA polymerase sigma factor WhiG
TPANIC_0710	TPANIC_RS03525	WP_010882155.1	WP_010882155	FapA family protein		TP_0710
TPANIC_0711	TPANIC_RS03530	WP_010882156.1	WP_010882156	hypothetical protein		TP_0711
TPANIC_0712	TPANIC_RS03535	WP_010882157.1	WP_010882157	MinD/ParA family protein		TP_0712
TPANIC_0713	TPANIC_RS03540	WP_010882158.1	WP_010882158	flagellar biosynthesis protein FlhF		TP_0713
TPANIC_0714	TPANIC_RS03545	WP_010882159.1	WP_010882159	flagellar biosynthesis protein FlhA		TP_0714
TPANIC_0715	TPANIC_RS03550	WP_010882160.1	WP_010882160	flagellar biosynthesis protein FlhB		TP_0715
TPANIC_0718	TPANIC_RS03565	WP_010882163.1	WP_010882163	flagellar type III secretion system pore protein FliP		TP_0718
TPANIC_0719	TPANIC_RS03570	WP_010882164.1	WP_010882164	flagellar biosynthetic protein FliO		TP_0719
TPANIC_0720	TPANIC_RS03575	WP_010882165.1	WP_010882165	flagellar motor switch protein FliN		TP_0720
TPANIC_0721	TPANIC_RS03580	WP_010882166.1	WP_010882166	flagellar motor switch protein FliM
TPANIC_0722	TPANIC_RS03585	WP_010882167.1	WP_010882167	flagellar basal body-associated FliL family protein
TPANIC_0724	TPANIC_RS03590	WP_010882169.1	WP_014342550	flagellar motor protein MotB
TPANIC_0725	TPANIC_RS03595	WP_010882170.1	WP_010882170	motility protein A		TP_0725
TPANIC_0726	TPANIC_RS03600	WP_010882171.1	WP_010882171	flagellar FlbD family protein
TPANIC_0727	TPANIC_RS03605	WP_010882172.1	WP_010882172	flagellar hook protein FlgE		TP_0727
						TP_0728
TPANIC_0729	TPANIC_RS03615	WP_010882174.1	WP_010882174	flagellar hook-length control protein FliK		TP_0729
TPANIC_0730	TPANIC_RS03620	WP_010882175.1	WP_010882175	CDP-alcohol phosphatidyltransferase family protein
TPANIC_0731	TPANIC_RS03625	WP_014342553.1	WP_014342553	NUDIX hydrolase
TPANIC_0732	TPANIC_RS03630	WP_010882177.1	WP_010882177	bifunctional 5,10-methylenetetrahydrofolate dehydrogenase/5,10-methenyltetrahydrofolate cyclohydrolase		TP_0732
TPANIC_0733	TPANIC_RS03635	WP_010882178.1	WP_010882178	outer membrane beta-barrel protein
TPANIC_0734	TPANIC_RS03640	WP_010882179.1	WP_010882179	purine-nucleoside phosphorylase	TP0734
TPANIC_0735	TPANIC_RS03645	WP_010882180.1	WP_010882180	NADPH-dependent glutamate synthase		TP_0735
TPANIC_0736	TPANIC_RS03650	WP_014342556.1	WP_014342556	sulfide/dihydroorotate dehydrogenase-like FAD/NAD-binding protein		TP_0736
TPANIC_0737	TPANIC_RS03655	WP_010882182.1	WP_010882182	ABC transporter substrate-binding protein		TP_0737
TPANIC_0738	TPANIC_RS03660	WP_010882183.1	WP_010882183	ribosome silencing factor
TPANIC_0739	TPANIC_RS03665	WP_010882184.1	WP_010882184	LCP family protein		TP_0739
TPANIC_0740	TPANIC_RS03670	WP_014342559.1	WP_014342559	bis(5'-nucleosyl)-tetraphosphatase (symmetrical) YqeK
TPANIC_0741	TPANIC_RS03675	WP_010882186.1	WP_010882186	nicotinate (nicotinamide) nucleotide adenylyltransferase		TP_0741
TPANIC_0742	TPANIC_RS03680	WP_010882187.1	WP_010882187	Obg family GTPase CgtA		TP_0742
TPANIC_0743	TPANIC_RS03685	WP_010882188.1	WP_010882188	50S ribosomal protein L27
TPANIC_0745	TPANIC_RS03695	WP_010882190.1	WP_010882190	50S ribosomal protein L21		TP_0745
TPANIC_0746	TPANIC_RS03700	WP_010882191.1	WP_010882191	pyruvate, phosphate dikinase		TP_0746
TPANIC_0747	TPANIC_RS03705	WP_010882192.1	WP_010882192	hypothetical protein	TP0747	TP_0747
TPANIC_0748	TPANIC_RS03710	WP_010882193.1	WP_010882193	cytoplasmic filament protein CfpA	TP0748	TP_0748
						TP_0749
TPANIC_0750	TPANIC_RS03715	WP_010882195.1	WP_010882195	VWA domain-containing protein
TPANIC_0751	TPANIC_RS03720	WP_010882196.1	WP_010882196	vascular adhesin/metalloprotease pallilysin
TPANIC_0752	TPANIC_RS03725	WP_010882197.1	WP_010882197	hypothetical protein		TP_0752
TPANIC_0753	TPANIC_RS03730	WP_010882198.1	WP_010882198	hypothetical protein
TPANIC_0754	TPANIC_RS03735	WP_010882199.1	WP_010882199	tRNA (N6-isopentenyl adenosine(37)-C2)-methylthiotransferase MiaB		TP_0754
TPANIC_0755	TPANIC_RS03740	WP_013945354.1	WP_013945354	PTS sugar transporter subunit IIA
TPANIC_0756	TPANIC_RS03745	WP_010882201.1	WP_010882201	methionyl-tRNA formyltransferase
TPANIC_0757	TPANIC_RS03750	WP_010882202.1	WP_010882202	peptide deformylase
TPANIC_0758	TPANIC_RS03755	WP_010882203.1	WP_010882203	30S ribosomal protein S21		TP_0758
TPANIC_0760	TPANIC_RS03760	WP_010882205.1	WP_010882205	transpeptidase family protein		TP_0760
TPANIC_0762	TPANIC_RS03770	WP_075743348.1	WP_075743348	DUF115 domain-containing protein
TPANIC_0763	TPANIC_RS03775	WP_010882208.1	WP_010882208	hypothetical protein		TP_0763
TPANIC_0764	TPANIC_RS03780	WP_010882209.1	WP_010882209	HD-GYP domain-containing protein		TP_0764
TPANIC_0765	TPANIC_RS03785	WP_187145723.1	WP_014342822	ATP-dependent zinc metalloprotease FtsH	TP0765	TP_0765
						TP_0766
TPANIC_0767	TPANIC_RS03795	WP_010882212.1	WP_010882212	elongation factor G	TP0767	TP_0767
TPANIC_0768	TPANIC_RS03800	WP_010882213.1	WP_010882213	membrane protein TmpA	TP0768	TP_0768
TPANIC_0769	TPANIC_RS05500	WP_010882214.1	WP_010882214	LysM peptidoglycan-binding domain-containing protein	TP0769
TPANIC_0770	TPANIC_RS03810	WP_010882215.1	WP_010882215	DEAD/DEAH box helicase		TP_0770
						TP_0771
TPANIC_0772	TPANIC_RS03820	WP_010882217.1	WP_010882217	hypothetical protein		TP_0772
TPANIC_0773	TPANIC_RS05350	WP_014342572.1	WP_039487347	trypsin-like peptidase domain-containing protein		TP_0773
TPANIC_0774	TPANIC_RS03840	WP_010882219.1	WP_010882219	MgtC/SapB family protein
						TP_0776
TPANIC_0777	TPANIC_RS03855	WP_010882222.1	WP_010882222	hypothetical protein
TPANIC_0778	TPANIC_RS03860	WP_010882223.1	WP_010882223	MazG family protein		TP_0778
TPANIC_0779	TPANIC_RS03865	WP_010882224.1	WP_010882224	DedA family protein		TP_0779
TPANIC_0780	TPANIC_RS03870	WP_014342823.1	WP_014342823	NAD(+) synthase		TP_0780
TPANIC_0781	TPANIC_RS03875	WP_014342824.1	WP_014342824	M23 family metallopeptidase		TP_0781
TPANIC_0783	TPANIC_RS03880	WP_014342578.1	WP_014342578	hypothetical protein
						TP_0785
						TP_0786
TPANIC_0788	TPANIC_RS03905	WP_010882233.1	WP_010882233	hypothetical protein
TPANIC_0789	TPANIC_RS03910	WP_010882234.1	WP_010882234	outer membrane lipoprotein-sorting protein	TP0789	TP_0789
TPANIC_0790	TPANIC_RS03915	WP_010882235.1	WP_010882235	RND family transporter		TP_0790
TPANIC_0792	TPANIC_RS03925	WP_010882237.1	WP_010882237	flagellin	TP0792	TP_0792
						TP_0793
TPANIC_0794	TPANIC_RS03935	WP_010882239.1	WP_010882239	methionine adenosyltransferase		TP_0794
TPANIC_0796	TPANIC_RS03940	WP_014342584.1	WP_014342584	FAD:protein FMN transferase		TP_0796
TPANIC_0797	TPANIC_RS03945	WP_010882242.1	WP_010882242	pyrroline-5-carboxylate reductase		TP_0797
TPANIC_0798	TPANIC_RS03950	WP_010882243.1	WP_010882243	methionine--tRNA ligase		TP_0798
						TP_0800
TPANIC_0801	TPANIC_RS03965	WP_010882246.1	WP_010882246	ATP-dependent Clp protease ATP-binding subunit ClpA		TP_0801
TPANIC_0803	TPANIC_RS03975	WP_010882248.1	WP_010882248	bifunctional oligoribonuclease/PAP phosphatase NrnA
TPANIC_0804	TPANIC_RS03980	WP_010882249.1	WP_010882249	sn-glycerol-3-phosphate ABC transporter ATP-binding protein UgpC		TP_0804
TPANIC_0805	TPANIC_RS03985	WP_014342827.1	YP_008091632	ribonuclease R		TP_0805
TPANIC_0806	TPANIC_RS03990	WP_010882251.1	WP_010882251	lipid II:glycine glycyltransferase FemX		TP_0806
TPANIC_0807	TPANIC_RS03995	WP_010882252.1	WP_010882252	50S ribosomal protein L32
TPANIC_0808	TPANIC_RS04000	WP_010882253.1	WP_010882253	acyl carrier protein		TP_0808
						TP_0809
TPANIC_0810	TPANIC_RS04010	WP_010882255.1	WP_010882255	DNA adenine methylase
TPANIC_0813	TPANIC_RS04025	Pseudo protein		hypothetical protein		TP_0813
TPANIC_0814	TPANIC_RS04030	WP_010882258.1	WP_010882258	thioredoxin-disulfide reductase		TP_0814
						TP_0815
TPANIC_0816	TPANIC_RS04040	WP_010882260.1	WP_010882260	hypothetical protein
TPANIC_0817	TPANIC_RS04045	WP_010882261.1	WP_010882261	phosphopyruvate hydratase		TP_0817
TPANIC_0819	TPANIC_RS04050	WP_014342594.1	WP_014342594	ribonuclease Z		TP_0819
TPANIC_0820	TPANIC_RS04055	WP_010882264.1	WP_010882264	tetratricopeptide repeat protein		TP_0820
TPANIC_0821	TPANIC_RS04060	WP_010882265.1	WP_010882265	MetQ/NlpA family ABC transporter substrate-binding protein	TP0821
						TP_0822
TPANIC_0823	TPANIC_RS04070	WP_010882267.1	WP_010882267	desulfoferrodoxin (rbo)	TP0823
TPANIC_0824	TPANIC_RS04075	WP_010882268.1	WP_010882268	1-deoxy-D-xylulose-5-phosphate synthase
						TP_0825
TPANIC_0826	TPANIC_RS04085	WP_010882270.1	WP_010882270	diadenylate cyclase CdaA
TPANIC_0827	TPANIC_RS04090	WP_014342597.1	YP_008091652	CdaR family protein		TP_0827
TPANIC_0829	TPANIC_RS04100	WP_010882273.1	WP_010882273	DUF2225 domain-containing protein
						TP_0830
TPANIC_0831	TPANIC_RS04110	WP_010882275.1	WP_010882275	arginine--tRNA ligase		TP_0831
TPANIC_0832	TPANIC_RS04115	WP_010882276.1	WP_010882276	GerMN domain-containing protein
						TP_0833
TPANIC_0834	TPANIC_RS04125	WP_014342602.1	WP_010882278	tyrosine--tRNA ligase		TP_0834
TPANIC_0835	TPANIC_RS04130	WP_010882279.1	WP_010882279	ankyrin repeat domain-containing protein		TP_0835
TPANIC_0836	TPANIC_RS04135	WP_010882280.1	WP_010882280	hypothetical protein
TPANIC_0837	TPANIC_RS04140	WP_010882281.1	WP_010882281	threonine--tRNA ligase		TP_0837
TPANIC_0838	TPANIC_RS04145	WP_014342829.1	YP_008091663	ATP-binding cassette domain-containing protein		TP_0838
TPANIC_0839	TPANIC_RS04150	WP_010882283.1	WP_010882283	DUF4097 family beta strand repeat-containing protein		TP_0839
						TP_0840
TPANIC_0841	TPANIC_RS04160	WP_014342830.1	WP_014342830	Do family serine endopeptidase		TP_0841
TPANIC_0842	TPANIC_RS04165	WP_010882286.1	WP_010882286	type I methionyl aminopeptidase		TP_0842
TPANIC_0843	TPANIC_RS04170	WP_010882287.1	WP_010882287	J domain-containing protein		TP_0843
TPANIC_0844	TPANIC_RS04175	WP_010882288.1	WP_010882288	type I glyceraldehyde-3-phosphate dehydrogenase	TP0844	TP_0844
						TP_0845
TPANIC_0846	TPANIC_RS04185	WP_010882290.1	WP_010882290	cell division protein ZapA
TPANIC_0847	TPANIC_RS04190	WP_014342609.1	WP_014342609	hypothetical protein
TPANIC_0848	TPANIC_RS04195	WP_010882292.1	WP_010882292	50S ribosomal protein L20
TPANIC_0849	TPANIC_RS04200	WP_010882293.1	WP_010882293	50S ribosomal protein L35		TP_0849
TPANIC_0850	TPANIC_RS04205	WP_010882294.1	WP_010882294	translation initiation factor IF-3
TPANIC_0851	TPANIC_RS04210	WP_010882295.1	WP_010882295	DUF4954 family protein		TP_0851
TPANIC_0852	TPANIC_RS04215	WP_010882296.1	WP_010882296	prolipoprotein diacylglyceryl transferase
TPANIC_0853	TPANIC_RS04220	WP_010882297.1	WP_010882297	MinD/ParA family protein		TP_0853
TPANIC_0854	TPANIC_RS04225	WP_010882298.1	WP_010882298	SpoIIE family protein phosphatase		TP_0854
TPANIC_0855	TPANIC_RS04230	WP_010882299.1	WP_010882299	hypothetical protein		TP_0855
TPANIC_0856	TPANIC_RS04235	WP_014342833.1	WP_014342833	UPF0164 family protein		TP_0856
TPANIC_0858	TPANIC_RS04240	WP_010882302.1	WP_010882302	UPF0164 family protein		TP_0858
						TP_0859
TPANIC_0861	TPANIC_RS04250	WP_010882305.1	WP_010882305	glutamine--fructose-6-phosphate transaminase (isomerizing)		TP_0861
TPANIC_0862	TPANIC_RS04255	WP_010882306.1	WP_010882306	FKBP-type peptidyl-prolyl cis-trans isomerase	TP0862
TPANIC_0863	TPANIC_RS04260	WP_010882307.1	WP_010882307	cysteine desulfurase		TP_0863
TPANIC_0864	TPANIC_RS04265	WP_010882308.1	WP_010882308	M23 family metallopeptidase		TP_0864
TPANIC_0865	TPANIC_RS04270	WP_010882309.1	WP_010882309	UPF0164 family protein		TP_0865
TPANIC_0866	TPANIC_RS04275	WP_014342837.1	WP_014342837	ATP-binding protein
TPANIC_0868	TPANIC_RS04285	WP_010882311.1	WP_010882311	flagellin	TP0868	TP_0868
TPANIC_0870	TPANIC_RS04295	WP_010882313.1	WP_010882313	flagellin	TP0870	TP_0870
TPANIC_0872	TPANIC_RS04300	WP_010882315.1	WP_010882315	flagellar filament capping protein FliD		TP_0872
TPANIC_0873	TPANIC_RS04305	WP_010882316.1	WP_010882316	hypothetical protein
TPANIC_0874	TPANIC_RS04310	WP_010882317.1	WP_010882317	hypothetical protein
TPANIC_0876	TPANIC_RS04320	WP_010882319.1	WP_010882319	tRNA (adenosine(37)-N6)-threonylcarbamoyltransferase complex dimerization subunit type 1 TsaB		TP_0876
TPANIC_0877	TPANIC_RS04325	WP_010882320.1	WP_010882320	HD-GYP domain-containing protein		TP_0877
TPANIC_0882	TPANIC_RS04350	WP_010882325.1	WP_010882325	HEAT repeat domain-containing protein		TP_0882
TPANIC_0886	TPANIC_RS04370	WP_010882329.1	WP_010882329	polyribonucleotide nucleotidyltransferase	TP0886	TP_0886
TPANIC_0887	TPANIC_RS04375	WP_010882330.1	WP_010882330	30S ribosomal protein S15		TP_0887
TPANIC_0888	TPANIC_RS04380	WP_010882331.1	WP_010882331	hypothetical protein
TPANIC_0889	TPANIC_RS04385	WP_010882332.1	WP_010882332	tRNA pseudouridine(55) synthase TruB		TP_0889
TPANIC_0890	TPANIC_RS04390	WP_010882333.1	WP_010882333	30S ribosome-binding factor RbfA
TPANIC_0891	TPANIC_RS04395	WP_010882334.1	WP_014342631	translation initiation factor IF-2		TP_0891
TPANIC_0892	TPANIC_RS04400	WP_010882335.1	WP_010882335	transcription termination factor NusA		TP_0892
TPANIC_0894	TPANIC_RS04410	WP_010882337.1	WP_010882337	NYN domain-containing protein		TP_0894
TPANIC_0895	TPANIC_RS04415	WP_010882338.1	WP_010882338	DUF302 domain-containing protein		TP_0895
TPANIC_0897	TPANIC_RS04420	Pseudo protein	YP_008091721	MSP porin
						TP_0898
						TP_0899
TPANIC_0901	TPANIC_RS04435	WP_010882344.1	WP_010882344	MATE family efflux transporter
TPANIC_0902	TPANIC_RS04440	WP_010882345.1	WP_010882345	carboxylesterase		TP_0902
TPANIC_0903	TPANIC_RS04445	WP_010882346.1	WP_010882346	UDP-N-acetylmuramoyl-L-alanine--D-glutamate ligase		TP_0903
TPANIC_0905	TPANIC_RS04450	WP_010882348.1	WP_010882348	30S ribosomal protein S16
TPANIC_0906	TPANIC_RS04455	WP_010882349.1	WP_014505648	KH domain-containing protein
TPANIC_0907	TPANIC_RS04460	WP_010882350.1	WP_014342637	ribosome maturation factor RimM
TPANIC_0908	TPANIC_RS04465	WP_010882351.1	WP_010882351	tRNA (guanosine(37)-N1)-methyltransferase TrmD		TP_0908
TPANIC_0909	TPANIC_RS04470	WP_010882352.1	WP_010882352	50S ribosomal protein L19
						TP_0910
TPANIC_0912	TPANIC_RS04485	WP_014342841.1	YP_008091735	HD-GYP domain-containing protein
TPANIC_0914	TPANIC_RS04500	WP_010882357.1	WP_010882357	hypothetical protein
TPANIC_0915	TPANIC_RS04505	WP_010882358.1	WP_010882358	tetratricopeptide repeat protein		TP_0915
TPANIC_0917	TPANIC_RS04510	WP_010882360.1	WP_010882360	magnesium transporter
TPANIC_0918	TPANIC_RS04515	WP_010882361.1	WP_010882361	SEC59/DGK1/VTE5 family protein		TP_0918
TPANIC_0919	TPANIC_RS04520	WP_010882362.1	WP_010882362	thioredoxin	TP0919	TP_0919
TPANIC_0920	TPANIC_RS04525	WP_010882363.1	WP_010882363	tetratricopeptide repeat protein		TP_0920
TPANIC_0921	TPANIC_RS04530	WP_010882364.1	WP_010882364	FAD-dependent oxidoreductase	TP0921	TP_0921
TPANIC_0921a	TPANIC_RS04535	WP_014342644.1	WP_014342644	NTP transferase domain-containing protein
						TP_0923
TPANIC_0924	TPANIC_RS04550	WP_010882367.1	WP_010882367	RNA-binding transcriptional accessory protein		TP_0924
TPANIC_0925	TPANIC_RS04560	WP_010882368.1	WP_010882368	flavodoxin	TP0925
TPANIC_0926	TPANIC_RS04565	WP_014342844.1	WP_014342844	signal peptidase I		TP_0926
TPANIC_0928	TPANIC_RS04575		WP_014342845	hypothetical protein		TP_0928
TPANIC_0931	TPANIC_RS04585	WP_010882374.1	WP_010882374	hypothetical protein
TPANIC_0933	TPANIC_RS04590	WP_010882376.1	WP_010882376	UDP-N-acetylmuramoyl-L-alanyl-D-glutamate--2, 6-diaminopimelate ligase		TP_0933
TPANIC_0935	TPANIC_RS04600	WP_010882378.1	WP_010882378	alpha/beta hydrolase		TP_0935
TPANIC_0937	TPANIC_RS04615	WP_010882380.1	WP_010882380	metallophosphoesterase
TPANIC_0938	TPANIC_RS04620	WP_010882381.1	WP_010882381	hypothetical protein		TP_0938
TPANIC_0939	TPANIC_RS04625	WP_010882382.1	WP_010882382	pyruvate:ferredoxin (flavodoxin) oxidoreductase		TP_0939
TPANIC_0941	TPANIC_RS04630	WP_010882384.1	WP_010882384	hypothetical protein
TPANIC_0942	TPANIC_RS04635	WP_010882385.1	WP_010882385	hypothetical protein
TPANIC_0943	TPANIC_RS04640	WP_010882386.1	WP_010882386	flagellar export chaperone FliS
TPANIC_0944	TPANIC_RS04645	WP_010882387.1	WP_010882387	hypothetical protein		TP_0944
TPANIC_0945	TPANIC_RS04650	WP_010882388.1	WP_010882388	ribulose-phosphate 3-epimerase
TPANIC_0946	TPANIC_RS04655	WP_010882389.1	WP_010882389	16S rRNA (guanine(527)-N(7))-methyltransferase RsmG
TPANIC_0947	TPANIC_RS04660	WP_010882390.1	WP_010882390	peptidylprolyl isomerase
TPANIC_0948	TPANIC_RS04665	WP_010882391.1	WP_010882391	protein jag		TP_0948
TPANIC_0949	TPANIC_RS04670	WP_014342847.1	YP_008091768	membrane protein insertase YidC		TP_0949
						TP_0951
TPANIC_0952	TPANIC_RS04690	WP_010882396.1	WP_010882396	alpha/beta fold hydrolase
TPANIC_0953	TPANIC_RS04695	WP_014342849.1	WP_014342849	TraB/GumN family protein		TP_0953
TPANIC_0954	TPANIC_RS04700	WP_010882398.1	WP_010882398	tetratricopeptide repeat protein		TP_0954
TPANIC_0956	TPANIC_RS04710	WP_010882400.1	WP_014342664	TRAP transporter TatT component family protein
TPANIC_0957	TPANIC_RS04715	WP_010882401.1	WP_010882401	TRAP transporter substrate-binding protein DctP
TPANIC_0958	TPANIC_RS04720	WP_010882402.1	WP_010882402	TRAP transporter large permease subunit
TPANIC_0960	TPANIC_RS04730	WP_010882404.1	WP_010882404	flagellar basal-body rod protein FlgG
TPANIC_0962	TPANIC_RS04740	WP_010882406.1	WP_010882406	ABC transporter permease		TP_0962
TPANIC_0963	TPANIC_RS04745	WP_010882407.1	WP_010882407	ABC transporter permease
TPANIC_0964	TPANIC_RS04750	WP_010882408.1	WP_010882408	ABC transporter ATP-binding protein	TP0964
TPANIC_0965	TPANIC_RS04755	WP_010882409.1	WP_010882409	efflux RND transporter periplasmic adaptor subunit	TP0965	TP_0965
TPANIC_0966	TPANIC_RS04760	WP_010882410.1	WP_010882410	hypothetical protein
TPANIC_0967	TPANIC_RS04765	WP_010882411.1	WP_010882411	hypothetical protein		TP_0967
TPANIC_0968	TPANIC_RS04770	WP_010882412.1	WP_010882412	hypothetical protein		TP_0968
TPANIC_0969	TPANIC_RS04775	WP_010882413.1	WP_014342850	hypothetical protein	TP0969	TP_0969
TPANIC_0971	TPANIC_RS04780	WP_010882415.1	WP_010882415	iron transporter	TP0971
TPANIC_0972	TPANIC_RS04785	WP_010882416.1	WP_010882416	FTR1 family iron permease		TP_0972
TPANIC_0973	TPANIC_RS04790	WP_010882417.1	WP_010882417	phenylalanine--tRNA ligase subunit alpha		TP_0973
TPANIC_0974	TPANIC_RS04795	WP_010882418.1	WP_010882418	flagellar biosynthesis anti-sigma factor FlgM
TPANIC_0975	TPANIC_RS04800	WP_010882419.1	WP_010882419	16S rRNA (cytidine(1402)-2'-O)-methyltransferase
TPANIC_0976	TPANIC_RS04805	WP_010882420.1	WP_010882420	hypothetical protein		TP_0976
TPANIC_0977	TPANIC_RS04810	WP_010882421.1	WP_010882421	Nif3-like dinuclear metal center hexameric protein
TPANIC_0978	TPANIC_RS04815	WP_010882422.1	WP_010882422	signal peptidase II
TPANIC_0979	TPANIC_RS04820	WP_010882423.1	WP_010882423	TatD family hydrolase
TPANIC_0980	TPANIC_RS04825	WP_010882424.1	WP_010882424	tRNA dihydrouridine synthase DusB		TP_0980
TPANIC_0981	TPANIC_RS04830	WP_010882425.1	WP_010882425	GGDEF domain-containing protein		TP_0981
TPANIC_0984	TPANIC_RS04845	WP_010882428.1	WP_010882428	molecular chaperone HtpG	TP0984	TP_0984
TPANIC_0985	TPANIC_RS04850	WP_010882429.1	WP_010882429	aspartate--tRNA ligase		TP_0985
TPANIC_0986	TPANIC_RS04855	WP_010882430.1	WP_010882430	DMT family transporter
	TPANIC_RS04860	WP_175393422.1	WP_175393422	hypothetical protein
						TP_0988
TPANIC_0989	TPANIC_RS04870	WP_010882433.1	WP_010882433	glycogen-binding domain-containing protein
TPANIC_0990	TPANIC_RS04875	WP_010882434.1	WP_010882434	tetratricopeptide repeat protein		TP_0990
TPANIC_0992	TPANIC_RS04885	WP_010882436.1	WP_010882436	hypothetical protein
TPANIC_0993	TPANIC_RS04890	Pseudo protein	WP_014342852	septal ring lytic transglycosylase RlpA family protein		TP_0993
TPANIC_0994	TPANIC_RS04900	WP_075743344.1	WP_075743344	TatD family hydrolase
TPANIC_0995	TPANIC_RS04905	WP_014342687.1	YP_008091814	cyclic nucleotide-binding domain-containing protein		TP_0995
TPANIC_0996	TPANIC_RS04910	WP_010882440.1	WP_010882440	hypothetical protein		TP_0996
TPANIC_0997	TPANIC_RS04920	WP_014505674.1	WP_014505674	signal peptide peptidase SppA		TP_0997
TPANIC_0998	TPANIC_RS04925	WP_014342854.1	YP_008091817	AGCS family amino acid carrier protein
TPANIC_0999	TPANIC_RS04930	WP_010882443.1	WP_010882443	DNA translocase FtsK		TP_0999
TPANIC_1001	TPANIC_RS04940	WP_010882445.1	WP_010882445	hypothetical protein		TP_1001
TPANIC_1002	TPANIC_RS04945	WP_014342691.1	WP_014342691	DUF2259 domain-containing protein
TPANIC_1004	TPANIC_RS04955	WP_010882448.1	WP_010882448	recombination mediator RecR
TPANIC_1005	TPANIC_RS04960	WP_010882449.1	WP_010882449	DNA polymerase III subunit gamma/tau
TPANIC_1006	TPANIC_RS04965	WP_010882450.1	WP_010882450	DNA topoisomerase (ATP-hydrolyzing) subunit B		TP_1006
TPANIC_1007	TPANIC_RS04970	WP_010882451.1	WP_010882451	FAD-dependent thymidylate synthase		TP_1007
TPANIC_1008	TPANIC_RS04975	WP_010882452.1	WP_010882452	ribonucleoside-diphosphate reductase subunit alpha		TP_1008
TPANIC_1009	TPANIC_RS04980	WP_010882453.1	WP_010882453	NAD(P)-dependent glycerol-3-phosphate dehydrogenase
TPANIC_1010	TPANIC_RS04985	WP_010882454.1	WP_010882454	nucleoside-diphosphate kinase		TP_1010
TPANIC_1011	TPANIC_RS04990	WP_010882455.1	WP_010882455	aminoacyl-tRNA hydrolase
						TP_1012
TPANIC_1013	TPANIC_RS05000	WP_010882457.1	WP_010882457	co-chaperone GroES	TP1013
TPANIC_1014	TPANIC_RS05005	WP_010882458.1	WP_010882458	hypothetical protein		TP_1014
TPANIC_1015	TPANIC_RS05010	WP_010882459.1	WP_010882459	transcription antitermination factor NusB
TPANIC_1016	TPANIC_RS05015	WP_010882460.1	WP_010882460	peptidyl-prolyl cis-trans isomerase		TP_1016
TPANIC_1017	TPANIC_RS05020	WP_010882461.1	WP_010882461	alanine--tRNA ligase
TPANIC_1018	TPANIC_RS05030	WP_010882462.1	WP_010882462	ribonuclease Y		TP_1018
TPANIC_1019	TPANIC_RS05035	WP_010882463.1	WP_010882463	aspartyl/glutamyl-tRNA amidotransferase subunit C
TPANIC_1020	TPANIC_RS05040	WP_010882464.1	WP_010882464	Asp-tRNA(Asn)/Glu-tRNA(Gln) amidotransferase subunit GatA
TPANIC_1021	TPANIC_RS05045	WP_010882465.1	WP_010882465	Asp-tRNA(Asn)/Glu-tRNA(Gln) amidotransferase subunit GatB
TPANIC_1022	TPANIC_RS05050	WP_010882466.1	WP_010882466	DNA repair protein RadA
TPANIC_1023	TPANIC_RS05055	WP_010882467.1	WP_014342697	recombination regulator RecX		TP_1023
TPANIC_1024	TPANIC_RS05060	WP_010882468.1	WP_010882468	30S ribosomal protein S9
TPANIC_1025	TPANIC_RS05065	WP_010882469.1	WP_010882469	50S ribosomal protein L13		TP_1025
TPANIC_1026	TPANIC_RS05075	WP_010882470.1	WP_010882470	M3 family oligoendopeptidase		TP_1026
TPANIC_1027	TPANIC_RS05080	WP_010882471.1	WP_010882471	uridine phosphorylase		TP_1027
						TP_1028
TPANIC_1029	TPANIC_RS05090	WP_010882473.1	WP_010882473	DbpA RNA binding domain-containing protein		TP_1029
TPANIC_1031	TPANIC_RS05095	WP_014505688.1	WP_014505688	major outer sheath N-terminal domain-containing protein
TPANIC_1032	TPANIC_RS05100	WP_010882476.1	WP_010882476	NusG domain II-containing protein
TPANIC_1033	TPANIC_RS05105	WP_010882477.1	WP_010882477	patatin-like phospholipase family protein		TP_1033
TPANIC_1034	TPANIC_RS05110	WP_010882478.1	WP_010882478	sodium:calcium antiporter
TPANIC_1035	TPANIC_RS05115	WP_010882479.1	WP_010882479	valine--tRNA ligase		TP_1035
TPANIC_1036	TPANIC_RS05120	WP_010882480.1	WP_010882480	heavy metal translocating P-type ATPase		TP_1036
TPANIC_1037	TPANIC_RS05125	WP_010882481.1	WP_010882481	hemolysin III family protein
TPANIC_1038	TPANIC_RS05130	WP_010882482.1	WP_010882482	DNA starvation/stationary phase protection protein	TP1038	TP_1038
TPANIC_1039	TPANIC_RS05135	WP_010882483.1	WP_010882483	adenine phosphoribosyltransferase		TP_1039
TPANIC_1040	TPANIC_RS05140	WP_010882484.1	WP_010882484	elongation factor P--(R)-beta-lysine ligase
TPANIC_1041	TPANIC_RS05145	WP_014342706.1	YP_008091860	ATP-dependent Clp protease proteolytic subunit
	TPANIC_RS02075		WP_014342420	hypothetical protein		TP_0425	Replaced with TPANIC_RS05490 (pseudo) hypothetical protein
	TPANIC_RS04705		WP_013945517	hypothetical protein
* NOTE: Protein identified as TPANIC_0619 may be TPANIC_0619, TPANIC_0315, or both (both proteins contain the single identified peptide)
** NOTE: Protein identified as TPANIC_0117 may be TPANIC_0117, TPANIC_0131, or both (both proteins contain the identified peptides)
