# Supplementary material for: Deep proteome coverage advances knowledge of Treponema pallidum protein expression profiles during infection
Source: Sci Rep. 2023 Oct 25;13:18259. doi: 10.1038/s41598-023-45219-8 (PMC10600179; doi:10.1038/s41598-023-45219-8)
Supplement: Supplementary file 9 — Supplementary Table S8. [file 41598_2023_45219_MOESM9_ESM.xlsx]

## Sheet: Supplementary Table S8
Supplementary Table S8. One hundred thirty-five T. pallidum proteins (from Nichols strain, NCBI reference sequence NC_021490, July 2021 annotation) that were not detected in the present or past* in vivo-grown T. pallidum whole proteome studies.
Proteins encoded by "Pseudo genes"
* McGill et al., 2010; Osbak et al., 2016.
COG = Clusters of Orthologous Genes (blank cells = no assigned functional classification)
Old Locus Tag	New Locus Tag	Protein ID	Length (No. of Amino Acids)	Functional Annotation	COG Category	COG Functional Classification
TPANIC_0004	TPANIC_RS00020	WP_010881454.1	145	DUF721 domain-containing protein	L	Replication, recombination and repair
TPANIC_0009	TPANIC_RS00040	PSEUDO (frameshifted); no protein ID	608	hypothetical protein (TprA)	S	Function unknown
TPANIC_0021	TPANIC_RS00105	WP_010881470.1	88	hypothetical protein
TPANIC_0028	TPANIC_RS00140	WP_010881477.1	453	hemolysin family protein	P	Inorganic ion transport and metabolism
TPANIC_0036	TPANIC_RS00180	WP_010881485.1	266	metal ABC transporter permease	P	Inorganic ion transport and metabolism
TPANIC_0054	TPANIC_RS00265	WP_010881503.1	319	RNA methyltransferase	J	Translation, ribosomal structure and biogenesis
TPANIC_0055	TPANIC_RS00270	WP_010881504.1	78	OadG family protein	C	Energy production and conversion
TPANIC_0059	TPANIC_RS05175	WP_010881508.1	75	hypothetical protein
TPANIC_0093	TPANIC_RS00455	WP_010881542.1	215	anti-sigma factor	K	Transcription
TPANIC_0103	TPANIC_RS00505	WP_010881552.1	607	ATP-dependent DNA helicase	L	Replication, recombination and repair
TPANIC_0106	TPANIC_RS00520	WP_013944811.1	510	BCCT family transporter	U	Intracellular trafficking, secretion, and vesicular transport
TPANIC_0127	TPANIC_RS05195	WP_159076129.1	215	DUF2715 domain-containing protein
TPANIC_0128	TPANIC_RS00655	WP_010881577.1	115	hypothetical protein
TPANIC_0129	TPANIC_RS05200	WP_010881578.1	158	hypothetical protein
TPANIC_0136	TPANIC_RS00695	WP_010881584.1	495	hypothetical protein
TPANIC_0148	TPANIC_RS00760	WP_010881595.1	192	hypothetical protein
TPANIC_0149	TPANIC_RS00765	WP_010881596.1	197	hypothetical protein
TPANIC_0151	TPANIC_RS00775	WP_010881598.1	339	RnfABCDGE type electron transport complex subunit D	U	Intracellular trafficking, secretion, and vesicular transport
TPANIC_0156	TPANIC_RS00800	WP_010881603.1	134	acyl-CoA thioesterase	S	Function unknown
TPANIC_0165	TPANIC_RS00840	WP_010881612.1	298	transition metal ABC transporter permease subunit TroC	U	Intracellular trafficking, secretion, and vesicular transport
TPANIC_0166	TPANIC_RS00845	WP_014342310.1	367	transition metal ABC transporter permease subunit TroD	P	Inorganic ion transport and metabolism
TPANIC_0174	TPANIC_RS00880	WP_014342313.1	506	DUF115 domain-containing protein	S	Function unknown
TPANIC_0181	TPANIC_RS00900	WP_010881628.1	147	septum formation initiator family protein	D	Cell cycle control, cell division, chromosome partitioning
TPANIC_0182	TPANIC_RS00905	WP_014342316.1	212	L-threonylcarbamoyladenylate synthase	J	Translation, ribosomal structure and biogenesis
TPANIC_0200	TPANIC_RS00995	WP_010881647.1	103	50S ribosomal protein L24	J	Translation, ribosomal structure and biogenesis
TPANIC_0226	TPANIC_RS01140	WP_010881674.1	228	hypothetical protein
TPANIC_0228	TPANIC_RS01150	WP_010881676.1	271	biotin transporter BioY	S	Function unknown
TPANIC_0231	TPANIC_RS01165	WP_010881679.1	216	RluA family pseudouridine synthase	J	Translation, ribosomal structure and biogenesis
TPANIC_0252	TPANIC_RS01270	WP_010881701.1	546	apolipoprotein N-acyltransferase	M	Cell wall/membrane/envelope biogenesis
TPANIC_0258	TPANIC_RS01300	WP_010881707.1	236	hypothetical protein
TPANIC_0267	TPANIC_RS01360	WP_010881716.1	121	polymer-forming cytoskeletal protein	M	Cell wall/membrane/envelope biogenesis
TPANIC_0273	TPANIC_RS01390	WP_010881722.1	263	hypothetical protein
TPANIC_0295	TPANIC_RS01465	WP_010881744.1	414	FGGY-family carbohydrate kinase	G	Carbohydrate transport and metabolism
TPANIC_0296	TPANIC_RS01470	WP_010881745.1	211	dephospho-CoA kinase	F	Nucleotide transport and metabolism
TPANIC_0301	TPANIC_RS01490	WP_010881750.1	377	ABC transporter permease	U	Intracellular trafficking, secretion, and vesicular transport
TPANIC_0310	TPANIC_RS01535	WP_010881759.1	127	single-stranded DNA-binding protein	L	Replication, recombination and repair
TPANIC_0316	TPANIC_RS01555	PSEUDO (frameshifted); no protein ID	398	hypothetical protein (TprF)	S	Function unknown
TPANIC_0320	TPANIC_RS05480	WP_014505460.1	48	hypothetical protein
TPANIC_0338	TPANIC_RS01655	WP_010881786.1	162	hypothetical protein
TPANIC_0339	TPANIC_RS01660	WP_010881787.1	331	RluA family pseudouridine synthase	J	Translation, ribosomal structure and biogenesis
TPANIC_0345	TPANIC_RS01690	WP_010881793.1	363	phospho-N-acetylmuramoyl-pentapeptide-transferase	M	Cell wall/membrane/envelope biogenesis
TPANIC_0346	TPANIC_RS01695	WP_010881794.1	233	DUF2715 domain-containing protein
TPANIC_0355	TPANIC_RS05260	WP_010881803.1	127	hypothetical protein
TPANIC_0357	TPANIC_RS01745	WP_010881805.1	246	biotin--[acetyl-CoA-carboxylase] ligase	H	Coenzyme transport and metabolism
TPANIC_0370	TPANIC_RS01810	WP_010881818.1	138	hypothetical protein
TPANIC_0377	TPANIC_RS01850	WP_014342405.1	167	flagellar basal body protein FliL	N	Cell motility
TPANIC_0397	TPANIC_RS01940	WP_013945054.1	151	flagellar basal body rod protein FlgC	N	Cell motility
TPANIC_0449	TPANIC_RS02190	WP_010881897.1	196	hypothetical protein	S	Function unknown
TPANIC_0451	TPANIC_RS05285	WP_010881899.1	60	hypothetical protein
TPANIC_0465	TPANIC_RS02270	WP_010881914.1	290	hypothetical protein
TPANIC_0467	TPANIC_RS05295	WP_010881916.1	82	hypothetical protein
TPANIC_0473	TPANIC_RS02300	WP_010881922.1	214	hypothetical protein
TPANIC_0489	TPANIC_RS02385	WP_010881938.1	322	MBL fold metallo-hydrolase	S	Function unknown
TPANIC_0498	TPANIC_RS02425	WP_010881947.1	287	rod shape-determining protein MreC	M	Cell wall/membrane/envelope biogenesis
TPANIC_0499	TPANIC_RS02430	WP_010881948.1	168	rod shape-determining protein MreD	M	Cell wall/membrane/envelope biogenesis
TPANIC_0501	TPANIC_RS02440	WP_010881950.1	433	rod shape-determining protein RodA	D	Cell cycle control, cell division, chromosome partitioning
TPANIC_0516	TPANIC_RS02525	WP_010881965.1	526	murein biosynthesis integral membrane protein MurJ	S	Function unknown
TPANIC_0517	TPANIC_RS02530	WP_010881966.1	196	crossover junction endodeoxyribonuclease RuvC	L	Replication, recombination and repair
TPANIC_0518	TPANIC_RS02535	WP_010881967.1	230	thiamine diphosphokinase	H	Coenzyme transport and metabolism
TPANIC_0520	TPANIC_RS02545	PSEUDO (frameshifted); no protein ID	396	PAS domain S-box protein	T	Signal transduction mechanisms
TPANIC_0531	TPANIC_RS02605	WP_014342462.1	105	V-type ATP synthase subunit F	C	Energy production and conversion
TPANIC_0539	TPANIC_RS05310	WP_010881986.1	73	hypothetical protein
TPANIC_0540	TPANIC_RS02650	WP_013945178.1	121	anti-sigma factor antagonist	T	Signal transduction mechanisms
TPANIC_0553	TPANIC_RS02725	WP_010882000.1	403	AI-2E family transporter	S	Function unknown
TPANIC_0565	TPANIC_RS05320	WP_014342806.1	405	DUF459 domain-containing protein	S	Function unknown
TPANIC_0580	TPANIC_RS02860	WP_010882026.1	429	ABC transporter permease	M	Cell wall/membrane/envelope biogenesis
TPANIC_0582	TPANIC_RS02870	WP_010882028.1	495	ABC transporter permease	M	Cell wall/membrane/envelope biogenesis
TPANIC_0587	TPANIC_RS02890	WP_014342499.1	340	DNA polymerase III subunit delta	L	Replication, recombination and repair
TPANIC_0589	TPANIC_RS02895	WP_010882035.1	88	HPr family phosphocarrier protein	G	Carbohydrate transport and metabolism
TPANIC_0602	TPANIC_RS02970	WP_010882048.1	287	phosphatidate cytidylyltransferase	I	Lipid transport and metabolism
TPANIC_0618	TPANIC_RS03055	WP_014342809.1	129	DUF2715 domain-containing protein
TPANIC_0636	TPANIC_RS03140	WP_010882081.1	256	DNA repair protein RecO	L	Replication, recombination and repair
TPANIC_0638	TPANIC_RS03150	WP_010882083.1	144	hypothetical protein
TPANIC_0643	TPANIC_RS03190	WP_010882088.1	215	exonuclease domain-containing protein	L	Replication, recombination and repair
TPANIC_0666	TPANIC_RS03295	WP_010882111.1	97	hypothetical protein
TPANIC_0690	TPANIC_RS03425	WP_010882135.1	193	hypothetical protein
TPANIC_0694	TPANIC_RS03450	WP_010882139.1	225	5-formyltetrahydrofolate cyclo-ligase	H	Coenzyme transport and metabolism
TPANIC_0698	TPANIC_RS03470	WP_010882143.1	181	DUF2715 domain-containing protein
TPANIC_0716	TPANIC_RS03555	WP_010882161.1	265	flagellar biosynthetic protein FliR	N	Cell motility
TPANIC_0717	TPANIC_RS03560	WP_010882162.1	94	flagellar biosynthesis protein FliQ	N	Cell motility
TPANIC_0744	TPANIC_RS03690	WP_010882189.1	108	ribosomal-processing cysteine protease Prp	J	Translation, ribosomal structure and biogenesis
TPANIC_0761	TPANIC_RS03765	WP_010882206.1	292	motility associated factor glycosyltransferase family protein	S	Function unknown
TPANIC_0775	TPANIC_RS03845	WP_010882220.1	211	endonuclease III	L	Replication, recombination and repair
TPANIC_0784	TPANIC_RS03885	WP_010882229.1	199	hypothetical protein
TPANIC_0787	TPANIC_RS03900	WP_010882232.1	139	hypothetical protein
TPANIC_0791	TPANIC_RS03920	WP_010882236.1	81	hypothetical protein
TPANIC_0802	TPANIC_RS05355	WP_010882247.1	109	hypothetical protein
TPANIC_0828	TPANIC_RS04095	WP_010882272.1	125	holo-ACP synthase	I	Lipid transport and metabolism
TPANIC_0869	TPANIC_RS04290	WP_010882312.1	78	hypothetical protein
TPANIC_0875	TPANIC_RS04315	WP_010882318.1	135	tRNA (adenosine(37)-N6)-threonylcarbamoyltransferase complex ATPase subunit type 1 TsaE	S	Function unknown
TPANIC_0878	TPANIC_RS04330	WP_010882321.1	316	DUF4340 domain-containing protein	S	Function unknown
TPANIC_0879	TPANIC_RS04335	WP_010882322.1	493	GldG family protein	N	Cell motility
TPANIC_0880	TPANIC_RS04340	WP_010882323.1	241	ABC transporter permease	S	Function unknown
TPANIC_0881	TPANIC_RS04345	WP_010882324.1	268	ATP-binding cassette domain-containing protein	CP	Energy production and conversion / Inorganic ion transport and metabolism
TPANIC_0883	TPANIC_RS04355	WP_013945460.1	372	LptF/LptG family permease	S	Function unknown
TPANIC_0884	TPANIC_RS04360	WP_172841379.1	369	LptF/LptG family permease	S	Function unknown
TPANIC_0885	TPANIC_RS04365	WP_010882328.1	146	dUTP diphosphatase	F	Nucleotide transport and metabolism
TPANIC_0893	TPANIC_RS04405	WP_010882336.1	156	ribosome maturation factor RimP	J	Translation, ribosomal structure and biogenesis
TPANIC_0904	TPANIC_RS05370	WP_010882347.1	83	hypothetical protein
TPANIC_0911	TPANIC_RS04480	WP_010882354.1	83	FlhB-like flagellar biosynthesis protein	S	Function unknown
TPANIC_0913	TPANIC_RS04490	WP_010882356.1	126	YraN family protein	L	Replication, recombination and repair
TPANIC_0930	TPANIC_RS04580	WP_010882373.1	573	DUF115 domain-containing protein	S	Function unknown
TPANIC_0934	TPANIC_RS04595	WP_010882377.1	407	dicarboxylate/amino acid:cation symporter	U	Intracellular trafficking, secretion, and vesicular transport
TPANIC_0936	TPANIC_RS04610	WP_010882379.1	357	hemolysin family protein	S	Function unknown
TPANIC_0949a	TPANIC_RS04675	WP_010882393.1	94	membrane protein insertion efficiency factor YidD	S	Function unknown
TPANIC_0950a	TPANIC_RS04680	WP_014342848.1	133	ribonuclease P protein component	J	Translation, ribosomal structure and biogenesis
TPANIC_0955	TPANIC_RS05515	WP_010882399.1	90	hypothetical protein
TPANIC_0959	TPANIC_RS04725	WP_010882403.1	129	rod-binding protein	MNO	Cell wall/membrane/envelope biogenesis / Cell motility / Posttranslational modification, protein turnover, chaperones
TPANIC_0961	TPANIC_RS04735	WP_010882405.1	271	flagellar basal-body rod protein FlgF	N	Cell motility
TPANIC_0982	TPANIC_RS04835	WP_010882426.1	208	rhomboid family intramembrane serine protease	S	Function unknown
TPANIC_0983	TPANIC_RS04840	WP_014342676.1	238	hypothetical protein
TPANIC_0991	TPANIC_RS04880	WP_010882435.1	52	rubredoxin	C	Energy production and conversion
TPANIC_1000	TPANIC_RS04935	WP_010882444.1	223	hypothetical protein
TPANIC_1003	TPANIC_RS04950	WP_010882447.1	345	hypothetical protein
N/A	TPANIC_RS00750	WP_025267562.1	192	chromate transporter	P	Inorganic ion transport and metabolism
N/A	TPANIC_RS00885	WP_014342314.1	470	DUF115 domain-containing protein	S	Function unknown
N/A	TPANIC_RS01040	WP_010881657.1	37	50S ribosomal protein L36	J	Translation, ribosomal structure and biogenesis
N/A	TPANIC_RS02365	PSEUDO (frameshifted); no protein ID	526	PQQ-like beta-propeller repeat protein	S	Function unknown
N/A	TPANIC_RS02610	WP_013945170.1	98	ATP synthase subunit C	P	Inorganic ion transport and metabolism
N/A	TPANIC_RS03465	WP_014505579.1	211	DUF2715 domain-containing protein
N/A	TPANIC_RS04015	WP_041610081.1	334	acyl--CoA ligase
N/A	TPANIC_RS04495	WP_013945483.1	60	hypothetical protein
N/A	TPANIC_RS05215	WP_039487516.1	177	chromate transporter	P	Inorganic ion transport and metabolism
N/A	TPANIC_RS05275	WP_080511233.1	123	helix-turn-helix domain-containing protein	S	Function unknown
N/A	TPANIC_RS05280	WP_014342403.1	98	PAS domain-containing protein
N/A	TPANIC_RS05455	PSEUDO: incomplete; missing N-terminus; no protein ID	63	hypothetical protein
N/A	TPANIC_RS05460	WP_175393424.1	190	hypothetical protein
N/A	TPANIC_RS05465	PSEUDO: incomplete; missing N- and C-terminus; no protein ID	60	hypothetical protein
N/A	TPANIC_RS05470	WP_175393427.1	46	DUF2715 domain-containing protein
N/A	TPANIC_RS05485	WP_025267569.1	91	CPBP family glutamic-type intramembrane protease
N/A	TPANIC_RS05490	PSEUDO (frameshifted); no protein ID	86	hypothetical protein
N/A	TPANIC_RS05495	WP_041610078.1	106	hypothetical protein	U	Intracellular trafficking, secretion, and vesicular transport
N/A	TPANIC_RS05505	PSEUDO (frameshifted); no protein ID	247	hypothetical protein	O	Posttranslational modification, protein turnover, chaperones
N/A	TPANIC_RS05510	WP_010882372.1	256	hypothetical protein	O	Posttranslational modification, protein turnover, chaperones
N/A	TPANIC_RS05520	WP_013945579.1	95	hypothetical protein
