# Supplementary material for: Deep proteome coverage advances knowledge of Treponema pallidum protein expression profiles during infection
Source: Sci Rep. 2023 Oct 25;13:18259. doi: 10.1038/s41598-023-45219-8 (PMC10600179; doi:10.1038/s41598-023-45219-8)
Supplement: Supplementary file 10 — Supplementary Table S9. [file 41598_2023_45219_MOESM10_ESM.xlsx]

## Sheet: Miniprotein expression by locus
Supplementary Table S9. Miniproteins of unknown function identified in the present and past* in vivo-grown T. pallidum whole protome studies. Miniproteins listed by ascending locus tag numbers.
* McGill et al., 2010; Osbak et al., 2016.
D - miniprotein detected (highlighted with green background)
ND - minprotein protein not detected
NSF - Not searched for in the study (annotated in the genome / proteome after the analysis)
Protein IDs based on one detected peptide in the present study
Old Locus Tag	New Locus Tag	Protein Accession Number	87 Proteins (McGill et al., 2010)	557 Proteins (Osbak et al., 2016)	758 Proteins (Present study)
TPANIC_0004	TPANIC_RS00020	WP_010881454.1	ND	ND	ND
TPANIC_0021	TPANIC_RS00105	WP_010881470.1	ND	ND	ND
TPANIC_0031	TPANIC_RS00155	WP_010881480.1	ND	D	ND
TPANIC_0039	TPANIC_RS00195	WP_014342241.1	ND	ND	ND
TPANIC_0055	TPANIC_RS00270	WP_010881504.1	ND	ND	ND
TPANIC_0059	TPANIC_RS05175	WP_010881508.1	ND	ND	ND
TPANIC_0066	TPANIC_RS00320	WP_010881515.1	ND	ND	D
TPANIC_0069	TPANIC_RS00335	WP_014342765.1	ND	D	D
TPANIC_0070	TPANIC_RS00340	WP_010881519.1	ND	ND	D
TPANIC_0084	TPANIC_RS00410	WP_010881533.1	ND	ND	D
TPANIC_0128	TPANIC_RS00655	WP_010881577.1	ND	ND	ND
TPANIC_0130	TPANIC_RS00660	WP_010881579.1	ND	ND	ND
TPANIC_0214	TPANIC_RS01065	WP_010881662.1	ND	D	D
TPANIC_0220	TPANIC_RS01095	WP_010881668.1	ND	ND	D
TPANIC_0222	TPANIC_RS01105	WP_010881670.1	ND	D	D
TPANIC_0251	TPANIC_RS01265	WP_010881700.1	ND	D	D
TPANIC_0310	TPANIC_RS01535	WP_010881759.1	ND	ND	ND
TPANIC_0320	TPANIC_RS05480	WP_014505460.1	ND	ND	ND
TPANIC_0352	TPANIC_RS01725	WP_010881800.1	ND	D	D
TPANIC_0355	TPANIC_RS05260	WP_010881803.1	ND	ND	ND
TPANIC_0356	TPANIC_RS01740	WP_013945017.1	D	ND	D
TPANIC_0360	TPANIC_RS05425	WP_014342791.1	ND	ND	D
TPANIC_0368	TPANIC_RS01800	WP_010881816.1	ND	D	ND
TPANIC_0370	TPANIC_RS01810	WP_010881818.1	ND	ND	ND
TPANIC_0412	TPANIC_RS02015	WP_010881860.1	ND	D	D
TPANIC_0451	TPANIC_RS05285	WP_010881899.1	ND	ND	ND
TPANIC_0451a	TPANIC_RS02200	WP_014342798.1	ND	ND	ND
TPANIC_0461	TPANIC_RS02255	WP_010881910.1	ND	ND	D
TPANIC_0467	TPANIC_RS05295	WP_010881916.1	ND	ND	ND
TPANIC_0490	TPANIC_RS02390	WP_010881939.1	ND	D	D
TPANIC_0535	TPANIC_RS02625	WP_010881982.1	ND	ND	D
TPANIC_0539	TPANIC_RS05310	WP_010881986.1	ND	ND	ND
TPANIC_0563	TPANIC_RS02775	WP_010882010.1	ND	D	D
TPANIC_0589	TPANIC_RS02895	WP_010882035.1	ND	ND	ND
TPANIC_0617	TPANIC_RS03050	WP_158296018.1	ND	D	ND
TPANIC_0618	TPANIC_RS03055	WP_014342809.1	ND	ND	ND
TPANIC_0638	TPANIC_RS03150	WP_010882083.1	ND	ND	ND
TPANIC_0666	TPANIC_RS03295	WP_010882111.1	ND	ND	ND
TPANIC_0676	TPANIC_RS03350	WP_010882121.1	ND	ND	D
TPANIC_0679	TPANIC_RS03370	WP_010882124.1	ND	ND	D
TPANIC_0700	TPANIC_RS03475	WP_010882145.1	ND	D	ND
TPANIC_0749	TPANIC_RS05345	WP_010882194.1	ND	D	ND
TPANIC_0753	TPANIC_RS03730	WP_010882198.1	ND	ND	D
TPANIC_0777	TPANIC_RS03855	WP_010882222.1	ND	ND	D
TPANIC_0787	TPANIC_RS03900	WP_010882232.1	ND	ND	ND
TPANIC_0791	TPANIC_RS03920	WP_010882236.1	ND	ND	ND
TPANIC_0802	TPANIC_RS05355	WP_010882247.1	ND	ND	ND
TPANIC_0825	TPANIC_RS04080	WP_010882269.1	ND	D	ND
TPANIC_0847	TPANIC_RS04190	WP_014342609.1	ND	ND	D
TPANIC_0867	TPANIC_RS05365	WP_010882310.1	ND	ND	ND
TPANIC_0869	TPANIC_RS04290	WP_010882312.1	ND	ND	ND
TPANIC_0874	TPANIC_RS04310	WP_010882317.1	ND	ND	D
TPANIC_0904	TPANIC_RS05370	WP_010882347.1	ND	ND	ND
TPANIC_0906	TPANIC_RS04455	WP_010882349.1	ND	ND	D
TPANIC_0913	TPANIC_RS04490	WP_010882356.1	ND	ND	ND
TPANIC_0914	TPANIC_RS04500	WP_010882357.1	ND	ND	D
TPANIC_0955	TPANIC_RS05515	WP_010882399.1	ND	ND	ND
TPANIC_0992	TPANIC_RS04885	WP_010882436.1	ND	ND	D
TPANIC_1032	TPANIC_RS05100	WP_010882476.1	ND	ND	D
N/A	TPANIC_RS02215	WP_014342432.1	NSF	NSF	D
N/A	TPANIC_RS04495	WP_013945483.1	NSF	NSF	ND
N/A	TPANIC_RS04860	WP_175393422.1	NSF	NSF	D
N/A	TPANIC_RS05275	WP_080511233.1	NSF	NSF	ND
N/A	TPANIC_RS05280	WP_014342403.1	NSF	NSF	ND
N/A	TPANIC_RS05470	WP_175393427.1	NSF	NSF	ND
N/A	TPANIC_RS05485	WP_025267569.1	NSF	NSF	ND
N/A	TPANIC_RS05495	WP_041610078.1	NSF	NSF	ND
N/A	TPANIC_RS05520	WP_013945579.1	NSF	NSF	NSF

## Sheet: Miniprotein express by AMP rank
Supplementary Table S9. Miniproteins of unknown function identified in the present and past* in vivo-grown T. pallidum whole protome studies. Miniproteins listed by predicted AMP ranking.
* McGill et al., 2010; Osbak et al., 2016.
D - miniprotein detected (highlighted with green background)
ND - minprotein protein not detected
NSF - Not searched for in the study (annotated in the genome / proteome after the analysis)
AMP Rank (Houston et al., 2022)	Old Locus Tag	New Locus Tag	Protein Accession Number	87 Proteins (McGill et al., 2010)	557 Proteins (Osbak et al., 2016)	758 Proteins (Present Study)
1	N/A	TPANIC_RS02215	WP_014342432.1	NSF	NSF	D
2	TPANIC_0130	TPANIC_RS00660	WP_010881579.1	ND	ND	ND
3	TPANIC_0618	TPANIC_RS03055	WP_014342809.1	ND	ND	ND
4	TPANIC_1032	TPANIC_RS05100	WP_010882476.1	ND	ND	D
5	N/A	TPANIC_RS04860	WP_175393422.1	NSF	NSF	D
6	TPANIC_0914	TPANIC_RS04500	WP_010882357.1	ND	ND	D
7	N/A	TPANIC_RS05280	WP_014342403.1	NSF	NSF	ND
8	TPANIC_0451a	TPANIC_RS02200	WP_014342798.1	ND	ND	ND
9	TPANIC_0355	TPANIC_RS05260	WP_010881803.1	ND	ND	ND
10	TPANIC_0563	TPANIC_RS02775	WP_010882010.1	ND	D	D
11	TPANIC_0787	TPANIC_RS03900	WP_010882232.1	ND	ND	ND
12	TPANIC_0802	TPANIC_RS05355	WP_010882247.1	ND	ND	ND
13	TPANIC_0617	TPANIC_RS03050	WP_158296018.1	ND	D	ND
14	TPANIC_0214	TPANIC_RS01065	WP_010881662.1	ND	D	D
15	TPANIC_0913	TPANIC_RS04490	WP_010882356.1	ND	ND	ND
16	TPANIC_0638	TPANIC_RS03150	WP_010882083.1	ND	ND	ND
17	TPANIC_0031	TPANIC_RS00155	WP_010881480.1	ND	D	ND
18	TPANIC_0069	TPANIC_RS00335	WP_014342765.1	ND	D	D
19	TPANIC_0869	TPANIC_RS04290	WP_010882312.1	ND	ND	ND
20	TPANIC_0467	TPANIC_RS05295	WP_010881916.1	ND	ND	ND
21	N/A	TPANIC_RS05275	WP_080511233.1	NSF	NSF	ND
22	TPANIC_0867	TPANIC_RS05365	WP_010882310.1	ND	ND	ND
23	TPANIC_0955	TPANIC_RS05515	WP_010882399.1	ND	ND	ND
24	TPANIC_0749	TPANIC_RS05345	WP_010882194.1	ND	D	ND
25	TPANIC_0220	TPANIC_RS01095	WP_010881668.1	ND	ND	D
26	TPANIC_0753	TPANIC_RS03730	WP_010882198.1	ND	ND	D
27	TPANIC_0004	TPANIC_RS00020	WP_010881454.1	ND	ND	ND
28	N/A	TPANIC_RS05485	WP_025267569.1	NSF	NSF	ND
29	TPANIC_0310	TPANIC_RS01535	WP_010881759.1	ND	ND	ND
30	TPANIC_0370	TPANIC_RS01810	WP_010881818.1	ND	ND	ND
31	TPANIC_0251	TPANIC_RS01265	WP_010881700.1	ND	D	D
32	TPANIC_0352	TPANIC_RS01725	WP_010881800.1	ND	D	D
33	TPANIC_0360	TPANIC_RS05425	WP_014342791.1	ND	ND	D
34	N/A	TPANIC_RS05495	WP_041610078.1	NSF	NSF	ND
35	TPANIC_0222	TPANIC_RS01105	WP_010881670.1	ND	D	D
36	TPANIC_0412	TPANIC_RS02015	WP_010881860.1	ND	D	D
37	TPANIC_0128	TPANIC_RS00655	WP_010881577.1	ND	ND	ND
38	TPANIC_0791	TPANIC_RS03920	WP_010882236.1	ND	ND	ND
39	TPANIC_0070	TPANIC_RS00340	WP_010881519.1	ND	ND	D
40	N/A	TPANIC_RS05520	WP_013945579.1	NSF	NSF	NSF
41	TPANIC_0847	TPANIC_RS04190	WP_014342609.1	ND	ND	D
42	TPANIC_0700	TPANIC_RS03475	WP_010882145.1	ND	D	ND
43	TPANIC_0679	TPANIC_RS03370	WP_010882124.1	ND	ND	D
44	TPANIC_0874	TPANIC_RS04310	WP_010882317.1	ND	ND	D
45	TPANIC_0992	TPANIC_RS04885	WP_010882436.1	ND	ND	D
46	TPANIC_0066	TPANIC_RS00320	WP_010881515.1	ND	ND	D
47	TPANIC_0666	TPANIC_RS03295	WP_010882111.1	ND	ND	ND
48	TPANIC_0461	TPANIC_RS02255	WP_010881910.1	ND	ND	D
49	TPANIC_0589	TPANIC_RS02895	WP_010882035.1	ND	ND	ND
50	TPANIC_0059	TPANIC_RS05175	WP_010881508.1	ND	ND	ND
51	TPANIC_0368	TPANIC_RS01800	WP_010881816.1	ND	D	ND
52	TPANIC_0676	TPANIC_RS03350	WP_010882121.1	ND	ND	D
53	TPANIC_0356	TPANIC_RS01740	WP_013945017.1	D	ND	D
54	TPANIC_0906	TPANIC_RS04455	WP_010882349.1	ND	ND	D
55	TPANIC_0825	TPANIC_RS04080	WP_010882269.1	ND	D	ND
56	TPANIC_0055	TPANIC_RS00270	WP_010881504.1	ND	ND	ND
57	TPANIC_0904	TPANIC_RS05370	WP_010882347.1	ND	ND	ND
58	N/A	TPANIC_RS04495	WP_013945483.1	NSF	NSF	ND
59	TPANIC_0320	TPANIC_RS05480	WP_014505460.1	ND	ND	ND
60	TPANIC_0021	TPANIC_RS00105	WP_010881470.1	ND	ND	ND
61	TPANIC_0777	TPANIC_RS03855	WP_010882222.1	ND	ND	D
62	TPANIC_0535	TPANIC_RS02625	WP_010881982.1	ND	ND	D
63	TPANIC_0084	TPANIC_RS00410	WP_010881533.1	ND	ND	D
64	TPANIC_0539	TPANIC_RS05310	WP_010881986.1	ND	ND	ND
65	TPANIC_0490	TPANIC_RS02390	WP_010881939.1	ND	D	D
66	N/A	TPANIC_RS05470	WP_175393427.1	NSF	NSF	ND
67	TPANIC_0039	TPANIC_RS00195	WP_014342241.1	ND	ND	ND
68	TPANIC_0451	TPANIC_RS05285	WP_010881899.1	ND	ND	ND
