# Supplementary material for: Deep proteome coverage advances knowledge of Treponema pallidum protein expression profiles during infection
Source: Sci Rep. 2023 Oct 25;13:18259. doi: 10.1038/s41598-023-45219-8 (PMC10600179; doi:10.1038/s41598-023-45219-8)
Supplement: Supplementary file 11 — Supplementary Table S10. [file 41598_2023_45219_MOESM11_ESM.xlsx]

## Sheet: Supplementary Table S10
Supplementary Table S10. Proteins of unknown function identified in the present and past* in vivo-grown T. pallidum whole proteome studies.
* McGill et al., 2010; Osbak et al., 2016.
Protein not detected
Protein identification based on the detection of one tryptic peptide
Proteins identified exclusively in the present study
Proteins identified in the present and previous studies
Proteins identified in the present study but not annotated in the latest Nichols NC_021490 proteome
Old Locus Tag	New Locus Tag	Accession number / Protein ID	Detected - Present study, Houston et al. 2023	Detected - Previous MS studies*	Length (no. of AAs)	Protein Annotation	Pseudo Protein Description
N/A	TPANIC_RS00405	WP_014342766.1	TPANIC_RS00405	Previous annotation TP_0083	660	hypothetical protein
N/A	TPANIC_RS01255	N/A (pseudo)	TPANIC_RS01255	Previous annotation TP_0248	134	hypothetical protein	frameshifted
N/A	TPANIC_RS01845	WP_014342794.1	TPANIC_RS01845		317	hypothetical protein
N/A	TPANIC_RS02075	WP_014342420	TPANIC_RS02075	Previous annotation TP_0425	181	hypothetical protein
N/A	TPANIC_RS04495	WP_013945483.1			60	hypothetical protein
N/A	TPANIC_RS04705	WP_013945517	TPANIC_RS04705		97	hypothetical protein
N/A	TPANIC_RS04860	WP_175393422.1	TPANIC_RS04860		127	hypothetical protein
N/A	TPANIC_RS05455	N/A (pseudo)			63	hypothetical protein	incomplete; partial in the middle of a contig; missing N-terminus
N/A	TPANIC_RS05460	WP_175393424.1			190	hypothetical protein
N/A	TPANIC_RS05465	N/A (pseudo)			60	hypothetical protein	incomplete; partial in the middle of a contig; missing N-terminus and C-terminus
N/A	TPANIC_RS05490	N/A (pseudo)		Previous annotation TP_0425	86	hypothetical protein	frameshifted
N/A	TPANIC_RS05495	WP_041610078.1			106	hypothetical protein
N/A	TPANIC_RS05505	N/A (pseudo)			247	hypothetical protein	frameshifted
N/A	TPANIC_RS05510	WP_010882372.1			256	hypothetical protein
N/A	TPANIC_RS05520	WP_013945579.1			95	hypothetical protein
TPANIC_0009	TPANIC_RS00040	N/A (pseudo)			608	hypothetical protein	frameshifted
TPANIC_0011**	TPANIC_RS00045	WP_010881460.1		TP_0011	660	major outer sheath C-terminal domain-containing protein
TPANIC_0017	TPANIC_RS00065	WP_010881466.1	TPANIC_0017		315	hypothetical protein
TPANIC_0021	TPANIC_RS00105	WP_010881470.1			88	hypothetical protein
TPANIC_0022	TPANIC_RS00110	WP_010881471.1		TP_0022	722	hypothetical protein
TPANIC_0031	TPANIC_RS00155	WP_010881480.1		TP_0031	92	hypothetical protein
TPANIC_0059	TPANIC_RS05175	WP_010881508.1			75	hypothetical protein
TPANIC_0064	TPANIC_RS00310	WP_010881513.1	TPANIC_0064		191	hypothetical protein
TPANIC_0066	TPANIC_RS00320	WP_010881515.1	TPANIC_0066		104	hypothetical protein
TPANIC_0069	TPANIC_RS00335	WP_014342765.1	TPANIC_0069		127	hypothetical protein
TPANIC_0070	TPANIC_RS00340	WP_010881519.1	TPANIC_0070		128	hypothetical protein
TPANIC_0084	TPANIC_RS00410	WP_010881533.1	TPANIC_0084		77	hypothetical protein
TPANIC_0088	TPANIC_RS00430	WP_010881537.1	TPANIC_0088		204	hypothetical protein
TPANIC_0117**# / TPANIC_0131**#	TPANIC_RS00590	WP_010881566.1	TPANIC_0117		598	major outer sheath N-terminal domain-containing protein
TPANIC_0118	TPANIC_RS00595	WP_010881567.1	TPANIC_0118		421	hypothetical protein
TPANIC_0123	TPANIC_RS00620	WP_010881572.1	TPANIC_0123		856	hypothetical protein
TPANIC_0126	TPANIC_RS00635	WP_014342713.1	TPANIC_0126		223	hypothetical protein
TPANIC_0128	TPANIC_RS00655	WP_010881577.1			115	hypothetical protein
TPANIC_0129	TPANIC_RS05200	WP_010881578.1			158	hypothetical protein
TPANIC_0131	TPANIC_RS00665	WP_010881566.1		TP_0131	598	major outer sheath N-terminal domain-containing protein
TPANIC_0133	TPANIC_RS00675	WP_175393423.1	TPANIC_0133		409	hypothetical protein
TPANIC_0134	TPANIC_RS00680	WP_010881582.1	TPANIC_0134		376	hypothetical protein
TPANIC_0136	TPANIC_RS00695	WP_010881584.1			495	hypothetical protein
TPANIC_0138	TPANIC_RS00700	WP_010881586.1	TPANIC_0138		245	hypothetical protein
TPANIC_0148	TPANIC_RS00760	WP_010881595.1			192	hypothetical protein
TPANIC_0149	TPANIC_RS00765	WP_010881596.1			197	hypothetical protein
TPANIC_0150	TPANIC_RS00770	WP_010881597.1	TPANIC_0150		155	hypothetical protein
TPANIC_0159	TPANIC_RS00815	WP_010881606.1	TPANIC_0159		342	hypothetical protein
TPANIC_0178	TPANIC_RS00890	WP_010881625.1	TPANIC_0178		308	hypothetical protein
TPANIC_0179	TPANIC_RS00895	WP_010881626.1	TPANIC_0179		627	hypothetical protein
TPANIC_0183	TPANIC_RS00910	WP_010881630.1	TPANIC_0183		281	hypothetical protein
TPANIC_0214	TPANIC_RS01065	WP_010881662.1	TPANIC_0214		65	hypothetical protein
TPANIC_0222	TPANIC_RS01105	WP_010881670.1	TPANIC_0222		148	hypothetical protein
TPANIC_0226	TPANIC_RS01140	WP_010881674.1			228	hypothetical protein
TPANIC_0245	TPANIC_RS01240	WP_010881693.1	TPANIC_0245		1151	hypothetical protein
TPANIC_0258	TPANIC_RS01300	WP_010881707.1			236	hypothetical protein
TPANIC_0273	TPANIC_RS01390	WP_010881722.1			263	hypothetical protein
TPANIC_0286	TPANIC_RS01435	WP_014342785.1	TPANIC_0286		318	hypothetical protein
TPANIC_0304	TPANIC_RS01505	WP_010881753.1	TPANIC_0304		1039	hypothetical protein
TPANIC_0313**	TPANIC_RS01545	WP_010881762.1	TPANIC_0313		762	major outer sheath N-terminal domain-containing protein
TPANIC_0316	TPANIC_RS01555	N/A (pseudo)			398	hypothetical protein	frameshifted
TPANIC_0317**	TPANIC_RS01560	WP_010881765.1		TP_0317	756	major outer sheath N-terminal domain-containing protein
TPANIC_0320	TPANIC_RS05480	WP_014505460.1			48	hypothetical protein
TPANIC_0338	TPANIC_RS01655	WP_010881786.1			162	hypothetical protein
TPANIC_0355	TPANIC_RS05260	WP_010881803.1			127	hypothetical protein
TPANIC_0360	TPANIC_RS05425	WP_014342791.1	TPANIC_0360		56	hypothetical protein
TPANIC_0368	TPANIC_RS01800	WP_010881816.1		TP_0368	111	hypothetical protein
TPANIC_0370	TPANIC_RS01810	WP_010881818.1			138	hypothetical protein
TPANIC_0422	TPANIC_RS02060	WP_010881870.1	TPANIC_0422		341	hypothetical protein
TPANIC_0423	TPANIC_RS02065	WP_010881871.1		TP_0423	268	hypothetical protein
TPANIC_0432	TPANIC_RS02110	WP_010881880.1	TPANIC_0432		183	hypothetical protein
TPANIC_0437	TPANIC_RS02130	WP_010881885.1	TPANIC_0437		176	hypothetical protein
TPANIC_0443	TPANIC_RS02160	WP_010881891.1	TPANIC_0443		284	hypothetical protein
TPANIC_0447	TPANIC_RS02180	WP_010881895.1	TPANIC_0447		374	hypothetical protein
TPANIC_0449	TPANIC_RS02190	WP_010881897.1			196	hypothetical protein
TPANIC_0451	TPANIC_RS05285	WP_010881899.1			60	hypothetical protein
TPANIC_0455	TPANIC_RS02225	WP_014342433.1	TPANIC_0455		324	hypothetical protein
TPANIC_0456	TPANIC_RS02230	WP_010881905.1	TPANIC_0456		438	hypothetical protein
TPANIC_0457	TPANIC_RS02235	WP_010881906.1	TPANIC_0457		593	hypothetical protein
TPANIC_0462	TPANIC_RS02260	WP_014342800.1	TPANIC_0462		424	hypothetical protein
TPANIC_0465	TPANIC_RS02270	WP_010881914.1			290	hypothetical protein
TPANIC_0466	TPANIC_RS02275	WP_010881915.1	TPANIC_0466		389	hypothetical protein
TPANIC_0467	TPANIC_RS05295	WP_010881916.1			82	hypothetical protein
TPANIC_0473	TPANIC_RS02300	WP_010881922.1			214	hypothetical protein
TPANIC_0486	TPANIC_RS02360	WP_012460559.1	TPANIC_0486		531	hypothetical protein
TPANIC_0490	TPANIC_RS02390	WP_010881939.1	TPANIC_0490		62	hypothetical protein
TPANIC_0503	TPANIC_RS02450	WP_010881952.1	TPANIC_0503		187	hypothetical protein
TPANIC_0521	TPANIC_RS02550	WP_010881969.1	TPANIC_0521		423	hypothetical protein
TPANIC_0535	TPANIC_RS02625	WP_010881982.1	TPANIC_0535		70	hypothetical protein
TPANIC_0539	TPANIC_RS05310	WP_010881986.1			73	hypothetical protein
TPANIC_0552	TPANIC_RS02715	WP_010881999.1	TPANIC_0552		177	hypothetical protein
TPANIC_0564	TPANIC_RS05430	WP_010882011.1	TPANIC_0564		678	hypothetical protein
TPANIC_0574***	TPANIC_RS02830	WP_010882021.1	TPANIC_0574		434	penicillin-binding Tp47 domain A-containing protein
TPANIC_0577	TPANIC_RS02845	WP_010882023.1	TPANIC_0577		614	hypothetical protein
TPANIC_0579	TPANIC_RS02855	WP_010882025.1		TP_0579	258	hypothetical protein
TPANIC_0584	TPANIC_RS02875	WP_010882030.1	TPANIC_0584		469	hypothetical protein
TPANIC_0593	TPANIC_RS02930	WP_010882039.1	TPANIC_0593		677	hypothetical protein
TPANIC_0598	TPANIC_RS02950	WP_014342502.1	TPANIC_0598		719	hypothetical protein
TPANIC_0610**	TPANIC_RS03015	WP_010882056.1		TP_0610	693	major outer sheath N-terminal domain-containing protein
TPANIC_0620**	TPANIC_RS03065	WP_014342810.1	TPANIC_0620		609	major outer sheath N-terminal domain-containing protein
TPANIC_0621**	TPANIC_RS03070	WP_010882067.1	TPANIC_0621		758	major outer sheath N-terminal domain-containing protein
TPANIC_0625	TPANIC_RS03090	WP_010882071.1	TPANIC_0625		250	hypothetical protein
TPANIC_0629	TPANIC_RS03110	WP_010882075.1		TP_0629	274	hypothetical protein
TPANIC_0638	TPANIC_RS03150	WP_010882083.1			144	hypothetical protein
TPANIC_0661	TPANIC_RS03270	WP_010882106.1	TPANIC_0661		170	hypothetical protein
TPANIC_0665	TPANIC_RS03290	WP_010882110.1		TP_0665	251	hypothetical protein
TPANIC_0666	TPANIC_RS03295	WP_010882111.1			97	hypothetical protein
TPANIC_0676	TPANIC_RS03350	WP_010882121.1	TPANIC_0676		92	hypothetical protein
TPANIC_0677	TPANIC_RS03355	WP_010882122.1	TPANIC_0677		202	hypothetical protein
TPANIC_0678	TPANIC_RS03365	WP_010882123.1	TPANIC_0678		307	hypothetical protein
TPANIC_0679	TPANIC_RS03370	WP_010882124.1	TPANIC_0679		105	hypothetical protein
TPANIC_0690	TPANIC_RS03425	WP_010882135.1			193	hypothetical protein
TPANIC_0693	TPANIC_RS03445	WP_010882138.1	TPANIC_0693		440	hypothetical protein
TPANIC_0700	TPANIC_RS03475	WP_010882145.1		TP_0700	130	hypothetical protein
TPANIC_0707	TPANIC_RS03510	WP_010882152.1		TP_0707	159	hypothetical protein
TPANIC_0708	TPANIC_RS03515	WP_010882153.1	TPANIC_0708		171	hypothetical protein
TPANIC_0711	TPANIC_RS03530	WP_010882156.1	TPANIC_0711		190	hypothetical protein
TPANIC_0747	TPANIC_RS03705	WP_010882192.1	TPANIC_0747		344	hypothetical protein
TPANIC_0749	TPANIC_RS05345	WP_010882194.1		TP_0749	73	hypothetical protein
TPANIC_0752	TPANIC_RS03725	WP_010882197.1	TPANIC_0752		380	hypothetical protein
TPANIC_0753	TPANIC_RS03730	WP_010882198.1	TPANIC_0753		94	hypothetical protein
TPANIC_0763	TPANIC_RS03775	WP_010882208.1	TPANIC_0763		313	hypothetical protein
TPANIC_0766	TPANIC_RS03790	WP_010882211.1		TP_0766	293	hypothetical protein
TPANIC_0772	TPANIC_RS03820	WP_010882217.1	TPANIC_0772		274	hypothetical protein
TPANIC_0777	TPANIC_RS03855	WP_010882222.1	TPANIC_0777		74	hypothetical protein
TPANIC_0783	TPANIC_RS03880	WP_014342578.1	TPANIC_0783		377	hypothetical protein
TPANIC_0784	TPANIC_RS03885	WP_010882229.1			199	hypothetical protein
TPANIC_0785	TPANIC_RS03890	WP_010882230.1		TP_0785	228	hypothetical protein
TPANIC_0787	TPANIC_RS03900	WP_010882232.1			139	hypothetical protein
TPANIC_0788	TPANIC_RS03905	WP_010882233.1	TPANIC_0788		296	hypothetical protein
TPANIC_0791	TPANIC_RS03920	WP_010882236.1			81	hypothetical protein
TPANIC_0793	TPANIC_RS03930	WP_010882238.1		TP_0793	539	hypothetical protein
TPANIC_0802	TPANIC_RS05355	WP_010882247.1			109	hypothetical protein
TPANIC_0813	TPANIC_RS04025	N/A (pseudo)	TPANIC_0813		429	hypothetical protein	frameshifted
TPANIC_0816	TPANIC_RS04040	WP_010882260.1	TPANIC_0816		221	hypothetical protein
TPANIC_0825	TPANIC_RS04080	WP_010882269.1		TP_0825	61	hypothetical protein
TPANIC_0833	TPANIC_RS04120	WP_010882277.1		TP_0833	240	hypothetical protein
TPANIC_0836	TPANIC_RS04135	WP_010882280.1	TPANIC_0836		274	hypothetical protein
TPANIC_0847	TPANIC_RS04190	WP_014342609.1	TPANIC_0847		111	hypothetical protein
TPANIC_0855	TPANIC_RS04230	WP_010882299.1	TPANIC_0855		1127	hypothetical protein
TPANIC_0869	TPANIC_RS04290	WP_010882312.1			78	hypothetical protein
TPANIC_0873	TPANIC_RS04305	WP_010882316.1	TPANIC_0873		200	hypothetical protein
TPANIC_0874	TPANIC_RS04310	WP_010882317.1	TPANIC_0874		91	hypothetical protein
TPANIC_0888	TPANIC_RS04380	WP_010882331.1	TPANIC_0888		275	hypothetical protein
TPANIC_0904	TPANIC_RS05370	WP_010882347.1			83	hypothetical protein
TPANIC_0910	TPANIC_RS04475	WP_010882353.1		TP_0910	306	hypothetical protein
TPANIC_0914	TPANIC_RS04500	WP_010882357.1	TPANIC_0914		128	hypothetical protein
TPANIC_0928	TPANIC_RS04575	WP_014342845	TPANIC_0928		507	hypothetical protein
TPANIC_0931	TPANIC_RS04585	WP_010882374.1	TPANIC_0931		476	hypothetical protein
TPANIC_0938	TPANIC_RS04620	WP_010882381.1	TPANIC_0938		276	hypothetical protein
TPANIC_0941	TPANIC_RS04630	WP_010882384.1	TPANIC_0941		172	hypothetical protein
TPANIC_0942	TPANIC_RS04635	WP_010882385.1	TPANIC_0942		154	hypothetical protein
TPANIC_0944	TPANIC_RS04645	WP_010882387.1	TPANIC_0944		390	hypothetical protein
TPANIC_0955	TPANIC_RS05515	WP_010882399.1			90	hypothetical protein
TPANIC_0966	TPANIC_RS04760	WP_010882410.1	TPANIC_0966		544	hypothetical protein
TPANIC_0967	TPANIC_RS04765	WP_010882411.1	TPANIC_0967		517	hypothetical protein
TPANIC_0968	TPANIC_RS04770	WP_010882412.1	TPANIC_0968		540	hypothetical protein
TPANIC_0969	TPANIC_RS04775	WP_010882413.1	TPANIC_0969		539	hypothetical protein
TPANIC_0976	TPANIC_RS04805	WP_010882420.1	TPANIC_0976		459	hypothetical protein
TPANIC_0983	TPANIC_RS04840	WP_014342676.1			238	hypothetical protein
TPANIC_0992	TPANIC_RS04885	WP_010882436.1	TPANIC_0992		95	hypothetical protein
TPANIC_0996	TPANIC_RS04910	WP_010882440.1	TPANIC_0996		538	hypothetical protein
TPANIC_1000	TPANIC_RS04935	WP_010882444.1			223	hypothetical protein
TPANIC_1001	TPANIC_RS04940	WP_010882445.1	TPANIC_1001		393	hypothetical protein
TPANIC_1003	TPANIC_RS04950	WP_010882447.1			345	hypothetical protein
TPANIC_1014	TPANIC_RS05005	WP_010882458.1	TPANIC_1014		644	hypothetical protein
TPANIC_1031**	TPANIC_RS05095	WP_014505688.1	TPANIC_1031		609	major outer sheath N-terminal domain-containing protein
N/A	TPANIC_RS00885	WP_014342314.1			470	DUF115 domain-containing protein
N/A	TPANIC_RS01700	WP_010881795.1		Previous annotation TP_0347	276	DUF2715 domain-containing protein
N/A	TPANIC_RS03465	WP_014505579.1			211	DUF2715 domain-containing protein
N/A	TPANIC_RS05470	WP_175393427.1			46	DUF2715 domain-containing protein
N/A	TPANIC_RS05475	N/A (pseudo)		Previous annotation TP_0315	111	DUF2715 domain-containing protein	incomplete; partial in the middle of a contig; missing C-terminus
TPANIC_0004	TPANIC_RS00020	WP_010881454.1			145	DUF721 domain-containing protein
TPANIC_0007	TPANIC_RS00035	N/A (pseudo)	TPANIC_0007		416	DUF3798 domain-containing protein	internal stop
TPANIC_0013	TPANIC_RS00050	WP_014342231.1	TPANIC_0013		410	DUF3798 domain-containing protein
TPANIC_0033	TPANIC_RS00165	WP_014342238.1	TPANIC_0033		222	DUF1361 domain-containing protein
TPANIC_0087	TPANIC_RS00425	WP_014342264.1		TP_0087	187	DUF192 domain-containing protein
TPANIC_0110	TPANIC_RS00555	WP_010881559.1	TPANIC_0110		577	DUF5312 domain-containing protein
TPANIC_0127	TPANIC_RS05195	WP_159076129.1			215	DUF2715 domain-containing protein
TPANIC_0147	TPANIC_RS00755	WP_010881594.1	TPANIC_0147		619	DUF1926 domain-containing protein
TPANIC_0174	TPANIC_RS00880	WP_014342313.1			506	DUF115 domain-containing protein
TPANIC_0312	TPANIC_RS01540	WP_010881761.1	TPANIC_0312		337	DUF368 domain-containing protein
TPANIC_0346	TPANIC_RS01695	WP_010881794.1			233	DUF2715 domain-containing protein
TPANIC_0359	TPANIC_RS01755	WP_010881807.1		TP_0359	211	DUF4912 domain-containing protein
TPANIC_0479	TPANIC_RS02330	WP_010881928.1	TPANIC_0479		224	DUF2715 domain-containing protein
TPANIC_0480	TPANIC_RS02335	WP_010881929.1	TPANIC_0480		162	DUF2062 domain-containing protein
TPANIC_0557	TPANIC_RS02745	WP_010882004.1	TPANIC_0557		237	DUF1007 family protein
TPANIC_0565	TPANIC_RS05320	WP_014342806.1			405	DUF459 domain-containing protein
TPANIC_0594	TPANIC_RS02935	WP_014342808.1	TPANIC_0594		219	DUF2147 domain-containing protein
TPANIC_0617	TPANIC_RS03050	WP_158296018.1		TP_0617	109	DUF2715 domain-containing protein
TPANIC_0618	TPANIC_RS03055	WP_014342809.1			129	DUF2715 domain-containing protein
TPANIC_0619**** / TPANIC_0315****	TPANIC_RS03060	WP_025267598.1	TPANIC_0619		271	DUF2715 domain-containing protein
TPANIC_0698	TPANIC_RS03470	WP_010882143.1			181	DUF2715 domain-containing protein
TPANIC_0762	TPANIC_RS03770	WP_075743348.1	TPANIC_0762		403	DUF115 domain-containing protein
TPANIC_0829	TPANIC_RS04100	WP_010882273.1	TPANIC_0829		294	DUF2225 domain-containing protein
TPANIC_0839	TPANIC_RS04150	WP_010882283.1	TPANIC_0839		335	DUF4097 family beta strand repeat-containing protein
TPANIC_0845	TPANIC_RS04180	WP_014342608.1		TP_0845	177	DUF188 domain-containing protein
TPANIC_0851	TPANIC_RS04210	WP_010882295.1	TPANIC_0851		724	DUF4954 family protein
TPANIC_0878	TPANIC_RS04330	WP_010882321.1			316	DUF4340 domain-containing protein
TPANIC_0895	TPANIC_RS04415	WP_010882338.1	TPANIC_0895		168	DUF302 domain-containing protein
TPANIC_0930	TPANIC_RS04580	WP_010882373.1			573	DUF115 domain-containing protein
TPANIC_1002	TPANIC_RS04945	WP_014342691.1	TPANIC_1002		251	DUF2259 domain-containing protein
N/A	TPANIC_RS00325	WP_010881516.1	TPANIC_RS00325		393	tetratricopeptide repeat protein
N/A	TPANIC_RS01325	WP_014342345.1	TPANIC_RS01325	Previous annotation TP_0263	544	fibronectin type III domain-containing protein
N/A	TPANIC_RS02215	WP_014342432.1	TPANIC_RS02215		116	zinc ribbon domain-containing protein
N/A	TPANIC_RS05275	WP_080511233.1			123	helix-turn-helix domain-containing protein
TPANIC_0020	TPANIC_RS00075	WP_012460510.1	TPANIC_0020		707	VWA domain-containing protein
TPANIC_0047	TPANIC_RS00230	WP_010881496.1	TPANIC_0047		173	YaaR family protein
TPANIC_0095	TPANIC_RS00465	WP_010881544.1	TPANIC_0095		648	tetratricopeptide repeat protein
TPANIC_0152	TPANIC_RS00780	WP_014342780.1	TPANIC_0152		494	SLBB domain-containing protein
TPANIC_0220	TPANIC_RS01095	WP_010881668.1	TPANIC_0220		108	STAS domain-containing protein
TPANIC_0225	TPANIC_RS01115	WP_010881673.1	TPANIC_0225		246	leucine-rich repeat domain-containing protein
TPANIC_0233	TPANIC_RS01170	WP_010881681.1	TPANIC_0233		181	STAS domain-containing protein
TPANIC_0246	TPANIC_RS01245	WP_010881694.1		TP_0246	597	VWA domain-containing protein
TPANIC_0260	TPANIC_RS01310	WP_010881709.1	TPANIC_0260		448	SH3 domain-containing protein
TPANIC_0268	TPANIC_RS01365	WP_010881717.1	TPANIC_0268		217	tetratricopeptide repeat protein
TPANIC_0282	TPANIC_RS01420	WP_010881731.1	TPANIC_0282		239	tetratricopeptide repeat protein
TPANIC_0307	TPANIC_RS01520	WP_010881756.1	TPANIC_0307		342	PASTA domain-containing protein
TPANIC_0334	TPANIC_RS01635	WP_010881782.1	TPANIC_0334		405	helix-turn-helix domain-containing protein
TPANIC_0352	TPANIC_RS01725	WP_010881800.1	TPANIC_0352		85	YdbC family protein
TPANIC_0374	TPANIC_RS01835	WP_010881822.1	TPANIC_0374		791	tetratricopeptide repeat protein
TPANIC_0381	TPANIC_RS01865	WP_010881829.1	TPANIC_0381		238	TIGR02206 family membrane protein
TPANIC_0392	TPANIC_RS01915	WP_013945050.1	TPANIC_0392		268	tetratricopeptide repeat protein
TPANIC_0405	TPANIC_RS01980	WP_014342410.1	TPANIC_0405		174	pentapeptide repeat-containing protein
TPANIC_0412	TPANIC_RS02015	WP_010881860.1	TPANIC_0412		101	PUR family DNA/RNA-binding protein
TPANIC_0421	TPANIC_RS02055	WP_010881869.1	TPANIC_0421		683	tetratricopeptide repeat protein
TPANIC_0453	TPANIC_RS02210	WP_010881902.1	TPANIC_0453		287	membrane protein
TPANIC_0460	TPANIC_RS02250	WP_010881909.1		TP_0460	235	tetratricopeptide repeat protein
TPANIC_0461	TPANIC_RS02255	WP_010881910.1	TPANIC_0461		119	helix-turn-helix domain-containing protein
TPANIC_0468	TPANIC_RS02280	WP_012460554.1	TPANIC_0468		650	tetratricopeptide repeat protein
TPANIC_0470	TPANIC_RS02285	WP_010881919.1	TPANIC_0470		369	tetratricopeptide repeat protein
TPANIC_0471	TPANIC_RS02290	WP_010881920.1	TPANIC_0471		469	tetratricopeptide repeat protein
TPANIC_0481	TPANIC_RS02340	WP_014342801.1	TPANIC_0481		749	TIGR03545 family protein
TPANIC_0483	TPANIC_RS02345	WP_014505516.1	TPANIC_0483		374	fibronectin type III domain-containing protein
TPANIC_0494	TPANIC_RS02410	WP_010881943.1	TPANIC_0494		273	zinc ribbon domain-containing protein
TPANIC_0496	TPANIC_RS02415	WP_063353235.1	TPANIC_0496		314	tetratricopeptide repeat protein
TPANIC_0502	TPANIC_RS02445	WP_010881951.1	TPANIC_0502		298	ankyrin repeat domain-containing protein
TPANIC_0548	TPANIC_RS02695	WP_010881995.1	TPANIC_0548		434	UPF0164 family protein
TPANIC_0561	TPANIC_RS02765	WP_014342486.1	TPANIC_0561		306	YgcG family protein
TPANIC_0563	TPANIC_RS02775	WP_010882010.1	TPANIC_0563		137	J domain-containing protein
TPANIC_0570	TPANIC_RS02815	WP_010882017.1	TPANIC_0570		281	TPM domain-containing protein
TPANIC_0571	TPANIC_RS02820	WP_010882018.1	TPANIC_0571		221	LemA family protein
TPANIC_0599	TPANIC_RS02955	WP_010882045.1	TPANIC_0599		218	CpXC domain-containing protein
TPANIC_0608	TPANIC_RS03000	WP_010882054.1	TPANIC_0608		296	HEAT repeat domain-containing protein
TPANIC_0622	TPANIC_RS03075	WP_010882068.1	TPANIC_0622		593	tetratricopeptide repeat protein
TPANIC_0648	TPANIC_RS03210	WP_010882093.1	TPANIC_0648		682	tetratricopeptide repeat protein
TPANIC_0668	TPANIC_RS03310	WP_010882113.1		TP_0668	202	YggT family protein
TPANIC_0675	TPANIC_RS03345	WP_010882120.1	TPANIC_0675		332	TraB/GumN family protein
TPANIC_0733	TPANIC_RS03635	WP_010882178.1	TPANIC_0733		219	outer membrane beta-barrel protein
TPANIC_0750	TPANIC_RS03715	WP_010882195.1	TPANIC_0750		223	VWA domain-containing protein
TPANIC_0779	TPANIC_RS03865	WP_010882224.1	TPANIC_0779		214	DedA family protein
TPANIC_0820	TPANIC_RS04055	WP_010882264.1	TPANIC_0820		256	tetratricopeptide repeat protein
TPANIC_0827	TPANIC_RS04090	WP_014342597.1	TPANIC_0827		320	CdaR family protein
TPANIC_0835	TPANIC_RS04130	WP_010882279.1	TPANIC_0835		934	ankyrin repeat domain-containing protein
TPANIC_0843	TPANIC_RS04170	WP_010882287.1	TPANIC_0843		274	J domain-containing protein
TPANIC_0856	TPANIC_RS04235	WP_014342833.1	TPANIC_0856		394	UPF0164 family protein
TPANIC_0858	TPANIC_RS04240	WP_010882302.1	TPANIC_0858		408	UPF0164 family protein
TPANIC_0859	TPANIC_RS04245	WP_014342835.1		TP_0859	494	UPF0164 family protein
TPANIC_0865	TPANIC_RS04270	WP_010882309.1	TPANIC_0865		479	UPF0164 family protein
TPANIC_0866	TPANIC_RS04275	WP_014342837.1	TPANIC_0866		643	ATP-binding protein
TPANIC_0882	TPANIC_RS04350	WP_010882325.1	TPANIC_0882		500	HEAT repeat domain-containing protein
TPANIC_0906	TPANIC_RS04455	WP_010882349.1	TPANIC_0906		80	KH domain-containing protein
TPANIC_0915	TPANIC_RS04505	WP_010882358.1	TPANIC_0915		444	tetratricopeptide repeat protein
TPANIC_0920	TPANIC_RS04525	WP_010882363.1	TPANIC_0920		809	tetratricopeptide repeat protein
TPANIC_0923	TPANIC_RS04540	WP_014342645.1		TP_0923	340	PEGA domain-containing protein
TPANIC_0953	TPANIC_RS04695	WP_014342849.1	TPANIC_0953		392	TraB/GumN family protein
TPANIC_0954	TPANIC_RS04700	WP_010882398.1	TPANIC_0954		478	tetratricopeptide repeat protein
TPANIC_0988	TPANIC_RS04865	WP_014342681.1		TP_0988	199	MarC family protein
TPANIC_0990	TPANIC_RS04875	WP_010882434.1	TPANIC_0990		1033	tetratricopeptide repeat protein
** Annotated as hypothetical proteins in the original NCBI July 2021 proteome annotation; now annotated as major outer sheath proteins (unknown function)
*** Annotated as hypothetical protein in the original NCBI July 2021 proteome annotation; now annotated as penicillin-binding Tp47 domain A-containing protein (protein function remains to be determined)
**** NOTE: Protein identified as TPANIC_0619 may be TPANIC_0619, TPANIC_0315, or both (both proteins contain the single identified peptide)
# NOTE: Protein identified as TPANIC_0117 may be TPANIC_0117, TPANIC_0131, or both (both proteins contain the identified peptides)
