# Supplementary material for: Deep proteome coverage advances knowledge of Treponema pallidum protein expression profiles during infection
Source: Sci Rep. 2023 Oct 25;13:18259. doi: 10.1038/s41598-023-45219-8 (PMC10600179; doi:10.1038/s41598-023-45219-8)
Supplement: Supplementary file 12 — Supplementary Table S11. [file 41598_2023_45219_MOESM12_ESM.xlsx]

## Sheet: Sample 10
Supplementary Table S11. Relative abundances of proteins detected in the optimized T. pallidum sample 10.
Predicted or known surface-exposed OMPs
Average (mean) MaxLFQ intensity = 5.34E+08
Proteins are listed from most abundant to least abundant
LFQ Rank	Old Locus Tag	New Locus Tag	Functional Annotation (Nichols strain NC_021490)	Protein ID	Protein Length	Coverage	Protein Probability	Top Peptide Probability	Combined Total Peptides	Combined Spectral Count	Combined Unique Spectral Count	Combined Total Spectral Count	Spectral Count	Unique Spectral Count	Total Spectral Count	MaxLFQ Intensity
1	TPANIC_0509	TPANIC_RS02490	redoxin domain-containing protein	WP_010881958.1	188	83	1	0.999	19	1278	1278	1278	379	379	379	19486832600
2	TPANIC_1013	TPANIC_RS05000	co-chaperone GroES	WP_010882457.1	88	100	1	0.999	9	542	542	542	165	165	165	15389894700
3	TPANIC_0925	TPANIC_RS04560	flavodoxin	WP_010882368.1	146	96.6	1	0.999	5	322	322	322	96	96	96	14793236500
4	TPANIC_0030	TPANIC_RS00150	chaperonin GroEL	WP_010881479.1	544	99.1	1	0.999	36	4243	4243	4243	825	825	825	13359450100
5	TPANIC_1038	TPANIC_RS05130	DNA starvation/stationary phase protection protein	WP_010882482.1	177	55.4	1	0.999	8	376	376	376	159	159	159	9886997500
6	TPANIC_0870	TPANIC_RS04295	flagellin	WP_010882313.1	285	88.1	1	0.999	12	353	202	353	155	92	155	9807633400
7	TPANIC_0171	TPANIC_RS00870	FMN-binding protein	WP_010881618.1	161	91.5	1	0.999	6	266	0	266	147	0	147	9270252500
8	TPANIC_0574	TPANIC_RS02830	penicillin-binding Tp47 domain A-containing protein	WP_010882021.1	434	88	1	0.999	33	3617	3617	3617	609	609	609	8776474600
9	TPANIC_0684	TPANIC_RS03395	substrate-binding domain-containing protein	WP_010882129.1	403	99.5	1	0.999	24	1480	1480	1480	256	256	256	8357521400
10	TPANIC_0777	TPANIC_RS03855	hypothetical protein	WP_010882222.1	74	94.6	1	0.999	7	252	252	252	90	90	90	6221886500
11	TPANIC_0919	TPANIC_RS04520	thioredoxin	WP_010882362.1	105	74.3	1	0.999	5	209	209	209	95	95	95	6034122800
12	TPANIC_0984	TPANIC_RS04845	molecular chaperone HtpG	WP_010882428.1	639	83.4	1	0.999	35	617	617	715	200	200	222	4841078300
13	TPANIC_0249	TPANIC_RS01260	flagellar filament outer layer protein FlaA	WP_010881697.1	350	96	1	0.999	17	619	619	619	166	166	166	4417662500
14	TPANIC_0844	TPANIC_RS04175	type I glyceraldehyde-3-phosphate dehydrogenase	WP_010882288.1	350	94	1	0.999	24	1013	1004	1013	254	246	254	3922701570
15	TPANIC_0365	TPANIC_RS01780	chemotaxis protein CheX	WP_010881813.1	154	77.9	1	0.999	7	276	276	276	40	40	40	3774474240
16	TPANIC_0122	TPANIC_RS00615	phosphoenolpyruvate carboxykinase (GTP)	WP_010881571.1	618	98.4	1	0.999	28	627	627	627	223	223	223	3684628740
17	TPANIC_0748	TPANIC_RS03710	cytoplasmic filament protein CfpA	WP_010882193.1	678	93.7	1	0.999	39	713	713	713	357	357	357	3618529540
18	TPANIC_0862	TPANIC_RS04255	FKBP-type peptidyl-prolyl cis-trans isomerase	WP_010882306.1	264	88.3	1	0.999	12	267	267	267	92	92	92	3548491260
19	TPANIC_0792	TPANIC_RS03925	flagellin	WP_010882237.1	286	82.2	1	0.999	11	232	232	258	60	60	78	3274014720
20	TPANIC_0662	TPANIC_RS03275	class II fructose-1,6-bisphosphate aldolase	WP_010882107.1	332	73.5	1	0.999	17	1423	1423	1423	308	308	308	3182916100
21	TPANIC_0823	TPANIC_RS04070	desulfoferrodoxin (rbo)	WP_010882267.1	128	96.1	1	0.999	6	315	315	315	115	115	115	3114717950
22	TPANIC_0435	TPANIC_RS02120	copper resistance protein NlpE	WP_010881883.1	156	78.2	1	0.999	9	168	168	168	80	80	80	3048932100
23	TPANIC_0037	TPANIC_RS00185	D-2-hydroxyacid dehydrogenase	WP_010881486.1	331	84.3	1	0.999	15	444	444	444	151	151	151	2962267390
24	TPANIC_0187	TPANIC_RS00930	elongation factor Tu	WP_010881634.1	495	98.6	1	0.999	20	1187	0	1187	270	0	270	2309647620
25	TPANIC_0939	TPANIC_RS04625	pyruvate:ferredoxin (flavodoxin) oxidoreductase	WP_010882382.1	1184	82.9	1	0.999	43	654	654	654	254	254	254	2262323970
26	TPANIC_0366	TPANIC_RS01785	response regulator	WP_010881814.1	144	91.7	1	0.999	9	225	225	225	104	104	104	2055196290
27	TPANIC_0768	TPANIC_RS03800	membrane protein TmpA	WP_010882213.1	345	98.6	1	0.999	16	787	787	787	236	236	236	1991385090
28	TPANIC_0216	TPANIC_RS01075	molecular chaperone DnaK	WP_010881664.1	635	89.9	1	0.999	29	1491	1491	1491	351	351	351	1663284860
29	TPANIC_0747	TPANIC_RS03705	hypothetical protein	WP_010882192.1	344	85.5	1	0.999	20	423	423	423	126	126	126	1646734340
30	TPANIC_0817	TPANIC_RS04045	phosphopyruvate hydratase	WP_010882261.1	432	90.5	1	0.999	16	520	520	520	122	122	122	1640672510
31	TPANIC_0664	TPANIC_RS03285	flagellar filament outer layer protein FlaA	WP_010882109.1	241	96.7	1	0.999	11	150	150	150	96	96	96	1363620100
32	TPANIC_0240	TPANIC_RS01215	50S ribosomal protein L7/L12	WP_010881688.1	129	69.8	1	0.999	4	169	169	169	49	49	49	1330118400
33	TPANIC_0663	TPANIC_RS03280	flagellar filament outer layer protein FlaA	WP_014342815.1	242	97.9	1	0.999	7	176	176	176	92	92	92	1253163650
34	TPANIC_0225	TPANIC_RS01115	leucine-rich repeat domain-containing protein	WP_010881673.1	246	78	1	0.999	13	204	204	204	98	98	98	1115517700
35	TPANIC_0971	TPANIC_RS04780	iron transporter	WP_010882415.1	204	60.8	1	0.999	5	147	147	147	42	42	42	1098039810
36	TPANIC_0608	TPANIC_RS03000	HEAT repeat domain-containing protein	WP_010882054.1	296	74.4	1	0.999	6	129	0	129	46	0	46	1027217020
37	TPANIC_0063	TPANIC_RS00305	30S ribosomal protein S6	WP_010881512.1	93	88.2	1	0.999	7	211	211	211	47	47	47	969314370
38	TPANIC_0746	TPANIC_RS03700	pyruvate, phosphate dikinase	WP_010882191.1	901	82.9	1	0.999	28	427	427	427	172	172	172	966627840
39	TPANIC_0538	TPANIC_RS02640	phosphoglycerate kinase	WP_010881985.1	418	88.5	1	0.999	17	330	0	330	116	0	116	906755840
40	TPANIC_0769	TPANIC_RS05500	LysM peptidoglycan-binding domain-containing protein	WP_010882214.1	325	88.3	1	0.999	16	258	199	258	125	98	125	868657470
41	TPANIC_0168	TPANIC_RS00855	2,3-diphosphoglycerate-dependent phosphoglycerate mutase	WP_010881615.1	251	95.6	1	0.999	10	328	328	328	62	62	62	826091520
42	TPANIC_0298	TPANIC_RS01480	BMP family ABC transporter substrate-binding protein	WP_010881747.1	343	93	1	0.999	11	208	208	208	58	58	58	821334720
43	TPANIC_0104	TPANIC_RS00510	NAD nucleotidase	WP_010881553.1	593	73.5	1	0.999	24	284	284	284	132	132	132	804304260
44	TPANIC_0056	TPANIC_RS00275	sodium-extruding oxaloacetate decarboxylase subunit alpha	WP_010881505.1	593	78.1	1	0.999	19	258	258	258	114	114	114	788641470
45	TPANIC_0060	TPANIC_RS00290	50S ribosomal protein L9	WP_010881509.1	156	92.9	1	0.9987	9	93	93	93	40	40	40	776340860
46	TPANIC_0560	TPANIC_RS02760	transketolase	WP_014342805.1	661	82.6	1	0.999	22	401	401	401	153	153	153	772674880
47	TPANIC_0437	TPANIC_RS02130	hypothetical protein	WP_010881885.1	176	91.5	1	0.999	3	149	149	149	71	71	71	763715070
48	TPANIC_0203	TPANIC_RS01005	30S ribosomal protein S8	WP_010881650.1	132	100	1	0.999	5	58	58	58	31	31	31	735749380
49	TPANIC_0053	TPANIC_RS00260	ribonucleotide-diphosphate reductase subunit beta	WP_010881502.1	351	81.5	1	0.999	14	247	247	247	82	82	82	718861060
50	TPANIC_0105	TPANIC_RS00515	DNA polymerase I	WP_010881554.1	997	70	1	0.9982	9	22	22	22	18	18	18	710526850
51	TPANIC_0007	TPANIC_RS00035	DUF3798 domain-containing protein	Pseudo protein	415	66.7	1	0.999	12	287	133	287	91	53	91	652701440
52	TPANIC_0847	TPANIC_RS04190	hypothetical protein	WP_014342609.1	111	83.8	1	0.999	5	87	87	87	13	13	13	639889410
53	TPANIC_0259	TPANIC_RS01305	LysM peptidoglycan-binding domain-containing protein	WP_010881708.1	203	100	1	0.999	4	101	101	101	36	36	36	613786940
54	TPANIC_0908	TPANIC_RS04465	tRNA (guanosine(37)-N1)-methyltransferase TrmD	WP_010882351.1	250	81.6	1	0.991	4	6	6	6	3	3	3	594189250
55	TPANIC_0921	TPANIC_RS04530	FAD-dependent oxidoreductase	WP_010882364.1	445	84.9	1	0.999	20	311	311	311	126	126	126	591372290
56	TPANIC_0094	TPANIC_RS00460	phosphate acetyltransferase	WP_010881543.1	336	89	1	0.999	12	303	303	303	63	63	63	583334980
57	TPANIC_0947	TPANIC_RS04660	peptidylprolyl isomerase	WP_010882390.1	215	82.8	1	0.999	7	64	64	64	32	32	32	582700670
58	TPANIC_0202	TPANIC_RS05225	type Z 30S ribosomal protein S14	WP_010881649.1	61	90.2	1	0.999	4	30	30	30	17	17	17	582669820
59	TPANIC_0115	TPANIC_RS00580	bifunctional hydroxymethylpyrimidine kinase/phosphomethylpyrimidine kinase	WP_010881564.1	269	85.1	1	0.999	12	489	489	489	88	88	88	569768380
60	TPANIC_0257	TPANIC_RS01295	glycerophosphodiester phosphodiesterase	WP_010881706.1	356	91.6	1	0.999	18	273	273	273	85	85	85	546046720
61	TPANIC_0363	TPANIC_RS01770	chemotaxis protein CheA	WP_014505476.1	810	73.1	1	0.999	23	389	12	389	131	7	131	540834180
62	TPANIC_0163	TPANIC_RS00830	transition metal ABC transporter substrate-binding protein TroA	WP_010881610.1	308	85.4	1	0.999	12	287	287	287	80	80	80	529120448
63	TPANIC_0767	TPANIC_RS03795	elongation factor G	WP_010882212.1	695	77.1	1	0.999	22	405	405	405	106	106	106	511005408
64	TPANIC_0868	TPANIC_RS04285	flagellin	WP_010882311.1	286	90.6	1	0.999	8	115	115	240	48	48	93	487258816
65	TPANIC_0605	TPANIC_RS02985	translation elongation factor Ts	WP_010882051.1	290	99	1	0.999	15	330	330	330	113	113	113	485445920
66	TPANIC_0179	TPANIC_RS00895	hypothetical protein	WP_010881626.1	627	64	1	0.999	19	422	422	422	138	138	138	481545664
67	TPANIC_0400	TPANIC_RS01955	flagellar motor switch protein FliG	WP_010881848.1	352	76.1	1	0.999	7	92	92	92	18	18	18	477043616
68	TPANIC_0965	TPANIC_RS04755	efflux RND transporter periplasmic adaptor subunit	WP_010882409.1	320	87.5	1	0.999	12	233	233	233	128	128	128	476179648
69	TPANIC_0197	TPANIC_RS00980	50S ribosomal protein L29	WP_010881644.1	72	84.7	1	0.999	4	86	86	86	27	27	27	471807104
70	TPANIC_0556	TPANIC_RS02740	aspartate--ammonia ligase	WP_010882003.1	330	92.7	1	0.999	15	240	240	240	61	61	61	462030016
71	TPANIC_0242	TPANIC_RS01225	DNA-directed RNA polymerase subunit beta'	WP_010881690.1	1416	90.7	1	0.999	49	454	454	454	211	211	211	452433888
72	TPANIC_0628	TPANIC_RS03105	nicotinate phosphoribosyltransferase	WP_010882074.1	493	70.2	1	0.999	10	225	225	225	99	99	99	448640480
73	TPANIC_0112	TPANIC_RS00565	aminopeptidase C	WP_010881561.1	450	90	1	0.999	14	304	304	304	84	84	84	446558176
74	TPANIC_0633	TPANIC_RS03130	bifunctional methionine sulfoxide reductase B/A protein	WP_014342813.1	291	78.7	1	0.999	10	111	111	111	49	49	49	431170944
75	TPANIC_0720	TPANIC_RS03575	flagellar motor switch protein FliN	WP_010882165.1	348	30.5	1	0.999	5	96	96	96	29	29	29	420016128
76	TPANIC_0978	TPANIC_RS04815	signal peptidase II	WP_010882422.1	197	55.8	1	0.999	7	70	70	70	37	37	37	415737472
77	TPANIC_0424	TPANIC_RS02070	V-type ATP synthase subunit E	WP_014342419.1	204	100	1	0.999	9	162	29	162	50	4	50	412312384
78	TPANIC_0476	TPANIC_RS02315	acetate kinase	WP_010881925.1	448	84.8	1	0.999	18	342	342	342	118	118	118	410851936
79	TPANIC_0505	TPANIC_RS02455	hexokinase	WP_010881954.1	444	80	1	0.999	13	486	486	486	186	186	186	409824544
80	TPANIC_0319	TPANIC_RS01565	BMP family protein	WP_010881767.1	353	81.6	1	0.999	14	352	352	352	80	80	80	387513184
81	TPANIC_0448	TPANIC_RS02185	uracil phosphoribosyltransferase	WP_010881896.1	360	100	1	0.999	10	84	84	84	43	43	43	384479008
82	TPANIC_0525	TPANIC_RS02570	elongation factor P	WP_010881973.1	187	89.3	1	0.999	8	150	150	150	62	62	62	384428192
83	TPANIC_0488	TPANIC_RS02370	methyl-accepting chemotaxis protein	WP_010881937.1	845	78.1	1	0.999	22	378	331	378	164	143	164	380244256
84	TPANIC_0233	TPANIC_RS01170	STAS domain-containing protein	WP_010881681.1	181	67.4	1	0.999	6	156	156	156	55	55	55	375147328
85	TPANIC_0331	TPANIC_RS01625	decarboxylating NADP(+)-dependent phosphogluconate dehydrogenase	WP_010881779.1	488	87.3	1	0.999	11	139	139	139	41	41	41	372001344
86	TPANIC_0821	TPANIC_RS04060	MetQ/NlpA family ABC transporter substrate-binding protein	WP_010882265.1	268	78.4	1	0.999	6	287	287	287	41	41	41	371795392
87	TPANIC_0568	TPANIC_RS02805	bifunctional 4-hydroxy-2-oxoglutarate aldolase/2-dehydro-3-deoxy-phosphogluconate aldolase	WP_010882015.1	210	64.3	1	0.999	9	187	187	187	29	29	29	371019296
88	TPANIC_0108	TPANIC_RS00530	ATP-dependent 6-phosphofructokinase	WP_010881557.1	461	72.9	1	0.999	16	311	311	311	107	107	107	366337984
89	TPANIC_0606	TPANIC_RS02990	30S ribosomal protein S2	WP_010882052.1	291	88.3	1	0.999	7	121	121	121	42	42	42	357038464
90	TPANIC_0241	TPANIC_RS01220	DNA-directed RNA polymerase subunit beta	WP_010881689.1	1178	92.3	1	0.999	40	379	379	379	189	189	189	356995744
91	TPANIC_0084	TPANIC_RS00410	hypothetical protein	WP_010881533.1	77	67.5	1	0.999	9	214	214	214	89	89	89	356798144
92	TPANIC_0244	TPANIC_RS01235	30S ribosomal protein S7	WP_010881692.1	156	94.2	1	0.999	7	144	144	144	44	44	44	352704704
93	TPANIC_0426	TPANIC_RS02080	V-type ATP synthase subunit A	WP_010881874.1	589	90.7	1	0.999	17	219	219	219	96	96	96	351518368
94	TPANIC_0722	TPANIC_RS03585	flagellar basal body-associated FliL family protein	WP_010882167.1	182	97.3	1	0.9989	7	62	62	62	34	34	34	345904192
95	TPANIC_0018	TPANIC_RS00070	transcription elongation factor GreA	WP_014342760.1	893	95.4	1	0.999	40	218	218	218	123	123	123	345536832
96	TPANIC_0736	TPANIC_RS03650	sulfide/dihydroorotate dehydrogenase-like FAD/NAD-binding protein	WP_014342556.1	282	82.3	1	0.999	8	60	0	60	32	0	32	314312480
97	TPANIC_0215	TPANIC_RS01070	nucleotide exchange factor GrpE	WP_010881663.1	220	82.7	1	0.999	15	230	230	230	51	51	51	313472064
98	TPANIC_0906	TPANIC_RS04455	KH domain-containing protein	WP_010882349.1	80	100	1	0.999	3	75	0	75	30	0	30	313042944
99	TPANIC_0188	TPANIC_RS00935	30S ribosomal protein S10	WP_010881635.1	102	97.1	1	0.999	3	84	84	84	20	20	20	312300832
100	TPANIC_0201	TPANIC_RS01000	50S ribosomal protein L5	WP_014342323.1	185	96.2	1	0.999	7	147	147	147	31	31	31	310921632
101	TPANIC_0604	TPANIC_RS02980	ribosome recycling factor	WP_010882050.1	183	78.7	1	0.999	9	169	169	169	60	60	60	303455328
102	TPANIC_0214	TPANIC_RS01065	hypothetical protein	WP_010881662.1	65	84.6	1	0.999	3	55	55	55	18	18	18	297677760
103	TPANIC_0506	TPANIC_RS02475	trigger factor	WP_010881955.1	442	89.1	1	0.999	14	134	134	134	38	38	38	295442304
104	TPANIC_0100	TPANIC_RS00490	TlpA family protein disulfide reductase	WP_010881549.1	200	87	1	0.999	9	134	134	134	44	44	44	295352608
105	TPANIC_0071	TPANIC_RS00345	ATP-dependent chaperone ClpB	WP_010881520.1	878	90.8	1	0.999	38	442	424	442	130	124	130	292339808
106	TPANIC_0237	TPANIC_RS01200	50S ribosomal protein L11	WP_010881685.1	146	95.2	1	0.999	4	109	109	109	17	17	17	291328192
107	TPANIC_0206	TPANIC_RS01020	30S ribosomal protein S5	WP_010881653.1	172	86.6	1	0.999	9	114	114	114	48	48	48	288819840
108	TPANIC_0486	TPANIC_RS02360	hypothetical protein	WP_012460559.1	531	98.1	1	0.999	23	284	284	284	120	120	120	288265920
109	TPANIC_0372	TPANIC_RS01825	50S ribosomal protein L25/general stress protein Ctc	WP_010881820.1	196	89.8	1	0.999	6	140	140	140	29	29	29	287916160
110	TPANIC_0494	TPANIC_RS02410	zinc ribbon domain-containing protein	WP_010881943.1	273	97.1	1	0.999	16	230	230	230	84	84	84	286830560
111	TPANIC_1025	TPANIC_RS05065	50S ribosomal protein L13	WP_010882469.1	142	95.1	1	0.999	6	52	52	52	12	12	12	283810592
112	TPANIC_0239	TPANIC_RS01210	50S ribosomal protein L10	WP_010881687.1	180	76.7	1	0.999	6	86	86	86	49	49	49	277835808
113	TPANIC_0042	TPANIC_RS00205	LysM peptidoglycan-binding domain-containing protein	WP_010881491.1	310	90.3	1	0.999	14	410	410	410	94	94	94	272640640
114	TPANIC_0814	TPANIC_RS04030	thioredoxin-disulfide reductase	WP_010882258.1	307	76.5	1	0.999	9	271	271	271	55	55	55	269593088
115	TPANIC_0993	TPANIC_RS04890	septal ring lytic transglycosylase RlpA family protein	Pseudo protein	341	85.9	1	0.999	13	234	16	234	39	5	39	269243264
116	TPANIC_0478	TPANIC_RS02325	glucose-6-phosphate dehydrogenase	WP_010881927.1	515	84.3	1	0.999	19	177	177	177	78	78	78	264466656
117	TPANIC_0611	TPANIC_RS03020	Fe-S cluster assembly ATPase SufC	WP_010882057.1	259	89.6	1	0.999	13	278	278	278	78	78	78	264378272
118	TPANIC_0770	TPANIC_RS03810	DEAD/DEAH box helicase	WP_010882215.1	649	77.8	1	0.999	15	75	75	75	38	38	38	260023856
119	TPANIC_0212	TPANIC_RS01055	DNA-directed RNA polymerase subunit alpha	WP_010881660.1	351	80.9	1	0.999	15	220	220	220	64	64	64	259087136
120	TPANIC_0204	TPANIC_RS01010	50S ribosomal protein L6	WP_010881651.1	179	78.8	1	0.999	8	130	130	130	52	52	52	258870576
121	TPANIC_0207	TPANIC_RS01030	50S ribosomal protein L15	WP_010881655.1	153	99.3	1	0.999	4	71	71	71	20	20	20	252015760
122	TPANIC_0461	TPANIC_RS02255	helix-turn-helix domain-containing protein	WP_010881910.1	119	88.2	1	0.999	4	31	31	31	8	8	8	247355936
123	TPANIC_0837	TPANIC_RS04140	threonine--tRNA ligase	WP_010882281.1	592	79.6	1	0.999	13	101	0	101	46	0	46	244427392
124	TPANIC_0261	TPANIC_RS01315	cyclic nucleotide-binding domain-containing protein	WP_010881710.1	347	85.6	1	0.999	10	135	135	135	50	50	50	241994352
125	TPANIC_0468	TPANIC_RS02280	tetratricopeptide repeat protein	WP_012460554.1	650	70.9	1	0.999	23	302	302	302	115	115	115	233695440
126	TPANIC_0061	TPANIC_RS00295	30S ribosomal protein S18	WP_010881510.1	99	90.9	1	0.999	3	107	107	107	34	34	34	230573600
127	TPANIC_0475	TPANIC_RS02310	glucose-6-phosphate isomerase	WP_010881924.1	535	68.4	1	0.999	15	303	303	303	59	59	59	217030368
128	TPANIC_0655	TPANIC_RS03245	extracellular solute-binding protein	WP_010882100.1	348	72.1	1	0.999	6	40	40	40	17	17	17	216041328
129	TPANIC_0692	TPANIC_RS03435	recombinase RecA	WP_014342817.1	407	82.8	1	0.999	13	176	176	176	42	42	42	213775744
130	TPANIC_0537	TPANIC_RS02635	triose-phosphate isomerase	WP_010881984.1	249	69.1	1	0.999	7	247	247	247	54	54	54	195764128
131	TPANIC_0614	TPANIC_RS03035	cysteine desulfurase	WP_010882060.1	404	55	1	0.999	7	106	106	106	37	37	37	194475440
132	TPANIC_1016	TPANIC_RS05015	peptidyl-prolyl cis-trans isomerase	WP_010882460.1	361	83.9	1	0.999	13	201	201	201	72	72	72	192735760
133	TPANIC_0453	TPANIC_RS02210	membrane protein	WP_010881902.1	287	97.9	1	0.999	11	248	248	248	58	58	58	192642208
134	TPANIC_0909	TPANIC_RS04470	50S ribosomal protein L19	WP_010882352.1	123	79.7	1	0.999	3	68	68	68	20	20	20	190384784
135	TPANIC_0427	TPANIC_RS02085	V-type ATP synthase subunit B	WP_010881875.1	430	75.1	1	0.999	13	124	124	124	73	73	73	189744880
136	TPANIC_0354	TPANIC_RS01735	dTMP kinase	WP_010881802.1	208	84.1	1	0.999	5	35	35	35	18	18	18	188321760
137	TPANIC_0542	TPANIC_RS02660	diphosphate--fructose-6-phosphate 1-phosphotransferase	WP_010881989.1	573	80.3	1	0.999	21	319	319	319	121	121	121	186680576
138	TPANIC_0996	TPANIC_RS04910	hypothetical protein	WP_010882440.1	538	87.9	1	0.999	14	129	129	129	65	65	65	185535088
139	TPANIC_0838	TPANIC_RS04145	ATP-binding cassette domain-containing protein	WP_014342829.1	554	77.8	1	0.999	14	208	0	208	70	0	70	184237744
140	TPANIC_0772	TPANIC_RS03820	hypothetical protein	WP_010882217.1	274	79.2	1	0.999	3	53	53	53	25	25	25	178784688
141	TPANIC_0279	TPANIC_RS01415	30S ribosomal protein S1	WP_010881728.1	829	87.9	1	0.999	18	228	0	228	97	0	97	171210896
142	TPANIC_0524	TPANIC_RS02565	endopeptidase La	WP_010881972.1	881	91.8	1	0.999	33	455	455	455	155	155	155	171017696
143	TPANIC_0887	TPANIC_RS04375	30S ribosomal protein S15	WP_010882330.1	89	88.8	1	0.999	4	103	103	103	29	29	29	170243280
144	TPANIC_0002	TPANIC_RS00010	DNA polymerase III subunit beta	WP_010881452.1	371	65.2	1	0.999	11	202	202	202	53	53	53	165766544
145	TPANIC_0789	TPANIC_RS03910	outer membrane lipoprotein-sorting protein	WP_010882234.1	258	91.1	1	0.999	7	185	185	185	36	36	36	164672576
146	TPANIC_0905	TPANIC_RS04450	30S ribosomal protein S16	WP_010882348.1	123	87	1	0.999	7	146	146	146	23	23	23	164332848
147	TPANIC_0943	TPANIC_RS04640	flagellar export chaperone FliS	WP_010882386.1	148	97.3	1	0.999	6	47	47	47	24	24	24	162412000
148	TPANIC_1007	TPANIC_RS04970	FAD-dependent thymidylate synthase	WP_010882451.1	278	91	1	0.999	10	91	17	91	33	3	33	160321440
149	TPANIC_0948	TPANIC_RS04665	protein jag	WP_010882391.1	231	73.2	1	0.999	6	49	49	49	22	22	22	160239552
150	TPANIC_0709	TPANIC_RS03520	RNA polymerase sigma factor WhiG	WP_014342819.1	262	84.4	1	0.999	9	102	102	102	43	43	43	159364576
151	TPANIC_0529	TPANIC_RS02595	V-type ATP synthase subunit A	WP_010881977.1	605	79.2	1	0.999	14	88	88	88	45	45	45	157577072
152	TPANIC_1017	TPANIC_RS05020	alanine--tRNA ligase	WP_010882461.1	605	81.8	1	0.999	13	137	137	137	52	52	52	155760544
153	TPANIC_1029	TPANIC_RS05090	DbpA RNA binding domain-containing protein	WP_010882473.1	228	99.6	1	0.999	9	111	111	111	35	35	35	154776736
154	TPANIC_0895	TPANIC_RS04415	DUF302 domain-containing protein	WP_010882338.1	168	81	1	0.9988	4	17	17	17	8	8	8	154675056
155	TPANIC_0290	TPANIC_RS01445	Cof-type HAD-IIB family hydrolase	WP_010881739.1	277	85.9	1	0.999	6	95	95	95	25	25	25	151787712
156	TPANIC_0452	TPANIC_RS02205	isoleucine--tRNA ligase	WP_010881901.1	1091	75.3	1	0.999	24	120	120	120	58	58	58	151219424
157	TPANIC_0073	TPANIC_RS00355	HDOD domain-containing protein	WP_010881522.1	513	81.5	1	0.999	24	221	221	221	90	90	90	150956192
158	TPANIC_0274	TPANIC_RS01395	cytidine/deoxycytidylate deaminase family protein	WP_010881723.1	166	77.1	1	0.999	3	64	64	64	31	31	31	150389616
159	TPANIC_0407	TPANIC_RS01990	HAD family hydrolase	WP_013945063.1	218	87.6	0.9995	0.9829	3	6	0	6	5	0	5	149491472
160	TPANIC_0675	TPANIC_RS03345	TraB/GumN family protein	WP_010882120.1	332	90.1	1	0.999	11	123	123	123	58	58	58	147129456
161	TPANIC_0528	TPANIC_RS02590	V-type ATP synthase subunit B	WP_010881976.1	480	83.8	1	0.999	9	60	60	60	38	38	38	146711824
162	TPANIC_0912	TPANIC_RS04485	HD-GYP domain-containing protein	WP_014342841.1	440	61.1	1	0.999	9	70	0	70	34	0	34	145008464
163	TPANIC_0401	TPANIC_RS01960	flagellar assembly protein FliH	WP_010881849.1	309	95.5	1	0.999	13	95	95	95	38	38	38	144843456
164	TPANIC_0892	TPANIC_RS04400	transcription termination factor NusA	WP_010882335.1	485	80.8	1	0.999	20	246	246	246	90	90	90	144636848
165	TPANIC_0511	TPANIC_RS02500	CarD family transcriptional regulator	WP_014342458.1	208	86	1	0.999	11	77	0	77	25	0	25	143584832
166	TPANIC_0255	TPANIC_RS01285	50S ribosomal protein L31	WP_010881704.1	67	80.6	1	0.999	1	44	44	44	22	22	22	143166560
167	TPANIC_0886	TPANIC_RS04370	polyribonucleotide nucleotidyltransferase	WP_010882329.1	702	78.5	1	0.999	17	200	200	200	67	67	67	141364784
168	TPANIC_0745	TPANIC_RS03695	50S ribosomal protein L21	WP_010882190.1	105	86.7	0.9999	0.999	4	76	1	76	18	1	18	139275088
169	TPANIC_0236	TPANIC_RS01195	transcription termination/antitermination protein NusG	WP_010881684.1	185	95.1	1	0.999	9	94	94	94	43	43	43	138748656
170	TPANIC_0383	TPANIC_RS01870	division/cell wall cluster transcriptional repressor MraZ	WP_010881831.1	149	98.7	1	0.999	8	30	30	30	22	22	22	137180640
171	TPANIC_0364	TPANIC_RS01775	chemotaxis protein CheW	WP_010881812.1	455	68.8	1	0.999	13	228	228	228	57	57	57	136734768
172	TPANIC_0306	TPANIC_RS01515	30S ribosomal protein S4	WP_010881755.1	204	94.6	1	0.999	9	141	141	141	41	41	41	135295424
173	TPANIC_0969	TPANIC_RS04775	hypothetical protein	WP_010882413.1	539	88.9	1	0.999	17	90	0	90	54	0	54	135009920
174	TPANIC_0902	TPANIC_RS04440	carboxylesterase	WP_010882345.1	293	88.7	1	0.999	8	113	113	113	39	39	39	134230768
175	TPANIC_0595	TPANIC_RS02940	nucleoside monophosphate kinase	WP_010882041.1	211	73.9	1	0.999	8	152	152	152	42	42	42	131304312
176	TPANIC_0979	TPANIC_RS04820	TatD family hydrolase	WP_010882423.1	257	93.8	1	0.999	6	82	82	82	17	17	17	127457136
177	TPANIC_0673	TPANIC_RS03335	glutamate--tRNA ligase	WP_010882118.1	537	82.1	1	0.999	17	140	140	140	58	58	58	127385168
178	TPANIC_0737	TPANIC_RS03655	ABC transporter substrate-binding protein	WP_010882182.1	436	67.9	1	0.999	9	86	86	86	27	27	27	125978968
179	TPANIC_0412	TPANIC_RS02015	PUR family DNA/RNA-binding protein	WP_010881860.1	101	91.1	1	0.999	7	77	77	77	22	22	22	123230680
180	TPANIC_0796	TPANIC_RS03940	FAD:protein FMN transferase	WP_014342584.1	362	78.5	1	0.999	13	76	76	76	37	37	37	123225584
181	TPANIC_0897	TPANIC_RS04420	MSP porin	Pseudo protein	487	84.8	1	0.999	15	78	0	78	49	0	49	122735704
182	TPANIC_0854	TPANIC_RS04225	SpoIIE family protein phosphatase	WP_010882298.1	1533	71.6	1	0.999	20	98	98	98	58	58	58	122165704
183	TPANIC_0238	TPANIC_RS01205	50S ribosomal protein L1	WP_010881686.1	226	93.8	1	0.999	6	78	78	78	19	19	19	118364272
184	TPANIC_0436	TPANIC_RS02125	bifunctional oligoribonuclease/PAP phosphatase NrnA	WP_010881884.1	360	96.1	1	0.999	12	194	194	194	58	58	58	117125096
185	TPANIC_0497	TPANIC_RS02420	rod shape-determining protein	WP_010881946.1	344	79.4	1	0.999	16	208	208	208	64	64	64	116740552
186	TPANIC_0389	TPANIC_RS01900	cell division protein FtsA	WP_010881837.1	414	69.8	1	0.999	13	110	110	110	35	35	35	115899512
187	TPANIC_0025	TPANIC_RS00125	insulinase family protein	WP_010881474.1	1023	62.3	1	0.999	28	233	233	233	89	89	89	115545160
188	TPANIC_0145	TPANIC_RS00735	long-chain fatty acid--CoA ligase	WP_010881593.1	656	77.6	1	0.999	18	189	0	189	81	0	81	115299112
189	TPANIC_0020	TPANIC_RS00075	VWA domain-containing protein	WP_012460510.1	707	84	1	0.999	21	162	162	162	99	99	99	113003496
190	TPANIC_0613	TPANIC_RS03030	Fe-S cluster assembly protein SufD	WP_010882059.1	382	85.6	1	0.999	15	164	164	164	68	68	68	112600688
191	TPANIC_0260	TPANIC_RS01310	SH3 domain-containing protein	WP_010881709.1	448	81.2	1	0.999	12	88	88	88	41	41	41	112355528
192	TPANIC_0891	TPANIC_RS04395	translation initiation factor IF-2	WP_010882334.1	842	80	1	0.999	18	119	28	119	59	12	59	111315328
193	TPANIC_1027	TPANIC_RS05080	uridine phosphorylase	WP_010882471.1	258	71.7	1	0.999	5	58	58	58	30	30	30	111143504
194	TPANIC_0471	TPANIC_RS02290	tetratricopeptide repeat protein	WP_010881920.1	469	91.6	1	0.999	15	127	0	127	73	0	73	110288464
195	TPANIC_0334	TPANIC_RS01635	helix-turn-helix domain-containing protein	WP_010881782.1	405	70.6	1	0.999	10	94	94	94	46	46	46	110278160
196	TPANIC_0477	TPANIC_RS02320	6-phosphogluconolactonase	WP_014342443.1	234	60.7	1	0.999	5	38	38	38	13	13	13	110057536
197	TPANIC_0985	TPANIC_RS04850	aspartate--tRNA ligase	WP_010882429.1	602	90.2	1	0.999	19	143	1	143	68	0	68	109548064
198	TPANIC_0835	TPANIC_RS04130	ankyrin repeat domain-containing protein	WP_010882279.1	934	83	1	0.999	29	324	324	324	142	142	142	108446720
199	TPANIC_0264	TPANIC_RS01330	deoxyribose-phosphate aldolase	WP_010881713.1	218	97.7	1	0.999	5	37	37	37	14	14	14	108065608
200	TPANIC_0855	TPANIC_RS04230	hypothetical protein	WP_010882299.1	1127	84.6	1	0.999	35	191	191	191	79	79	79	107629448
201	TPANIC_0957	TPANIC_RS04715	TRAP transporter substrate-binding protein DctP	WP_010882401.1	342	77.2	1	0.999	12	110	110	110	43	43	43	105188304
202	TPANIC_0390	TPANIC_RS01905	cell division protein FtsZ	WP_010881838.1	418	97.1	1	0.999	10	184	184	184	40	40	40	105176472
203	TPANIC_0739	TPANIC_RS03665	LCP family protein	WP_010882184.1	398	84.9	1	0.999	14	84	84	84	34	34	34	104564664
204	TPANIC_0647	TPANIC_RS03205	serine--tRNA ligase	WP_010882092.1	426	97.2	1	0.999	12	85	85	85	30	30	30	104481816
205	TPANIC_0841	TPANIC_RS04160	Do family serine endopeptidase	WP_014342830.1	524	76.9	1	0.999	17	148	3	148	80	3	80	104079176
206	TPANIC_0915	TPANIC_RS04505	tetratricopeptide repeat protein	WP_010882358.1	444	93.5	1	0.999	16	83	83	83	41	41	41	103523440
207	TPANIC_0765	TPANIC_RS03785	ATP-dependent zinc metalloprotease FtsH	WP_187145723.1	726	87.6	1	0.999	21	90	2	90	57	1	57	102641632
208	TPANIC_0043	TPANIC_RS00210	lytic transglycosylase domain-containing protein	WP_010881492.1	710	85.1	1	0.999	24	150	150	150	72	72	72	101580776
209	TPANIC_0272	TPANIC_RS01385	ParA family protein	WP_010881721.1	253	66	1	0.999	6	85	85	85	26	26	26	97157240
210	TPANIC_0609	TPANIC_RS03010	asparagine--tRNA ligase	WP_010882055.1	520	84.6	1	0.999	19	180	0	180	62	0	62	97047704
211	TPANIC_0612	TPANIC_RS03025	Fe-S cluster assembly protein SufB	WP_010882058.1	479	85.8	1	0.999	13	87	87	87	26	26	26	94154040
212	TPANIC_0374	TPANIC_RS01835	tetratricopeptide repeat protein	WP_010881822.1	791	77.2	1	0.9989	13	41	41	41	35	35	35	93869888
213	TPANIC_0189	TPANIC_RS00940	50S ribosomal protein L3	WP_010881636.1	208	98.6	1	0.999	7	72	72	72	34	34	34	93812200
214	TPANIC_0672	TPANIC_RS03330	glycine--tRNA ligase	WP_010882117.1	474	94.5	1	0.999	9	67	0	67	12	0	12	93757488
215	TPANIC_0719	TPANIC_RS03570	flagellar biosynthetic protein FliO	WP_010882164.1	262	74.8	1	0.999	8	96	96	96	42	42	42	93441384
216	TPANIC_1006	TPANIC_RS04965	DNA topoisomerase (ATP-hydrolyzing) subunit B	WP_010882450.1	637	85.2	1	0.999	14	83	83	83	44	44	44	92897888
217	TPANIC_0050	TPANIC_RS00245	phosphoribosyltransferase	WP_010881499.1	202	79.7	1	0.999	9	125	125	125	56	56	56	91083200
218	TPANIC_0113	TPANIC_RS00570	FtsH protease activity modulator HflK	WP_010881562.1	328	83.5	1	0.999	9	48	48	48	36	36	36	90404640
219	TPANIC_0964	TPANIC_RS04750	ABC transporter ATP-binding protein	WP_010882408.1	235	86	1	0.999	4	100	100	100	21	21	21	90203384
220	TPANIC_0433	TPANIC_RS02115	SPOR domain-containing protein	WP_014342796.1	604	87.6	1	0.999	12	116	116	116	52	52	52	89640936
221	TPANIC_0421	TPANIC_RS02055	tetratricopeptide repeat protein	WP_010881869.1	683	69.7	1	0.9989	13	24	24	24	20	20	20	89181496
222	TPANIC_0941	TPANIC_RS04630	hypothetical protein	WP_010882384.1	172	79.7	1	0.999	5	64	64	64	22	22	22	89175832
223	TPANIC_0443	TPANIC_RS02160	hypothetical protein	WP_010881891.1	284	81.3	1	0.999	9	62	62	62	27	27	27	87215896
224	TPANIC_0439	TPANIC_RS02140	chemotaxis protein CheW	WP_010881887.1	157	63.1	1	0.9988	4	67	1	67	26	1	26	86916600
225	TPANIC_0575	TPANIC_RS02835	PEP-utilizing enzyme	WP_014342807.1	685	61.9	1	0.999	20	148	148	148	55	55	55	86471256
226	TPANIC_0640	TPANIC_RS03175	methyl-accepting chemotaxis protein	WP_010882085.1	614	56	1	0.999	14	92	92	92	65	65	65	86148944
227	TPANIC_0329	TPANIC_RS05245	glycine hydroxymethyltransferase	WP_014342373.1	513	76.2	1	0.999	11	63	63	63	28	28	28	86077104
228	TPANIC_0367	TPANIC_RS01795	AAA family ATPase	WP_010881815.1	941	96	1	0.999	18	60	60	60	39	39	39	85610632
229		TPANIC_RS01845	hypothetical protein	WP_014342794.1	317	73.2	1	0.999	5	49	49	49	22	22	22	85279584
230	TPANIC_0931	TPANIC_RS04585	hypothetical protein	WP_010882374.1	476	77.9	1	0.9989	8	70	70	70	23	23	23	85278024
231	TPANIC_0571	TPANIC_RS02820	LemA family protein	WP_010882018.1	221	85.1	1	0.999	13	115	0	115	31	0	31	82839920
232	TPANIC_0757	TPANIC_RS03750	peptide deformylase	WP_010882202.1	162	66.7	1	0.999	8	43	43	43	19	19	19	82823392
233	TPANIC_0642	TPANIC_RS03185	phospho-sugar mutase	WP_010882087.1	586	81.2	1	0.999	12	104	104	104	39	39	39	82138160
234	TPANIC_0967	TPANIC_RS04765	hypothetical protein	WP_010882411.1	517	91.7	1	0.999	12	63	63	63	37	37	37	81859752
235	TPANIC_0601	TPANIC_RS02965	1-deoxy-D-xylulose-5-phosphate reductoisomerase	WP_013945233.1	383	66	1	0.999	6	48	0	48	25	0	25	81344224
236	TPANIC_0350	TPANIC_RS01715	glutamate-5-semialdehyde dehydrogenase	WP_014342789.1	428	90.7	1	0.999	15	170	170	170	89	89	89	81082008
237	TPANIC_0205	TPANIC_RS01015	50S ribosomal protein L18	WP_010881652.1	120	77.5	1	0.999	5	85	85	85	26	26	26	81053632
238	TPANIC_0530	TPANIC_RS02600	ATPase	WP_010881978.1	208	97.1	1	0.999	13	72	72	72	56	56	56	80147400
239	TPANIC_0894	TPANIC_RS04410	NYN domain-containing protein	WP_010882337.1	340	78.5	1	0.999	10	56	56	56	38	38	38	79142184
240	TPANIC_0402	TPANIC_RS01965	flagellar protein export ATPase FliI	WP_010881850.1	447	91.3	1	0.999	12	46	46	46	18	18	18	78351864
241	TPANIC_0963	TPANIC_RS04745	ABC transporter permease	WP_010882407.1	409	53.8	1	0.999	7	36	36	36	26	26	26	78059104
242	TPANIC_0194	TPANIC_RS00965	50S ribosomal protein L22	WP_010881641.1	124	87.1	0.9998	0.998	2	16	16	16	10	10	10	78050600
243	TPANIC_0099	TPANIC_RS00485	UMP kinase	WP_010881548.1	251	86.1	1	0.999	7	76	76	76	25	25	25	77773144
244	TPANIC_0125	TPANIC_RS00630	exodeoxyribonuclease III	WP_010881574.1	264	89.4	1	0.999	10	125	125	125	35	35	35	76716816
245	TPANIC_0418	TPANIC_RS02045	galactokinase	WP_010881866.1	397	87.2	1	0.999	16	77	0	77	35	0	35	76374072
246	TPANIC_0616	TPANIC_RS03045	ribose-5-phosphate isomerase RpiA	WP_010882062.1	254	96.5	1	0.999	7	79	79	79	35	35	35	76273952
247	TPANIC_0199	TPANIC_RS00990	50S ribosomal protein L14	WP_010881646.1	122	81.1	1	0.999	5	38	38	38	15	15	15	76207072
248	TPANIC_0526	TPANIC_RS02580	ATP-dependent RNA helicase	WP_010881974.1	668	83.8	1	0.999	25	136	136	136	59	59	59	75910744
249	TPANIC_0277	TPANIC_RS01410	S41 family peptidase	WP_010881726.1	448	84.2	1	0.999	15	128	128	128	60	60	60	75276736
250	TPANIC_0798	TPANIC_RS03950	methionine--tRNA ligase	WP_010882243.1	811	91.9	1	0.999	31	282	282	282	121	121	121	75096664
251	TPANIC_0712	TPANIC_RS03535	MinD/ParA family protein	WP_010882157.1	304	79.6	1	0.9986	6	40	7	40	18	0	18	74799280
252	TPANIC_0118	TPANIC_RS00595	hypothetical protein	WP_010881567.1	421	87.4	1	0.999	13	164	164	164	53	53	53	72221200
253	TPANIC_0593	TPANIC_RS02930	hypothetical protein	WP_010882039.1	677	53.2	1	0.999	10	42	42	42	26	26	26	72144272
254	TPANIC_0399	TPANIC_RS01950	flagellar M-ring protein FliF	WP_010881847.1	567	86.4	1	0.999	14	65	65	65	34	34	34	71768048
255	TPANIC_0725	TPANIC_RS03595	motility protein A	WP_010882170.1	259	73	1	0.9983	5	30	30	30	19	19	19	69747584
256	TPANIC_0632	TPANIC_RS03125	tryptophan--tRNA ligase	WP_010882078.1	337	80.7	1	0.999	9	89	89	89	36	36	36	68629432
257	TPANIC_0829	TPANIC_RS04100	DUF2225 domain-containing protein	WP_010882273.1	294	96.3	1	0.999	9	67	67	67	33	33	33	67694016
258	TPANIC_0928	TPANIC_RS04575	hypothetical protein	WP_014342845	507	78.3	1	0.999	12	107	10	107	68	6	68	67486208
259	TPANIC_0667	TPANIC_RS03300	nucleoside kinase	WP_014342816.1	551	73.1	1	0.999	14	87	14	87	40	6	40	66617052
260	TPANIC_1020	TPANIC_RS05040	Asp-tRNA(Asn)/Glu-tRNA(Gln) amidotransferase subunit GatA	WP_010882464.1	506	70.9	1	0.999	12	112	112	112	46	46	46	65179740
261	TPANIC_0286	TPANIC_RS01435	hypothetical protein	WP_014342785.1	318	69.2	1	0.999	5	46	46	46	25	25	25	65142716
262	TPANIC_0832	TPANIC_RS04115	GerMN domain-containing protein	WP_010882276.1	271	79	1	0.999	6	78	78	78	25	25	25	65019600
263	TPANIC_0764	TPANIC_RS03780	HD-GYP domain-containing protein	WP_010882209.1	391	77.5	1	0.999	12	117	117	117	48	48	48	64969564
264	TPANIC_0217	TPANIC_RS01080	molecular chaperone DnaJ	WP_014342326.1	416	90.1	1	0.999	15	100	0	100	58	0	58	63981628
265	TPANIC_0029	TPANIC_RS00145	UDP-N-acetylglucosamine 1-carboxyvinyltransferase	WP_010881478.1	454	61.7	1	0.999	9	92	0	92	44	0	44	63813636
266	TPANIC_0013	TPANIC_RS00050	DUF3798 domain-containing protein	WP_014342231.1	410	81.7	1	0.999	7	68	68	107	15	15	28	63715752
267	TPANIC_0379	TPANIC_RS01855	preprotein translocase subunit SecA	WP_014342795.1	916	93	1	0.999	18	81	81	81	52	52	52	63550596
268	TPANIC_0639	TPANIC_RS03170	methyl-accepting chemotaxis protein	WP_014342814.1	654	84.2	1	0.999	12	68	0	115	39	0	60	63343528
269	TPANIC_0408	TPANIC_RS01995	ATPase	WP_010881856.1	1084	96.2	1	0.999	41	247	247	247	126	126	126	63150616
270	TPANIC_0327	TPANIC_RS01595	OmpH family outer membrane protein	WP_010881775.1	172	94.2	1	0.999	7	51	51	51	29	29	29	62691012
271	TPANIC_0734	TPANIC_RS03640	purine-nucleoside phosphorylase	WP_010882179.1	233	98.3	1	0.999	5	133	133	133	41	41	41	61989780
272	TPANIC_0116	TPANIC_RS00585	excinuclease ABC subunit B	WP_010881565.1	668	90.1	1	0.9989	21	59	59	59	28	28	28	61346868
273	TPANIC_0713	TPANIC_RS03540	flagellar biosynthesis protein FlhF	WP_010882158.1	437	90.4	1	0.999	11	70	70	70	30	30	30	61177292
274	TPANIC_0307	TPANIC_RS01520	PASTA domain-containing protein	WP_010881756.1	342	82.5	1	0.9987	5	25	0	25	14	0	14	60837908
275	TPANIC_0721	TPANIC_RS03580	flagellar motor switch protein FliM	WP_010882166.1	344	84	1	0.999	9	51	51	51	33	33	33	59952640
276	TPANIC_0724	TPANIC_RS03590	flagellar motor protein MotB	WP_010882169.1	240	71	1	0.999	6	40	0	40	26	0	26	58845624
277	TPANIC_0990	TPANIC_RS04875	tetratricopeptide repeat protein	WP_010882434.1	1033	70.8	1	0.999	24	88	88	88	60	60	60	58125340
278	TPANIC_0114	TPANIC_RS00575	protease modulator HflC	WP_010881563.1	331	93.4	1	0.999	10	65	65	65	46	46	46	58044484
279	TPANIC_0005	TPANIC_RS00025	DNA topoisomerase (ATP-hydrolyzing) subunit A	WP_010881455.1	813	92.1	1	0.999	14	168	168	168	54	54	54	57935796
280	TPANIC_0254	TPANIC_RS01280	transcription termination factor Rho	WP_010881703.1	519	89.8	1	0.999	15	122	122	122	37	37	37	57304336
281	TPANIC_1041	TPANIC_RS05145	ATP-dependent Clp protease proteolytic subunit	WP_014342706.1	237	56.3	1	0.999	6	62	0	62	19	0	19	57008712
282	TPANIC_0409a	TPANIC_RS02000	preprotein translocase subunit YajC	WP_014342412.1	128	66.4	1	0.999	4	60	0	60	29	0	29	56087764
283	TPANIC_1008	TPANIC_RS04975	ribonucleoside-diphosphate reductase subunit alpha	WP_010882452.1	845	81.9	1	0.999	17	147	147	147	54	54	54	55953544
284	TPANIC_0305	TPANIC_RS01510	CTP synthase	WP_010881754.1	577	61.5	1	0.999	16	126	126	126	57	57	57	55916516
285	TPANIC_0625	TPANIC_RS03090	hypothetical protein	WP_010882071.1	250	92	1	0.999	5	40	40	40	23	23	23	55128352
286	TPANIC_0584	TPANIC_RS02875	hypothetical protein	WP_010882030.1	469	89.8	1	0.999	19	126	126	126	58	58	58	55079140
287	TPANIC_0454	TPANIC_RS02220	response regulator	WP_010881903.1	229	83	1	0.999	6	73	73	73	37	37	37	54676152
288	TPANIC_0992	TPANIC_RS04885	hypothetical protein	WP_010882436.1	95	88.4	1	0.999	6	40	40	40	11	11	11	54062152
289	TPANIC_0544	TPANIC_RS02670	SpnA family nuclease	WP_010881991.1	622	89.5	1	0.999	16	100	100	100	31	31	31	53818812
290	TPANIC_0110	TPANIC_RS00555	DUF5312 domain-containing protein	WP_010881559.1	577	83	1	0.999	11	98	98	98	23	23	23	53591844
291	TPANIC_0641	TPANIC_RS03180	histidine--tRNA ligase	WP_010882086.1	442	79.2	1	0.999	8	64	64	64	23	23	23	53506600
292	TPANIC_1001	TPANIC_RS04940	hypothetical protein	WP_010882445.1	393	80.9	1	0.999	7	20	20	20	9	9	9	52880612
293	TPANIC_0644	TPANIC_RS03195	lysine--tRNA ligase	WP_010882089.1	528	90.9	1	0.999	19	82	82	82	47	47	47	52367072
294	TPANIC_0045	TPANIC_RS00220	adenosine deaminase	WP_010881494.1	299	69.2	1	0.999	3	52	52	52	12	12	12	52159488
295	TPANIC_0797	TPANIC_RS03945	pyrroline-5-carboxylate reductase	WP_010882242.1	263	58.9	1	0.999	5	26	26	26	12	12	12	52045568
296	TPANIC_0227	TPANIC_RS01145	energy-coupling factor ABC transporter ATP-binding protein	WP_010881675.1	255	80.4	1	0.999	8	89	89	89	33	33	33	51430960
297	TPANIC_0954	TPANIC_RS04700	tetratricopeptide repeat protein	WP_010882398.1	478	90	1	0.999	10	53	53	53	24	24	24	51286048
298	TPANIC_0450a	TPANIC_RS02195	elongation factor G	WP_010881898.1	683	68.4	1	0.999	15	76	76	76	25	25	25	51133592
299	TPANIC_0710	TPANIC_RS03525	FapA family protein	WP_010882155.1	656	89.6	1	0.999	22	158	158	158	66	66	66	50678016
300	TPANIC_0920	TPANIC_RS04525	tetratricopeptide repeat protein	WP_010882363.1	809	75.6	1	0.999	13	67	0	67	23	0	23	49875660
301	TPANIC_0124	TPANIC_RS00625	redox-regulated ATPase YchF	WP_010881573.1	368	85.6	1	0.999	8	53	53	53	29	29	29	49483716
302	TPANIC_0554	TPANIC_RS02730	HAD family hydrolase	WP_014342481.1	222	77.9	1	0.999	7	91	0	91	24	0	24	49297892
303	TPANIC_0819	TPANIC_RS04050	ribonuclease Z	WP_014342594.1	308	74	1	0.9985	5	34	34	34	17	17	17	49129600
304	TPANIC_0731	TPANIC_RS03625	NUDIX hydrolase	WP_014342553.1	224	97.6	1	0.9989	6	39	0	39	15	0	15	48380080
305	TPANIC_0874	TPANIC_RS04310	hypothetical protein	WP_010882317.1	91	93.4	1	0.999	3	37	37	37	14	14	14	48172644
306	TPANIC_0088	TPANIC_RS00430	hypothetical protein	WP_010881537.1	204	90.2	1	0.9987	4	15	15	15	9	9	9	47967420
307	TPANIC_0758	TPANIC_RS03755	30S ribosomal protein S21	WP_010882203.1	69	82.6	1	0.999	3	29	29	29	11	11	11	47530140
308	TPANIC_0685	TPANIC_RS03400	sugar ABC transporter ATP-binding protein	WP_010882130.1	496	99	1	0.999	16	132	132	132	37	37	37	46978948
309	TPANIC_0586	TPANIC_RS02885	leucine--tRNA ligase	WP_010882032.1	878	84.9	1	0.999	20	97	97	97	53	53	53	46279232
310	TPANIC_0576	TPANIC_RS02840	peptide chain release factor 2	WP_099156385.1	373	76.9	1	0.9978	6	26	0	26	23	0	23	46034856
311	TPANIC_0735	TPANIC_RS03645	NADPH-dependent glutamate synthase	WP_010882180.1	518	93.6	1	0.999	19	138	138	138	65	65	65	45806108
312	TPANIC_0866	TPANIC_RS04275	ATP-binding protein	WP_014342837.1	646	82.8	1	0.999	18	132	0	132	41	0	41	44066472
313	TPANIC_0051	TPANIC_RS00250	peptide chain release factor 1	WP_010881500.1	351	92.3	1	0.999	8	80	80	80	18	18	18	43987976
314	TPANIC_0445	TPANIC_RS02170	DJ-1/PfpI family protein	WP_010881893.1	209	68.9	1	0.999	3	27	27	27	10	10	10	43844260
315	TPANIC_0578	TPANIC_RS02850	signal recognition particle-docking protein FtsY	WP_010882024.1	295	75.3	1	0.999	10	79	79	79	39	39	39	43052540
316	TPANIC_0973	TPANIC_RS04790	phenylalanine--tRNA ligase subunit alpha	WP_010882417.1	553	66.2	1	0.999	16	98	98	98	33	33	33	42883968
317	TPANIC_0615	TPANIC_RS03040	SUF system NifU family Fe-S cluster assembly protein	WP_010882061.1	147	93.9	1	0.999	3	29	29	29	14	14	14	41666352
318	TPANIC_0585	TPANIC_RS02880	peptide ABC transporter substrate-binding protein	WP_010882031.1	547	57	0.9996	0.9982	3	6	6	6	4	4	4	41327456
319	TPANIC_0513	TPANIC_RS02510	Trk system potassium transporter TrkA	WP_010881962.1	466	75.1	1	0.999	6	30	30	30	11	11	11	41056492
320	TPANIC_0519	TPANIC_RS02540	sigma-54 dependent transcriptional regulator	WP_010881968.1	458	96.3	1	0.999	14	109	109	109	33	33	33	40325512
321	TPANIC_0567	TPANIC_RS02800	flagellar protein FlbB	WP_013945205.1	206	82.4	1	0.999	6	61	0	61	30	0	30	40159772
322	TPANIC_1035	TPANIC_RS05115	valine--tRNA ligase	WP_010882479.1	956	75.9	1	0.999	20	163	163	163	55	55	55	40091140
323	TPANIC_0330	TPANIC_RS01615	ATP-dependent metallopeptidase FtsH/Yme1/Tma family protein	WP_010881778.1	598	84.4	1	0.999	17	69	69	69	42	42	42	39989972
324	TPANIC_0157	TPANIC_RS00805	1-acyl-sn-glycerol-3-phosphate acyltransferase	WP_010881604.1	300	93.7	1	0.9988	8	63	63	63	33	33	33	39924660
325	TPANIC_0455	TPANIC_RS02225	hypothetical protein	WP_014342433.1	334	66.4	1	0.9989	8	42	0	42	26	0	26	39842148
326	TPANIC_0794	TPANIC_RS03935	methionine adenosyltransferase	WP_010882239.1	396	76.3	1	0.999	14	124	124	124	53	53	53	39340564
327	TPANIC_0077	TPANIC_RS00375	polysaccharide biosynthesis protein	WP_010881526.1	538	78.4	1	0.999	26	145	145	145	63	63	63	39004572
328		TPANIC_RS00405	hypothetical protein	WP_014342766.1	660	83.3	1	0.999	21	117	78	117	48	24	48	38914956
329	TPANIC_1024	TPANIC_RS05060	30S ribosomal protein S9	WP_010882468.1	129	93	1	0.9988	4	42	42	42	12	12	12	38832724
330	TPANIC_0222	TPANIC_RS01105	hypothetical protein	WP_010881670.1	148	80.4	1	0.998	4	27	27	27	9	9	9	37737348
331	TPANIC_0962	TPANIC_RS04740	ABC transporter permease	WP_010882406.1	410	74.9	1	0.9978	7	17	17	17	15	15	15	37520452
332	TPANIC_0550	TPANIC_RS02705	tRNA uridine-5-carboxymethylaminomethyl(34) synthesis GTPase MnmE	WP_010881997.1	495	71.5	1	0.999	9	40	0	40	23	0	23	37240804
333	TPANIC_0788	TPANIC_RS03905	hypothetical protein	WP_010882233.1	296	66.6	1	0.999	7	27	27	27	18	18	18	37011756
334	TPANIC_0470	TPANIC_RS02285	tetratricopeptide repeat protein	WP_010881919.1	369	82.4	1	0.999	7	56	56	56	25	25	25	36944588
335	TPANIC_0134	TPANIC_RS00680	hypothetical protein	WP_010881582.1	376	77.4	1	0.999	7	45	45	45	13	13	13	36320028
336	TPANIC_0271	TPANIC_RS01380	ParB/RepB/Spo0J family partition protein	WP_010881720.1	324	86.4	1	0.999	15	130	130	130	45	45	45	34523584
337	TPANIC_0294	TPANIC_RS01460	ribose-phosphate pyrophosphokinase	WP_010881743.1	421	88.8	1	0.9989	12	36	36	36	21	21	21	33521382
338	TPANIC_0462	TPANIC_RS02260	hypothetical protein	WP_014342800.1	392	89	1	0.999	10	58	0	58	33	0	33	33204598
339	TPANIC_0649	TPANIC_RS03215	hemolysin family protein	WP_010882094.1	265	78.5	1	0.999	10	68	68	68	19	19	19	32938718
340	TPANIC_0123	TPANIC_RS00620	hypothetical protein	WP_010881572.1	856	73.4	1	0.999	10	41	0	41	17	0	17	32718592
341	TPANIC_0740	TPANIC_RS03670	bis(5'-nucleosyl)-tetraphosphatase (symmetrical) YqeK	WP_014342559.1	249	89.6	1	0.999	9	76	6	76	31	4	31	32640786
342	TPANIC_0508	TPANIC_RS02485	ATP-dependent Clp protease ATP-binding subunit ClpX	WP_010881957.1	415	89.6	1	0.999	15	145	145	145	53	53	53	31589970
343	TPANIC_0873	TPANIC_RS04305	hypothetical protein	WP_010882316.1	200	82	1	0.999	5	27	27	27	11	11	11	31238122
344	TPANIC_0211	TPANIC_RS01050	30S ribosomal protein S11	WP_010881659.1	126	54	1	0.999	3	71	71	71	14	14	14	30946508
345	TPANIC_0190	TPANIC_RS00945	50S ribosomal protein L4	WP_010881637.1	216	87	1	0.999	13	120	120	120	44	44	44	30706580
346	TPANIC_1039	TPANIC_RS05135	adenine phosphoribosyltransferase	WP_010882483.1	180	78.3	1	0.999	6	46	0	46	18	0	18	30661166
347	TPANIC_0995	TPANIC_RS04905	cyclic nucleotide-binding domain-containing protein	WP_014342687.1	444	78.8	1	0.999	14	81	3	81	20	0	20	30634848
348	TPANIC_0562	TPANIC_RS02770	N-acetylneuraminate synthase family protein	WP_010882009.1	378	75.1	1	0.999	9	76	76	76	28	28	28	30460198
349	TPANIC_0831	TPANIC_RS04110	arginine--tRNA ligase	WP_010882275.1	589	86.4	1	0.999	15	85	85	85	31	31	31	30390172
350	TPANIC_0250b	TPANIC_RS05230	30S ribosomal protein S20	WP_010881699.1	95	80	1	0.9989	3	38	38	38	9	9	9	30163768
351	TPANIC_0966	TPANIC_RS04760	hypothetical protein	WP_010882410.1	544	76.5	1	0.999	8	64	64	64	35	35	35	29925866
352	TPANIC_0446	TPANIC_RS02175	(E)-4-hydroxy-3-methylbut-2-enyl-diphosphate synthase	WP_010881894.1	419	90	1	0.999	7	45	11	45	6	0	6	29502396
353	TPANIC_0850	TPANIC_RS04205	translation initiation factor IF-3	WP_010882294.1	179	93.9	1	0.999	5	72	1	72	20	1	20	29495312
354	TPANIC_0139	TPANIC_RS00705	TrkA family potassium uptake protein	WP_010881587.1	230	78.3	1	0.9986	6	58	58	58	20	20	20	29383398
355	TPANIC_0015	TPANIC_RS00055	phenylalanine--tRNA ligase subunit beta	WP_010881464.1	604	70.5	1	0.999	14	99	99	99	43	43	43	29169290
356	TPANIC_0693	TPANIC_RS03445	hypothetical protein	WP_010882138.1	440	76.6	1	0.999	9	57	57	57	19	19	19	28503448
357	TPANIC_0162	TPANIC_RS00825	Holliday junction branch migration DNA helicase RuvB	WP_010881609.1	350	79.7	1	0.999	11	124	124	124	33	33	33	28401344
358	TPANIC_0024	TPANIC_RS00120	TrkA family potassium uptake protein	WP_010881473.1	236	81.8	1	0.999	8	62	62	62	25	25	25	28239650
359	TPANIC_0369	TPANIC_RS01805	outer membrane protein assembly factor BamD	WP_010881817.1	516	93.6	1	0.999	14	113	113	113	47	47	47	27509878
360	TPANIC_0760	TPANIC_RS03760	transpeptidase family protein	WP_010882205.1	652	72.9	1	0.9988	8	21	21	21	13	13	13	27467324
361	TPANIC_0622	TPANIC_RS03075	tetratricopeptide repeat protein	WP_010882068.1	593	82.1	1	0.999	15	103	103	103	40	40	40	27353448
362	TPANIC_0089	TPANIC_RS00435	cyclic nucleotide-binding domain-containing protein	WP_010881538.1	411	86.1	1	0.999	12	133	133	133	31	31	31	27286062
363	TPANIC_0178	TPANIC_RS00890	hypothetical protein	WP_010881625.1	308	85.1	1	0.999	11	59	59	59	21	21	21	26609524
364	TPANIC_0977	TPANIC_RS04810	Nif3-like dinuclear metal center hexameric protein	WP_010882421.1	286	73.8	1	0.999	4	16	16	16	5	5	5	26418206
365	TPANIC_0790	TPANIC_RS03915	RND family transporter	WP_010882235.1	888	60.6	1	0.999	15	53	53	53	44	44	44	26278312
366	TPANIC_0872	TPANIC_RS04300	flagellar filament capping protein FliD	WP_010882315.1	722	81.9	1	0.999	18	91	91	91	39	39	39	26254086
367	TPANIC_0416	TPANIC_RS02035	signal recognition particle protein	WP_010881864.1	452	80.3	1	0.999	11	57	57	57	19	19	19	25400930
368	TPANIC_0714	TPANIC_RS03545	flagellar biosynthesis protein FlhA	WP_010882159.1	707	59.3	1	0.9986	13	34	34	34	26	26	26	25097328
369	TPANIC_0695	TPANIC_RS03455	acetyl-CoA carboxylase biotin carboxylase subunit family protein	WP_010882140.1	597	78.2	1	0.999	16	80	80	80	21	21	21	25070262
370	TPANIC_1019	TPANIC_RS05035	aspartyl/glutamyl-tRNA amidotransferase subunit C	WP_010882463.1	147	57.8	1	0.999	3	40	40	40	12	12	12	24863476
371	TPANIC_0599	TPANIC_RS02955	CpXC domain-containing protein	WP_010882045.1	218	80.6	1	0.999	6	47	0	47	27	0	27	24416268
372	TPANIC_0351	TPANIC_RS01720	glutamate 5-kinase	WP_010881799.1	296	76.4	1	0.999	8	75	75	75	12	12	12	24292966
373	TPANIC_0534	TPANIC_RS02620	V-type ATPase subunit	WP_010881981.1	341	89.7	1	0.9986	9	42	42	42	30	30	30	24290368
374	TPANIC_0078	TPANIC_RS00380	DegT/DnrJ/EryC1/StrS aminotransferase family protein	WP_010881527.1	412	90	1	0.999	12	79	79	79	29	29	29	24254468
375	TPANIC_0591	TPANIC_RS02900	HPr(Ser) kinase/phosphatase	WP_013945224.1	329	76.9	1	0.9989	5	34	15	34	7	4	7	24125532
376	TPANIC_0801	TPANIC_RS03965	ATP-dependent Clp protease ATP-binding subunit ClpA	WP_010882246.1	809	84.3	1	0.999	14	64	64	64	25	25	25	23904584
377	TPANIC_0853	TPANIC_RS04220	MinD/ParA family protein	WP_010882297.1	378	64	1	0.9972	7	27	27	27	11	11	11	23339004
378	TPANIC_0292	TPANIC_RS01455	OmpA family protein	WP_010881741.1	417	70.3	1	0.999	10	44	44	44	18	18	18	23181448
379	TPANIC_0755	TPANIC_RS03740	PTS sugar transporter subunit IIA	WP_013945354.1	218	98.2	1	0.9982	4	18	4	18	10	4	10	22884986
380	TPANIC_0466	TPANIC_RS02275	hypothetical protein	WP_010881915.1	389	79.9	1	0.999	11	57	57	57	22	22	22	22876590
381	TPANIC_0702	TPANIC_RS03490	M23 family metallopeptidase	WP_014342546.1	410	66.6	1	0.999	10	49	49	49	31	31	31	22700366
382	TPANIC_0251	TPANIC_RS01265	HU family DNA-binding protein	WP_010881700.1	105	82.9	1	0.999	3	43	43	43	13	13	13	22446674
383	TPANIC_0097	TPANIC_RS00475	translation initiation factor IF-1	WP_010881546.1	72	90.3	1	0.999	5	52	52	52	13	13	13	22099020
384	TPANIC_0393	TPANIC_RS01920	DNA-processing protein DprA	WP_010881841.1	302	98.3	1	0.999	6	40	40	40	5	5	5	21972294
385	TPANIC_0072	TPANIC_RS00350	glutaredoxin	WP_010881521.1	90	98.9	1	0.999	4	215	215	215	29	29	29	21769328
386	TPANIC_0502	TPANIC_RS02445	ankyrin repeat domain-containing protein	WP_010881951.1	298	65.4	1	0.9988	6	32	32	32	25	25	25	21743608
387	TPANIC_0846	TPANIC_RS04185	cell division protein ZapA	WP_010882290.1	108	65.7	1	0.999	4	35	35	35	9	9	9	21614686
388	TPANIC_0096	TPANIC_RS00470	TraR/DksA family transcriptional regulator	WP_010881545.1	120	95.8	1	0.999	3	61	61	61	13	13	13	21244034
389	TPANIC_0017	TPANIC_RS00065	hypothetical protein	WP_010881466.1	315	76.5	1	0.999	10	52	52	52	20	20	20	21076888
390	TPANIC_0570	TPANIC_RS02815	TPM domain-containing protein	WP_010882017.1	281	81.5	1	0.9989	8	44	44	44	32	32	32	21019438
391	TPANIC_0696	TPANIC_RS03460	cysteine hydrolase family protein	WP_010882141.1	278	81.7	1	0.999	7	63	63	63	23	23	23	20940650
392	TPANIC_0410	TPANIC_RS02005	protein translocase subunit SecD	WP_010881858.1	583	72.4	1	0.999	14	57	57	57	51	51	51	20834074
393	TPANIC_0510	TPANIC_RS02495	translation elongation factor 4	WP_010881959.1	605	77.5	1	0.999	11	65	65	65	22	22	22	20482566
394	TPANIC_0594	TPANIC_RS02935	DUF2147 domain-containing protein	WP_014342808.1	219	100	1	0.999	9	49	49	49	24	24	24	20038232
395	TPANIC_0882	TPANIC_RS04350	HEAT repeat domain-containing protein	WP_010882325.1	500	92	1	0.999	8	37	37	37	22	22	22	19723718
396	TPANIC_0921a	TPANIC_RS04535	NTP transferase domain-containing protein	WP_014342644.1	350	84.6	1	0.999	4	45	45	45	14	14	14	19580472
397	TPANIC_1004	TPANIC_RS04955	recombination mediator RecR	WP_010882448.1	201	69.2	1	0.9988	6	31	31	31	18	18	18	19427386
398	TPANIC_0413	TPANIC_RS02020	phosphoglucomutase	WP_010881861.1	632	85	1	0.999	13	85	85	85	27	27	27	19400568
399		TPANIC_RS02075	hypothetical protein	WP_014342420	181	84.5	1	0.999	5	32	18	32	21	7	21	19395756
400	TPANIC_0648	TPANIC_RS03210	tetratricopeptide repeat protein	WP_010882093.1	682	85	1	0.999	17	63	63	63	44	44	44	19310852
401	TPANIC_0924	TPANIC_RS04550	RNA-binding transcriptional accessory protein	WP_010882367.1	778	83.3	1	0.999	19	113	113	113	39	39	39	19078042
402	TPANIC_0160	TPANIC_RS00820	proline--tRNA ligase	WP_010881607.1	617	78	1	0.999	12	50	50	50	21	21	21	18927300
403	TPANIC_0253	TPANIC_RS01275	polymer-forming cytoskeletal protein	WP_013944928.1	137	95.6	1	0.998	3	15	0	15	11	0	11	18881358
404	TPANIC_1010	TPANIC_RS04985	nucleoside-diphosphate kinase	WP_010882454.1	149	96	1	0.999	6	54	54	54	18	18	18	18532954
405	TPANIC_0431	TPANIC_RS02105	type III pantothenate kinase	WP_010881879.1	273	75.5	1	0.999	7	64	64	64	19	19	19	18064282
406		TPANIC_RS00400	sigma-54-dependent Fis family transcriptional regulator	WP_014342260.1	528	84.5	1	0.999	19	141	141	141	32	32	32	17942296
407	TPANIC_0044	TPANIC_RS00215	tRNA uridine-5-carboxymethylaminomethyl(34) synthesis enzyme MnmG	WP_010881493.1	630	83	1	0.999	11	47	47	47	26	26	26	17160592
408	TPANIC_0914	TPANIC_RS04500	hypothetical protein	WP_010882357.1	128	92.2	1	0.9968	5	17	17	17	9	9	9	17146398
409	TPANIC_1021	TPANIC_RS05045	Asp-tRNA(Asn)/Glu-tRNA(Gln) amidotransferase subunit GatB	WP_010882465.1	509	68	1	0.999	5	24	24	24	9	9	9	16990280
410	TPANIC_0458	TPANIC_RS02240	SMC-Scp complex subunit ScpB	WP_010881907.1	192	81.8	1	0.999	7	39	39	39	19	19	19	16827478
411	TPANIC_0545	TPANIC_RS02675	galactose ABC transporter substrate-binding protein	WP_010881992.1	354	81.6	1	0.999	8	28	28	28	15	15	15	16561076
412	TPANIC_0877	TPANIC_RS04325	HD-GYP domain-containing protein	WP_010882320.1	365	68.8	1	0.999	9	52	52	52	13	13	13	16280647
413	TPANIC_0442	TPANIC_RS02155	DNA repair protein RecN	WP_010881890.1	573	76.3	1	0.999	9	40	40	40	22	22	22	16266393
414	TPANIC_0514	TPANIC_RS02515	excinuclease ABC subunit UvrA	WP_010881963.1	960	78.3	1	0.9989	19	66	66	66	44	44	44	15756865
415	TPANIC_0386	TPANIC_RS01885	UDP-N-acetylmuramoyl-tripeptide--D-alanyl-D-alanine ligase	WP_010881834.1	459	79.7	1	0.999	8	22	22	22	11	11	11	15621619
416	TPANIC_0778	TPANIC_RS03860	MazG family protein	WP_010882223.1	303	60.4	1	0.999	4	16	16	16	11	11	11	15515273
417	TPANIC_0876	TPANIC_RS04320	tRNA (adenosine(37)-N6)-threonylcarbamoyltransferase complex dimerization subunit type 1 TsaB	WP_010882319.1	221	77.4	1	0.999	4	29	29	29	8	8	8	15303021
418	TPANIC_0507	TPANIC_RS02480	ATP-dependent Clp protease proteolytic subunit	WP_095214063.1	199	53.3	1	0.999	4	22	16	22	6	2	6	14969417
419	TPANIC_0074	TPANIC_RS00360	extracellular solute-binding protein	WP_010881523.1	469	72.1	1	0.9986	4	28	28	28	13	13	13	14584245
420	TPANIC_0624	TPANIC_RS03085	OmpA family protein	WP_010882070.1	476	78.2	1	0.999	10	44	44	44	19	19	19	14527869
421	TPANIC_0634	TPANIC_RS03135	NAD-dependent DNA ligase LigA	WP_010882080.1	823	81.5	1	0.9988	9	17	17	17	6	6	6	14481570
422	TPANIC_0688	TPANIC_RS03415	LD-carboxypeptidase	WP_010882133.1	337	97	1	0.999	7	18	18	18	13	13	13	14369784
423	TPANIC_0756	TPANIC_RS03745	methionyl-tRNA formyltransferase	WP_010882201.1	319	73	1	0.999	7	38	38	38	11	11	11	14104932
424	TPANIC_0750	TPANIC_RS03715	VWA domain-containing protein	WP_010882195.1	223	83.4	1	0.999	4	76	76	76	17	17	17	14067443
425	TPANIC_0026	TPANIC_RS00130	flagellar motor switch protein FliG	WP_010881475.1	340	73.5	1	0.999	5	25	25	25	11	11	11	13834432
426	TPANIC_0079	TPANIC_RS00385	xanthine dehydrogenase family protein molybdopterin-binding subunit	WP_010881528.1	740	69.7	1	0.999	9	37	37	37	22	22	22	13713532
427	TPANIC_0341	TPANIC_RS01670	UDP-N-acetylmuramate--L-alanine ligase	WP_010881789.1	481	72.1	1	0.999	10	54	54	54	20	20	20	13466448
428	TPANIC_0780	TPANIC_RS03870	NAD(+) synthase	WP_014342823.1	679	63.8	1	0.999	11	40	40	40	26	26	26	13351549
429	TPANIC_0091	TPANIC_RS00445	cysteine--tRNA ligase	WP_010881540.1	520	73.1	1	0.999	11	54	54	54	20	20	20	13004749
430	TPANIC_0543	TPANIC_RS02665	Holliday junction branch migration protein RuvA	WP_010881990.1	227	80.6	1	0.999	7	89	89	89	15	15	15	12770994
431	TPANIC_0262	TPANIC_RS01320	Crp/Fnr family transcriptional regulator	WP_014342784.1	219	97.3	1	0.9981	2	18	17	18	5	4	5	12462010
432	TPANIC_0223	TPANIC_RS01110	aminotransferase class I/II-fold pyridoxal phosphate-dependent enzyme	WP_014342329.1	435	75.6	1	0.999	8	58	0	58	12	0	12	11969456
433	TPANIC_0481	TPANIC_RS02340	TIGR03545 family protein	WP_014342801.1	749	74.8	1	0.9989	12	28	28	28	28	28	28	11864937
434	TPANIC_0546	TPANIC_RS02680	S1C family serine protease	WP_014342474.1	666	73.2	1	0.9989	13	44	0	44	33	0	33	11561765
435	TPANIC_0086	TPANIC_RS00420	PilZ domain-containing protein	WP_010881535.1	314	88.9	1	0.999	2	26	26	26	5	5	5	11285831
436	TPANIC_0680	TPANIC_RS03375	tRNA (adenosine(37)-N6)-threonylcarbamoyltransferase complex transferase subunit TsaD	WP_010882125.1	352	76.4	1	0.9989	5	14	14	14	11	11	11	11218833
437	TPANIC_0933	TPANIC_RS04590	UDP-N-acetylmuramoyl-L-alanyl-D-glutamate--2, 6-diaminopimelate ligase	WP_010882376.1	540	71.1	1	0.9986	6	27	27	27	13	13	13	10835425
438	TPANIC_0303	TPANIC_RS01500	DNA mismatch repair endonuclease MutL	WP_010881752.1	648	70.8	1	0.999	11	55	55	55	20	20	20	10429456
439	TPANIC_0652	TPANIC_RS03230	ABC transporter ATP-binding protein	WP_010882097.1	379	56.8	1	0.999	10	57	0	57	35	0	35	10288996
440	TPANIC_0288	TPANIC_RS01440	methyltransferase domain-containing protein	WP_014342786.1	857	73.3	1	0.999	14	51	51	51	27	27	27	9654455
441	TPANIC_0121	TPANIC_RS00610	KamA family radical SAM protein	WP_010881570.1	355	89	1	0.999	8	34	0	34	11	0	11	9330639
442	TPANIC_0981	TPANIC_RS04830	GGDEF domain-containing protein	WP_010882425.1	387	67.4	1	0.999	8	51	51	51	12	12	12	8755293
443	TPANIC_0953	TPANIC_RS04695	TraB/GumN family protein	WP_014342849.1	396	44.2	0.9936	0.998	4	16	0	16	10	0	10	8739407
444	TPANIC_0804	TPANIC_RS03980	sn-glycerol-3-phosphate ABC transporter ATP-binding protein UgpC	WP_010882249.1	387	74.9	1	0.999	6	23	23	23	9	9	9	8483513
445	TPANIC_0742	TPANIC_RS03680	Obg family GTPase CgtA	WP_010882187.1	376	87.5	1	0.9987	7	14	14	14	8	8	8	8183508
446	TPANIC_0147	TPANIC_RS00755	DUF1926 domain-containing protein	WP_010881594.1	619	83.4	1	0.9989	10	29	29	29	10	10	10	8.07409e+06
447	TPANIC_0535	TPANIC_RS02625	hypothetical protein	WP_010881982.1	107	100	0.9992	0.999	4	24	1	24	19	1	19	7872324
448	TPANIC_0485	TPANIC_RS02355	adenylate/guanylate cyclase domain-containing protein	WP_010881934.1	614	63.8	1	0.999	10	36	36	36	20	20	20	7852385
449	TPANIC_0133	TPANIC_RS00675	hypothetical protein	WP_175393423.1	410	75.6	1	0.999	5	24	24	24	16	16	16	7.81342e+06
450	TPANIC_0952	TPANIC_RS04690	alpha/beta fold hydrolase	WP_010882396.1	345	89.9	1	0.9985	4	24	24	24	11	11	11	7.08054e+06
451	TPANIC_0058	TPANIC_RS00285	replicative DNA helicase	WP_010881507.1	438	82.6	1	0.999	6	34	0	34	11	0	11	7043122
452	TPANIC_0419	TPANIC_RS02050	5'/3'-nucleotidase SurE	WP_014342417.1	256	68.4	1	0.999	5	64	64	64	11	11	11	6919608
453	TPANIC_0598	TPANIC_RS02950	hypothetical protein	WP_014342502.1	719	81.6	1	0.999	5	16	0	16	5	0	5	6.38896e+06
454	TPANIC_0284	TPANIC_RS01430	spiro-SPASM protein	WP_014342354.1	559	82.5	1	0.999	10	42	42	42	14	14	14	5.95202e+06
455	TPANIC_0805	TPANIC_RS03985	ribonuclease R	WP_014342827.1	700	75.6	1	0.9989	9	27	0	27	15	0	15	5946680
456	TPANIC_0851	TPANIC_RS04210	DUF4954 family protein	WP_010882295.1	724	63	1	0.9989	7	37	37	37	16	16	16	5.49018e+06
457	TPANIC_0183	TPANIC_RS00910	hypothetical protein	WP_010881630.1	281	83.3	1	0.9904	5	12	12	12	9	9	9	5.2189e+06
458	TPANIC_0549	TPANIC_RS02700	ATP-dependent Clp protease ATP-binding subunit	WP_010881996.1	814	82.4	1	0.9975	9	13	13	31	10	10	16	4240552
459	TPANIC_0557	TPANIC_RS02745	DUF1007 family protein	WP_010882004.1	237	76.4	0.9999	0.9977	3	6	6	6	3	3	3	4.11257e+06
460	TPANIC_0440	TPANIC_RS02145	DegT/DnrJ/EryC1/StrS aminotransferase family protein	WP_010881888.1	383	68.7	1	0.9986	4	21	21	21	8	8	8	4.01055e+06
461	TPANIC_0843	TPANIC_RS04170	J domain-containing protein	WP_010882287.1	274	81	1	0.999	4	11	11	11	6	6	6	3.75589e+06
462	TPANIC_0863	TPANIC_RS04260	cysteine desulfurase	WP_010882307.1	427	70.7	1	0.999	6	21	21	21	7	7	7	2.61512e+06
463	TPANIC_0975	TPANIC_RS04800	16S rRNA (cytidine(1402)-2'-O)-methyltransferase	WP_010882419.1	274	66.4	1	0.9971	4	16	16	16	8	8	8	2.56666e+06
464	TPANIC_0711	TPANIC_RS03530	hypothetical protein	WP_010882156.1	190	91.6	0.9995	0.9983	3	4	4	4	2	2	2	1.16665e+06
465	TPANIC_0344	TPANIC_RS01685	transcription-repair coupling factor	WP_010881792.1	1140	74.6	1	0.9981	6	11	11	11	8	8	8	1144830
																5.34088e+08	Mean

## Sheet: Sample 11
Supplementary Table S11. Relative abundances of proteins detected in the optimized T. pallidum sample 11.
Predicted or known surface-exposed OMPs
Average (mean) MaxLFQ intensity = 1.45E+09
Proteins are listed from most abundant to least abundant
LFQ Rank	Old Locus Tag	New Locus Tag	Functional Annotation (Nichols strain NC_021490)	Protein ID	Protein Length	Coverage	Protein Probability	Top Peptide Probability	Combined Total Peptides	Combined Spectral Count	Combined Unique Spectral Count	Combined Total Spectral Count	Spectral Count	Unique Spectral Count	Total Spectral Count	MaxLFQ Intensity
1	TPANIC_0030	TPANIC_RS00150	chaperonin GroEL	WP_010881479.1	544	99.1	1	0.999	36	4243	4243	4243	1866	1866	1866	51975406000
2	TPANIC_0509	TPANIC_RS02490	redoxin domain-containing protein	WP_010881958.1	188	83	1	0.999	19	1278	1278	1278	431	431	431	43160441000
3	TPANIC_1013	TPANIC_RS05000	co-chaperone GroES	WP_010882457.1	88	100	1	0.999	9	542	542	542	170	170	170	39965753000
4	TPANIC_0823	TPANIC_RS04070	desulfoferrodoxin (rbo)	WP_010882267.1	128	96.1	1	0.999	6	315	315	315	93	93	93	36305596000
5	TPANIC_0574	TPANIC_RS02830	penicillin-binding Tp47 domain A-containing protein	WP_010882021.1	434	88	1	0.999	33	3617	3617	3617	1453	1453	1453	32555378700
6	TPANIC_0684	TPANIC_RS03395	substrate-binding domain-containing protein	WP_010882129.1	403	99.5	1	0.999	24	1480	1480	1480	572	572	572	26279280600
7	TPANIC_0844	TPANIC_RS04175	type I glyceraldehyde-3-phosphate dehydrogenase	WP_010882288.1	350	94	1	0.999	24	1013	1004	1013	380	380	380	24259444700
8	TPANIC_0662	TPANIC_RS03275	class II fructose-1,6-bisphosphate aldolase	WP_010882107.1	332	73.5	1	0.999	17	1423	1423	1423	626	626	626	15216175100
9	TPANIC_0768	TPANIC_RS03800	membrane protein TmpA	WP_010882213.1	345	98.6	1	0.999	16	787	787	787	281	281	281	14890168300
10	TPANIC_0984	TPANIC_RS04845	molecular chaperone HtpG	WP_010882428.1	639	83.4	1	0.999	35	617	617	715	185	185	211	12498112500
11	TPANIC_0187	TPANIC_RS00930	elongation factor Tu	WP_010881634.1	495	98.6	1	0.999	20	1187	0	1187	581	0	581	10923806700
12	TPANIC_0072	TPANIC_RS00350	glutaredoxin	WP_010881521.1	90	98.9	1	0.999	4	215	215	215	103	103	103	10825139200
13	TPANIC_0919	TPANIC_RS04520	thioredoxin	WP_010882362.1	105	74.3	1	0.999	5	209	209	209	74	74	74	9527475200
14	TPANIC_0216	TPANIC_RS01075	molecular chaperone DnaK	WP_010881664.1	635	89.9	1	0.999	29	1491	1491	1491	578	578	578	9262331900
15	TPANIC_1038	TPANIC_RS05130	DNA starvation/stationary phase protection protein	WP_010882482.1	177	55.4	1	0.999	8	376	376	376	116	116	116	8673322000
16	TPANIC_0925	TPANIC_RS04560	flavodoxin	WP_010882368.1	146	96.6	1	0.999	5	322	322	322	103	103	103	8584673800
17	TPANIC_0365	TPANIC_RS01780	chemotaxis protein CheX	WP_010881813.1	154	77.9	1	0.999	7	276	276	276	110	110	110	7663925200
18	TPANIC_0249	TPANIC_RS01260	flagellar filament outer layer protein FlaA	WP_010881697.1	350	96	1	0.999	17	619	619	619	343	343	343	6885857300
19	TPANIC_0817	TPANIC_RS04045	phosphopyruvate hydratase	WP_010882261.1	432	90.5	1	0.999	16	520	520	520	218	218	218	6110348300
20	TPANIC_0537	TPANIC_RS02635	triose-phosphate isomerase	WP_010881984.1	249	69.1	1	0.999	7	247	247	247	113	113	113	5883380200
21	TPANIC_0171	TPANIC_RS00870	FMN-binding protein	WP_010881618.1	161	91.5	1	0.999	6	266	0	266	60	0	60	5550575600
22	TPANIC_0777	TPANIC_RS03855	hypothetical protein	WP_010882222.1	74	94.6	1	0.999	7	252	252	252	68	68	68	5395860500
23	TPANIC_0240	TPANIC_RS01215	50S ribosomal protein L7/L12	WP_010881688.1	129	69.8	1	0.999	4	169	169	169	67	67	67	5339077100
24	TPANIC_0971	TPANIC_RS04780	iron transporter	WP_010882415.1	204	60.8	1	0.999	5	147	147	147	47	47	47	4708671000
25	TPANIC_0112	TPANIC_RS00565	aminopeptidase C	WP_010881561.1	450	90	1	0.999	14	304	304	304	113	113	113	4579617300
26	TPANIC_0188	TPANIC_RS00935	30S ribosomal protein S10	WP_010881635.1	102	97.1	1	0.999	3	84	84	84	33	33	33	4492203000
27	TPANIC_0870	TPANIC_RS04295	flagellin	WP_010882313.1	285	88.1	1	0.999	12	353	202	353	107	66	107	4479191600
28	TPANIC_0453	TPANIC_RS02210	membrane protein	WP_010881902.1	287	97.9	1	0.999	11	248	248	248	88	88	88	3952564990
29	TPANIC_0122	TPANIC_RS00615	phosphoenolpyruvate carboxykinase (GTP)	WP_010881571.1	618	98.4	1	0.999	28	627	627	627	211	211	211	3799446020
30	TPANIC_0747	TPANIC_RS03705	hypothetical protein	WP_010882192.1	344	85.5	1	0.999	20	423	423	423	161	161	161	3742310140
31	TPANIC_0084	TPANIC_RS00410	hypothetical protein	WP_010881533.1	77	67.5	1	0.999	9	214	214	214	64	64	64	3694999040
32	TPANIC_0921	TPANIC_RS04530	FAD-dependent oxidoreductase	WP_010882364.1	445	84.9	1	0.999	20	311	311	311	87	87	87	3693538050
33	TPANIC_0259	TPANIC_RS01305	LysM peptidoglycan-binding domain-containing protein	WP_010881708.1	203	100	1	0.999	4	101	101	101	34	34	34	3602796540
34	TPANIC_0168	TPANIC_RS00855	2,3-diphosphoglycerate-dependent phosphoglycerate mutase	WP_010881615.1	251	95.6	1	0.999	10	328	328	328	155	155	155	3199932670
35	TPANIC_0814	TPANIC_RS04030	thioredoxin-disulfide reductase	WP_010882258.1	307	76.5	1	0.999	9	271	271	271	145	145	145	3152421630
36	TPANIC_0538	TPANIC_RS02640	phosphoglycerate kinase	WP_010881985.1	418	88.5	1	0.999	17	330	0	330	114	0	114	3152139010
37	TPANIC_0211	TPANIC_RS01050	30S ribosomal protein S11	WP_010881659.1	126	54	1	0.999	3	71	71	71	36	36	36	3060500990
38	TPANIC_0792	TPANIC_RS03925	flagellin	WP_010882237.1	286	82.2	1	0.999	11	232	232	258	103	103	105	3040375040
39	TPANIC_0366	TPANIC_RS01785	response regulator	WP_010881814.1	144	91.7	1	0.999	9	225	225	225	65	65	65	2839208450
40	TPANIC_0007	TPANIC_RS00035	DUF3798 domain-containing protein	Pseudo protein	415	66.7	1	0.999	12	287	133	287	100	43	100	2714224640
41	TPANIC_0037	TPANIC_RS00185	D-2-hydroxyacid dehydrogenase	WP_010881486.1	331	84.3	1	0.999	15	444	444	444	135	135	135	2653567740
42	TPANIC_0748	TPANIC_RS03710	cytoplasmic filament protein CfpA	WP_010882193.1	678	93.7	1	0.999	39	713	713	713	200	200	200	2588091650
43	TPANIC_0244	TPANIC_RS01235	30S ribosomal protein S7	WP_010881692.1	156	94.2	1	0.999	7	144	144	144	39	39	39	2547146750
44	TPANIC_0225	TPANIC_RS01115	leucine-rich repeat domain-containing protein	WP_010881673.1	246	78	1	0.999	13	204	204	204	54	54	54	2462148610
45	TPANIC_0550	TPANIC_RS02705	tRNA uridine-5-carboxymethylaminomethyl(34) synthesis GTPase MnmE	WP_010881997.1	495	71.5	1	0.999	9	40	0	40	5	0	5	2439486460
46	TPANIC_0734	TPANIC_RS03640	purine-nucleoside phosphorylase	WP_010882179.1	233	98.3	1	0.999	5	133	133	133	42	42	42	2422607870
47	TPANIC_0939	TPANIC_RS04625	pyruvate:ferredoxin (flavodoxin) oxidoreductase	WP_010882382.1	1184	82.9	1	0.999	43	654	654	654	202	202	202	2366597890
48	TPANIC_0789	TPANIC_RS03910	outer membrane lipoprotein-sorting protein	WP_010882234.1	258	91.1	1	0.999	7	185	185	185	72	72	72	2313967360
49	TPANIC_0372	TPANIC_RS01825	50S ribosomal protein L25/general stress protein Ctc	WP_010881820.1	196	89.8	1	0.999	6	140	140	140	61	61	61	2311345410
50	TPANIC_0862	TPANIC_RS04255	FKBP-type peptidyl-prolyl cis-trans isomerase	WP_010882306.1	264	88.3	1	0.999	12	267	267	267	86	86	86	2305587710
51	TPANIC_0319	TPANIC_RS01565	BMP family protein	WP_010881767.1	353	81.6	1	0.999	14	352	352	352	144	144	144	2182821630
52	TPANIC_0868	TPANIC_RS04285	flagellin	WP_010882311.1	286	90.6	1	0.999	8	115	115	240	43	43	82	2137414530
53	TPANIC_0476	TPANIC_RS02315	acetate kinase	WP_010881925.1	448	84.8	1	0.999	18	342	342	342	110	110	110	2110543870
54	TPANIC_0769	TPANIC_RS05500	LysM peptidoglycan-binding domain-containing protein	WP_010882214.1	325	88.3	1	0.999	16	258	199	258	83	62	83	2107564800
55	TPANIC_1029	TPANIC_RS05090	DbpA RNA binding domain-containing protein	WP_010882473.1	228	99.6	1	0.999	9	111	111	111	23	23	23	2059450880
56	TPANIC_0435	TPANIC_RS02120	copper resistance protein NlpE	WP_010881883.1	156	78.2	1	0.999	9	168	168	168	25	25	25	1938559230
57	TPANIC_0094	TPANIC_RS00460	phosphate acetyltransferase	WP_010881543.1	336	89	1	0.999	12	303	303	303	146	146	146	1805427970
58	TPANIC_0560	TPANIC_RS02760	transketolase	WP_014342805.1	661	82.6	1	0.999	22	401	401	401	133	133	133	1799223420
59	TPANIC_0349	TPANIC_RS01710	peptidylprolyl isomerase	WP_010881797.1	176	79.5	1	0.999	5	124	124	124	78	78	78	1771916160
60	TPANIC_0201	TPANIC_RS01000	50S ribosomal protein L5	WP_014342323.1	185	96.2	1	0.999	7	147	147	147	53	53	53	1760032260
61	TPANIC_0905	TPANIC_RS04450	30S ribosomal protein S16	WP_010882348.1	123	87	1	0.999	7	146	146	146	58	58	58	1759820160
62	TPANIC_0115	TPANIC_RS00580	bifunctional hydroxymethylpyrimidine kinase/phosphomethylpyrimidine kinase	WP_010881564.1	269	85.1	1	0.999	12	489	489	489	167	167	167	1730091140
63	TPANIC_0947	TPANIC_RS04660	peptidylprolyl isomerase	WP_010882390.1	215	82.8	1	0.999	7	64	64	64	22	22	22	1710177150
64	TPANIC_0494	TPANIC_RS02410	zinc ribbon domain-containing protein	WP_010881943.1	273	97.1	1	0.999	16	230	230	230	66	66	66	1708017920
65	TPANIC_0206	TPANIC_RS01020	30S ribosomal protein S5	WP_010881653.1	172	86.6	1	0.999	9	114	114	114	31	31	31	1641631740
66	TPANIC_0568	TPANIC_RS02805	bifunctional 4-hydroxy-2-oxoglutarate aldolase/2-dehydro-3-deoxy-phosphogluconate aldolase	WP_010882015.1	210	64.3	1	0.999	9	187	187	187	76	76	76	1636845180
67	TPANIC_0363	TPANIC_RS01770	chemotaxis protein CheA	WP_014505476.1	810	73.1	1	0.999	23	389	12	389	119	2	119	1618939010
68	TPANIC_0720	TPANIC_RS03575	flagellar motor switch protein FliN	WP_010882165.1	348	30.5	1	0.999	5	96	96	96	30	30	30	1581759100
69	TPANIC_0100	TPANIC_RS00490	TlpA family protein disulfide reductase	WP_010881549.1	200	87	1	0.999	9	134	134	134	60	60	60	1579241860
70	TPANIC_0215	TPANIC_RS01070	nucleotide exchange factor GrpE	WP_010881663.1	220	82.7	1	0.999	15	230	230	230	79	79	79	1566407040
71	TPANIC_0255	TPANIC_RS01285	50S ribosomal protein L31	WP_010881704.1	67	80.6	1	0.999	1	44	44	44	12	12	12	1565880450
72	TPANIC_0163	TPANIC_RS00830	transition metal ABC transporter substrate-binding protein TroA	WP_010881610.1	308	85.4	1	0.999	12	287	287	287	89	89	89	1559026690
73	TPANIC_0298	TPANIC_RS01480	BMP family ABC transporter substrate-binding protein	WP_010881747.1	343	93	1	0.999	11	208	208	208	72	72	72	1534178940
74	TPANIC_0203	TPANIC_RS01005	30S ribosomal protein S8	WP_010881650.1	132	100	1	0.999	5	58	58	58	12	12	12	1520154240
75	TPANIC_0193	TPANIC_RS00960	30S ribosomal protein S19	WP_010881640.1	95	88.4	1	0.999	2	63	63	63	36	36	36	1512767490
76	TPANIC_0042	TPANIC_RS00205	LysM peptidoglycan-binding domain-containing protein	WP_010881491.1	310	90.3	1	0.999	14	410	410	410	165	165	165	1502604540
77	TPANIC_0179	TPANIC_RS00895	hypothetical protein	WP_010881626.1	627	64	1	0.999	19	422	422	422	143	143	143	1486900220
78	TPANIC_0556	TPANIC_RS02740	aspartate--ammonia ligase	WP_010882003.1	330	92.7	1	0.999	15	240	240	240	107	107	107	1480425340
79	TPANIC_0063	TPANIC_RS00305	30S ribosomal protein S6	WP_010881512.1	93	88.2	1	0.999	7	211	211	211	64	64	64	1460242300
80	TPANIC_0767	TPANIC_RS03795	elongation factor G	WP_010882212.1	695	77.1	1	0.999	22	405	405	405	197	197	197	1458643460
81	TPANIC_0108	TPANIC_RS00530	ATP-dependent 6-phosphofructokinase	WP_010881557.1	461	72.9	1	0.999	16	311	311	311	107	107	107	1398183040
82	TPANIC_0837	TPANIC_RS04140	threonine--tRNA ligase	WP_010882281.1	592	79.6	1	0.999	13	101	0	101	26	0	26	1396524800
83	TPANIC_0746	TPANIC_RS03700	pyruvate, phosphate dikinase	WP_010882191.1	901	82.9	1	0.999	28	427	427	427	157	157	157	1375675140
84	TPANIC_0614	TPANIC_RS03035	cysteine desulfurase	WP_010882060.1	404	55	1	0.999	7	106	106	106	31	31	31	1373191680
85	TPANIC_0204	TPANIC_RS01010	50S ribosomal protein L6	WP_010881651.1	179	78.8	1	0.999	8	130	130	130	38	38	38	1347447680
86	TPANIC_0053	TPANIC_RS00260	ribonucleotide-diphosphate reductase subunit beta	WP_010881502.1	351	81.5	1	0.999	14	247	247	247	77	77	77	1344533120
87	TPANIC_0212	TPANIC_RS01055	DNA-directed RNA polymerase subunit alpha	WP_010881660.1	351	80.9	1	0.999	15	220	220	220	79	79	79	1299831040
88	TPANIC_0807	TPANIC_RS03995	50S ribosomal protein L32	WP_010882252.1	62	96.8	1	0.999	2	61	61	61	23	23	23	1295544190
89	TPANIC_0060	TPANIC_RS00290	50S ribosomal protein L9	WP_010881509.1	156	92.9	1	0.9987	9	93	93	93	27	27	27	1243478270
90	TPANIC_0242	TPANIC_RS01225	DNA-directed RNA polymerase subunit beta'	WP_010881690.1	1416	90.7	1	0.999	49	454	454	454	125	125	125	1241192190
91	TPANIC_0237	TPANIC_RS01200	50S ribosomal protein L11	WP_010881685.1	146	95.2	1	0.999	4	109	109	109	55	55	55	1239222270
92	TPANIC_0993	TPANIC_RS04890	septal ring lytic transglycosylase RlpA family protein	Pseudo protein	341	85.9	1	0.999	13	234	16	234	105	7	105	1237958910
93	TPANIC_0692	TPANIC_RS03435	recombinase RecA	WP_014342817.1	407	82.8	1	0.999	13	176	176	176	78	78	78	1232179460
94	TPANIC_0605	TPANIC_RS02985	translation elongation factor Ts	WP_010882051.1	290	99	1	0.999	15	330	330	330	101	101	101	1208552580
95	TPANIC_0390	TPANIC_RS01905	cell division protein FtsZ	WP_010881838.1	418	97.1	1	0.999	10	184	184	184	63	63	63	1206543100
96	TPANIC_0606	TPANIC_RS02990	30S ribosomal protein S2	WP_010882052.1	291	88.3	1	0.999	7	121	121	121	43	43	43	1189530110
97	TPANIC_0071	TPANIC_RS00345	ATP-dependent chaperone ClpB	WP_010881520.1	878	90.8	1	0.999	38	442	424	442	154	148	154	1178052350
98	TPANIC_0505	TPANIC_RS02455	hexokinase	WP_010881954.1	444	80	1	0.999	13	486	486	486	144	144	144	1166528510
99	TPANIC_0886	TPANIC_RS04370	polyribonucleotide nucleotidyltransferase	WP_010882329.1	702	78.5	1	0.999	17	200	200	200	69	69	69	1159539200
100	TPANIC_0876	TPANIC_RS04320	tRNA (adenosine(37)-N6)-threonylcarbamoyltransferase complex dimerization subunit type 1 TsaB	WP_010882319.1	221	77.4	1	0.999	4	29	29	29	11	11	11	1150873340
101	TPANIC_0205	TPANIC_RS01015	50S ribosomal protein L18	WP_010881652.1	120	77.5	1	0.999	5	85	85	85	28	28	28	1127593980
102	TPANIC_0604	TPANIC_RS02980	ribosome recycling factor	WP_010882050.1	183	78.7	1	0.999	9	169	169	169	45	45	45	1108375420
103	TPANIC_0750	TPANIC_RS03715	VWA domain-containing protein	WP_010882195.1	223	83.4	1	0.999	4	76	76	76	27	27	27	1090355330
104	TPANIC_0663	TPANIC_RS03280	flagellar filament outer layer protein FlaA	WP_014342815.1	242	97.9	1	0.999	7	176	176	176	47	47	47	1028683710
105	TPANIC_0364	TPANIC_RS01775	chemotaxis protein CheW	WP_010881812.1	455	68.8	1	0.999	13	228	228	228	99	99	99	1013510080
106	TPANIC_0542	TPANIC_RS02660	diphosphate--fructose-6-phosphate 1-phosphotransferase	WP_010881989.1	573	80.3	1	0.999	21	319	319	319	99	99	99	997554050
107	TPANIC_0202	TPANIC_RS05225	type Z 30S ribosomal protein S14	WP_010881649.1	61	90.2	1	0.999	4	30	30	30	6	6	6	984954370
108	TPANIC_0207	TPANIC_RS01030	50S ribosomal protein L15	WP_010881655.1	153	99.3	1	0.999	4	71	71	71	31	31	31	981124740
109	TPANIC_0628	TPANIC_RS03105	nicotinate phosphoribosyltransferase	WP_010882074.1	493	70.2	1	0.999	10	225	225	225	67	67	67	953638400
110	TPANIC_0233	TPANIC_RS01170	STAS domain-containing protein	WP_010881681.1	181	67.4	1	0.999	6	156	156	156	34	34	34	929472700
111	TPANIC_0279	TPANIC_RS01415	30S ribosomal protein S1	WP_010881728.1	829	87.9	1	0.999	18	228	0	228	62	0	62	924243970
112	TPANIC_0096	TPANIC_RS00470	TraR/DksA family transcriptional regulator	WP_010881545.1	120	95.8	1	0.999	3	61	61	61	20	20	20	892608320
113	TPANIC_0525	TPANIC_RS02570	elongation factor P	WP_010881973.1	187	89.3	1	0.999	8	150	150	150	43	43	43	890042110
114	TPANIC_0056	TPANIC_RS00275	sodium-extruding oxaloacetate decarboxylase subunit alpha	WP_010881505.1	593	78.1	1	0.999	19	258	258	258	87	87	87	863026690
115	TPANIC_0239	TPANIC_RS01210	50S ribosomal protein L10	WP_010881687.1	180	76.7	1	0.999	6	86	86	86	17	17	17	859847420
116	TPANIC_0821	TPANIC_RS04060	MetQ/NlpA family ABC transporter substrate-binding protein	WP_010882265.1	268	78.4	1	0.999	6	287	287	287	116	116	116	851416380
117	TPANIC_0608	TPANIC_RS03000	HEAT repeat domain-containing protein	WP_010882054.1	296	74.4	1	0.999	6	129	0	129	52	0	52	851381950
118	TPANIC_0524	TPANIC_RS02565	endopeptidase La	WP_010881972.1	881	91.8	1	0.999	33	455	455	455	140	140	140	848836220
119	TPANIC_0965	TPANIC_RS04755	efflux RND transporter periplasmic adaptor subunit	WP_010882409.1	320	87.5	1	0.999	12	233	233	233	56	56	56	830522240
120	TPANIC_0770	TPANIC_RS03810	DEAD/DEAH box helicase	WP_010882215.1	649	77.8	1	0.999	15	75	75	75	21	21	21	818847740
121	TPANIC_0475	TPANIC_RS02310	glucose-6-phosphate isomerase	WP_010881924.1	535	68.4	1	0.999	15	303	303	303	124	124	124	803819520
122	TPANIC_0611	TPANIC_RS03020	Fe-S cluster assembly ATPase SufC	WP_010882057.1	259	89.6	1	0.999	13	278	278	278	98	98	98	799243900
123	TPANIC_0511	TPANIC_RS02500	CarD family transcriptional regulator	WP_014342458.1	208	86	1	0.999	11	77	0	77	37	0	37	797854590
124	TPANIC_0424	TPANIC_RS02070	V-type ATP synthase subunit E	WP_014342419.1	204	100	1	0.999	9	162	29	162	52	11	52	779986560
125	TPANIC_0073	TPANIC_RS00355	HDOD domain-containing protein	WP_010881522.1	513	81.5	1	0.999	24	221	221	221	77	77	77	778363010
126	TPANIC_0400	TPANIC_RS01955	flagellar motor switch protein FliG	WP_010881848.1	352	76.1	1	0.999	7	92	92	92	46	46	46	776789760
127	TPANIC_0887	TPANIC_RS04375	30S ribosomal protein S15	WP_010882330.1	89	88.8	1	0.999	4	103	103	103	36	36	36	763224770
128	TPANIC_0906	TPANIC_RS04455	KH domain-containing protein	WP_010882349.1	80	100	1	0.999	3	75	0	75	26	0	26	759837760
129	TPANIC_0061	TPANIC_RS00295	30S ribosomal protein S18	WP_010881510.1	99	90.9	1	0.999	3	107	107	107	44	44	44	746749760
130	TPANIC_0964	TPANIC_RS04750	ABC transporter ATP-binding protein	WP_010882408.1	235	86	1	0.999	4	100	100	100	35	35	35	735530370
131	TPANIC_0497	TPANIC_RS02420	rod shape-determining protein	WP_010881946.1	344	79.4	1	0.999	16	208	208	208	61	61	61	732368450
132	TPANIC_0664	TPANIC_RS03285	flagellar filament outer layer protein FlaA	WP_010882109.1	241	96.7	1	0.999	11	150	150	150	27	27	27	721033090
133	TPANIC_0274	TPANIC_RS01395	cytidine/deoxycytidylate deaminase family protein	WP_010881723.1	166	77.1	1	0.999	3	64	64	64	20	20	20	718338430
134	TPANIC_1017	TPANIC_RS05020	alanine--tRNA ligase	WP_010882461.1	605	81.8	1	0.999	13	137	137	137	50	50	50	687440900
135	TPANIC_0198	TPANIC_RS00985	30S ribosomal protein S17	WP_010881645.1	89	91.7	0.9998	0.9988	3	26	0	26	8	0	8	680661500
136	TPANIC_0452	TPANIC_RS02205	isoleucine--tRNA ligase	WP_010881901.1	1091	75.3	1	0.999	24	120	120	120	24	24	24	674885820
137	TPANIC_1016	TPANIC_RS05015	peptidyl-prolyl cis-trans isomerase	WP_010882460.1	361	83.9	1	0.999	13	201	201	201	66	66	66	673110590
138	TPANIC_0210	TPANIC_RS01045	30S ribosomal protein S13	WP_010881658.1	121	82.6	1	0.9985	3	21	21	21	11	11	11	669744580
139	TPANIC_0331	TPANIC_RS01625	decarboxylating NADP(+)-dependent phosphogluconate dehydrogenase	WP_010881779.1	488	87.3	1	0.999	11	139	139	139	47	47	47	635612740
140	TPANIC_0745	TPANIC_RS03695	50S ribosomal protein L21	WP_010882190.1	105	86.7	0.9999	0.999	4	76	1	76	30	0	30	632511300
141	TPANIC_0488	TPANIC_RS02370	methyl-accepting chemotaxis protein	WP_010881937.1	845	78.1	1	0.999	22	378	331	378	108	92	108	616337220
142	TPANIC_0437	TPANIC_RS02130	hypothetical protein	WP_010881885.1	176	91.5	1	0.999	3	149	149	149	43	43	43	607429500
143	TPANIC_0436	TPANIC_RS02125	bifunctional oligoribonuclease/PAP phosphatase NrnA	WP_010881884.1	360	96.1	1	0.999	12	194	194	194	62	62	62	603379650
144	TPANIC_0426	TPANIC_RS02080	V-type ATP synthase subunit A	WP_010881874.1	589	90.7	1	0.999	17	219	219	219	56	56	56	598280510
145	TPANIC_0104	TPANIC_RS00510	NAD nucleotidase	WP_010881553.1	593	73.5	1	0.999	24	284	284	284	80	80	80	592232770
146	TPANIC_0002	TPANIC_RS00010	DNA polymerase III subunit beta	WP_010881452.1	371	65.2	1	0.999	11	202	202	202	66	66	66	583829060
147	TPANIC_0412	TPANIC_RS02015	PUR family DNA/RNA-binding protein	WP_010881860.1	101	91.1	1	0.999	7	77	77	77	32	32	32	583132990
148	TPANIC_0609	TPANIC_RS03010	asparagine--tRNA ligase	WP_010882055.1	520	84.6	1	0.999	19	180	0	180	67	0	67	582865730
149	TPANIC_0197	TPANIC_RS00980	50S ribosomal protein L29	WP_010881644.1	72	84.7	1	0.999	4	86	86	86	39	39	39	581409410
150	TPANIC_0513	TPANIC_RS02510	Trk system potassium transporter TrkA	WP_010881962.1	466	75.1	1	0.999	6	30	30	30	8	8	8	578095420
151	TPANIC_0847	TPANIC_RS04190	hypothetical protein	WP_014342609.1	111	83.8	1	0.999	5	87	87	87	35	35	35	577954500
152	TPANIC_0454	TPANIC_RS02220	response regulator	WP_010881903.1	229	83	1	0.999	6	73	73	73	24	24	24	575562750
153	TPANIC_0241	TPANIC_RS01220	DNA-directed RNA polymerase subunit beta	WP_010881689.1	1178	92.3	1	0.999	40	379	379	379	101	101	101	575393660
154	TPANIC_0722	TPANIC_RS03585	flagellar basal body-associated FliL family protein	WP_010882167.1	182	97.3	1	0.9989	7	62	62	62	12	12	12	563579390
155	TPANIC_0601	TPANIC_RS02965	1-deoxy-D-xylulose-5-phosphate reductoisomerase	WP_013945233.1	383	66	1	0.999	6	48	0	48	14	0	14	557016060
156	TPANIC_0712	TPANIC_RS03535	MinD/ParA family protein	WP_010882157.1	304	79.6	1	0.9986	6	40	7	40	10	3	10	549202880
157	TPANIC_0838	TPANIC_RS04145	ATP-binding cassette domain-containing protein	WP_014342829.1	554	77.8	1	0.999	14	208	0	208	67	0	67	535881184
158	TPANIC_0507	TPANIC_RS02480	ATP-dependent Clp protease proteolytic subunit	WP_095214063.1	199	53.3	1	0.999	4	22	16	22	8	6	8	527682272
159	TPANIC_0633	TPANIC_RS03130	bifunctional methionine sulfoxide reductase B/A protein	WP_014342813.1	291	78.7	1	0.999	10	111	111	111	25	25	25	511023552
160	TPANIC_0850	TPANIC_RS04205	translation initiation factor IF-3	WP_010882294.1	179	93.9	1	0.999	5	72	1	72	26	0	26	503031936
161	TPANIC_0433	TPANIC_RS02115	SPOR domain-containing protein	WP_014342796.1	604	87.6	1	0.999	12	116	116	116	35	35	35	494250080
162	TPANIC_0953	TPANIC_RS04695	TraB/GumN family protein	WP_014342849.1	396	44.2	0.9936	0.998	4	16	0	16	4	0	4	479805440
163	TPANIC_0486	TPANIC_RS02360	hypothetical protein	WP_012460559.1	531	98.1	1	0.999	23	284	284	284	81	81	81	468271488
164	TPANIC_1025	TPANIC_RS05065	50S ribosomal protein L13	WP_010882469.1	142	95.1	1	0.999	6	52	52	52	21	21	21	465064224
165	TPANIC_0334	TPANIC_RS01635	helix-turn-helix domain-containing protein	WP_010881782.1	405	70.6	1	0.999	10	94	94	94	16	16	16	461186944
166	TPANIC_0468	TPANIC_RS02280	tetratricopeptide repeat protein	WP_012460554.1	650	70.9	1	0.999	23	302	302	302	109	109	109	449243744
167	TPANIC_0236	TPANIC_RS01195	transcription termination/antitermination protein NusG	WP_010881684.1	185	95.1	1	0.999	9	94	94	94	26	26	26	445615328
168	TPANIC_0478	TPANIC_RS02325	glucose-6-phosphate dehydrogenase	WP_010881927.1	515	84.3	1	0.999	19	177	177	177	46	46	46	436221152
169	TPANIC_0578	TPANIC_RS02850	signal recognition particle-docking protein FtsY	WP_010882024.1	295	75.3	1	0.999	10	79	79	79	26	26	26	425118048
170	TPANIC_0439	TPANIC_RS02140	chemotaxis protein CheW	WP_010881887.1	157	63.1	1	0.9988	4	67	1	67	19	0	19	424541056
171	TPANIC_0943	TPANIC_RS04640	flagellar export chaperone FliS	WP_010882386.1	148	97.3	1	0.999	6	47	47	47	14	14	14	423231456
172	TPANIC_0427	TPANIC_RS02085	V-type ATP synthase subunit B	WP_010881875.1	430	75.1	1	0.999	13	124	124	124	23	23	23	415148416
173	TPANIC_0389	TPANIC_RS01900	cell division protein FtsA	WP_010881837.1	414	69.8	1	0.999	13	110	110	110	36	36	36	410729504
174	TPANIC_0743	TPANIC_RS03685	50S ribosomal protein L27	WP_010882188.1	87	94.3	1	0.999	2	24	24	24	16	16	16	410315520
175	TPANIC_0735	TPANIC_RS03645	NADPH-dependent glutamate synthase	WP_010882180.1	518	93.6	1	0.999	19	138	138	138	27	27	27	407713824
176	TPANIC_0616	TPANIC_RS03045	ribose-5-phosphate isomerase RpiA	WP_010882062.1	254	96.5	1	0.999	7	79	79	79	26	26	26	405862880
177	TPANIC_0841	TPANIC_RS04160	Do family serine endopeptidase	WP_014342830.1	524	76.9	1	0.999	17	148	3	148	36	0	36	401860608
178	TPANIC_0089	TPANIC_RS00435	cyclic nucleotide-binding domain-containing protein	WP_010881538.1	411	86.1	1	0.999	12	133	133	133	57	57	57	394850752
179	TPANIC_0257	TPANIC_RS01295	glycerophosphodiester phosphodiesterase	WP_010881706.1	356	91.6	1	0.999	18	273	273	273	100	100	100	381196096
180	TPANIC_0647	TPANIC_RS03205	serine--tRNA ligase	WP_010882092.1	426	97.2	1	0.999	12	85	85	85	26	26	26	380714208
181	TPANIC_0506	TPANIC_RS02475	trigger factor	WP_010881955.1	442	89.1	1	0.999	14	134	134	134	40	40	40	375527168
182	TPANIC_0329	TPANIC_RS05245	glycine hydroxymethyltransferase	WP_014342373.1	513	76.2	1	0.999	11	63	63	63	20	20	20	372003456
183	TPANIC_0306	TPANIC_RS01515	30S ribosomal protein S4	WP_010881755.1	204	94.6	1	0.999	9	141	141	141	57	57	57	369634176
184	TPANIC_0892	TPANIC_RS04400	transcription termination factor NusA	WP_010882335.1	485	80.8	1	0.999	20	246	246	246	71	71	71	365114848
185	TPANIC_0443	TPANIC_RS02160	hypothetical protein	WP_010881891.1	284	81.3	1	0.999	9	62	62	62	21	21	21	358133184
186	TPANIC_1008	TPANIC_RS04975	ribonucleoside-diphosphate reductase subunit alpha	WP_010882452.1	845	81.9	1	0.999	17	147	147	147	44	44	44	355984416
187	TPANIC_0018	TPANIC_RS00070	transcription elongation factor GreA	WP_014342760.1	893	95.4	1	0.999	40	218	218	218	46	46	46	352067936
188	TPANIC_0714	TPANIC_RS03545	flagellar biosynthesis protein FlhA	WP_010882159.1	707	59.3	1	0.9986	13	34	34	34	0	0	0	348135136
189	TPANIC_0017	TPANIC_RS00065	hypothetical protein	WP_010881466.1	315	76.5	1	0.999	10	52	52	52	12	12	12	343655040
190	TPANIC_0190	TPANIC_RS00945	50S ribosomal protein L4	WP_010881637.1	216	87	1	0.999	13	120	120	120	44	44	44	343221664
191	TPANIC_0613	TPANIC_RS03030	Fe-S cluster assembly protein SufD	WP_010882059.1	382	85.6	1	0.999	15	164	164	164	49	49	49	336155392
192	TPANIC_0272	TPANIC_RS01385	ParA family protein	WP_010881721.1	253	66	1	0.999	6	85	85	85	30	30	30	335634752
193	TPANIC_0044	TPANIC_RS00215	tRNA uridine-5-carboxymethylaminomethyl(34) synthesis enzyme MnmG	WP_010881493.1	630	83	1	0.999	11	47	47	47	15	15	15	332363040
194	TPANIC_0261	TPANIC_RS01315	cyclic nucleotide-binding domain-containing protein	WP_010881710.1	347	85.6	1	0.999	10	135	135	135	35	35	35	325024416
195	TPANIC_0025	TPANIC_RS00125	insulinase family protein	WP_010881474.1	1023	62.3	1	0.999	28	233	233	233	70	70	70	324982784
196	TPANIC_0737	TPANIC_RS03655	ABC transporter substrate-binding protein	WP_010882182.1	436	67.9	1	0.999	9	86	86	86	21	21	21	322423712
197	TPANIC_0764	TPANIC_RS03780	HD-GYP domain-containing protein	WP_010882209.1	391	77.5	1	0.999	12	117	117	117	33	33	33	318672544
198	TPANIC_0013	TPANIC_RS00050	DUF3798 domain-containing protein	WP_014342231.1	410	81.7	1	0.999	7	68	68	107	34	34	43	316261664
199	TPANIC_0461	TPANIC_RS02255	helix-turn-helix domain-containing protein	WP_010881910.1	119	88.2	1	0.999	4	31	31	31	12	12	12	311516672
200	TPANIC_0675	TPANIC_RS03345	TraB/GumN family protein	WP_010882120.1	332	90.1	1	0.999	11	123	123	123	38	38	38	304111168
201	TPANIC_0909	TPANIC_RS04470	50S ribosomal protein L19	WP_010882352.1	123	79.7	1	0.999	3	68	68	68	28	28	28	304042720
202	TPANIC_0050	TPANIC_RS00245	phosphoribosyltransferase	WP_010881499.1	202	79.7	1	0.999	9	125	125	125	49	49	49	301829728
203	TPANIC_0995	TPANIC_RS04905	cyclic nucleotide-binding domain-containing protein	WP_014342687.1	444	78.8	1	0.999	14	81	3	81	32	3	32	300926208
204	TPANIC_0709	TPANIC_RS03520	RNA polymerase sigma factor WhiG	WP_014342819.1	262	84.4	1	0.999	9	102	102	102	28	28	28	300669920
205	TPANIC_0897	TPANIC_RS04420	MSP porin	Pseudo protein	487	84.8	1	0.999	15	78	0	78	18	0	18	300091328
206	TPANIC_0118	TPANIC_RS00595	hypothetical protein	WP_010881567.1	421	87.4	1	0.999	13	164	164	164	68	68	68	299580576
207	TPANIC_0902	TPANIC_RS04440	carboxylesterase	WP_010882345.1	293	88.7	1	0.999	8	113	113	113	28	28	28	291444224
208	TPANIC_0571	TPANIC_RS02820	LemA family protein	WP_010882018.1	221	85.1	1	0.999	13	115	0	115	49	0	49	287987744
209	TPANIC_0238	TPANIC_RS01205	50S ribosomal protein L1	WP_010881686.1	226	93.8	1	0.999	6	78	78	78	27	27	27	285495808
210	TPANIC_0419	TPANIC_RS02050	5'/3'-nucleotidase SurE	WP_014342417.1	256	68.4	1	0.999	5	64	64	64	29	29	29	282270656
211	TPANIC_1007	TPANIC_RS04970	FAD-dependent thymidylate synthase	WP_010882451.1	278	91	1	0.999	10	91	17	91	22	5	22	281848192
212	TPANIC_0178	TPANIC_RS00890	hypothetical protein	WP_010881625.1	308	85.1	1	0.999	11	59	59	59	23	23	23	275114080
213	TPANIC_0466	TPANIC_RS02275	hypothetical protein	WP_010881915.1	389	79.9	1	0.999	11	57	57	57	18	18	18	273054496
214	TPANIC_0099	TPANIC_RS00485	UMP kinase	WP_010881548.1	251	86.1	1	0.999	7	76	76	76	22	22	22	270862464
215	TPANIC_0250b	TPANIC_RS05230	30S ribosomal protein S20	WP_010881699.1	95	80	1	0.9989	3	38	38	38	9	9	9	264030000
216	TPANIC_0948	TPANIC_RS04665	protein jag	WP_010882391.1	231	73.2	1	0.999	6	49	49	49	16	16	16	263675600
217	TPANIC_0912	TPANIC_RS04485	HD-GYP domain-containing protein	WP_014342841.1	440	61.1	1	0.999	9	70	0	70	13	0	13	263228656
218	TPANIC_0882	TPANIC_RS04350	HEAT repeat domain-containing protein	WP_010882325.1	500	92	1	0.999	8	37	37	37	5	5	5	253648384
219	TPANIC_0189	TPANIC_RS00940	50S ribosomal protein L3	WP_010881636.1	208	98.6	1	0.999	7	72	72	72	17	17	17	250315088
220	TPANIC_0277	TPANIC_RS01410	S41 family peptidase	WP_010881726.1	448	84.2	1	0.999	15	128	128	128	30	30	30	248940656
221	TPANIC_0595	TPANIC_RS02940	nucleoside monophosphate kinase	WP_010882041.1	211	73.9	1	0.999	8	152	152	152	54	54	54	247084080
222	TPANIC_0519	TPANIC_RS02540	sigma-54 dependent transcriptional regulator	WP_010881968.1	458	96.3	1	0.999	14	109	109	109	38	38	38	246641104
223	TPANIC_0005	TPANIC_RS00025	DNA topoisomerase (ATP-hydrolyzing) subunit A	WP_010881455.1	813	92.1	1	0.999	14	168	168	168	56	56	56	244144288
224	TPANIC_0835	TPANIC_RS04130	ankyrin repeat domain-containing protein	WP_010882279.1	934	83	1	0.999	29	324	324	324	75	75	75	243489584
225	TPANIC_0979	TPANIC_RS04820	TatD family hydrolase	WP_010882423.1	257	93.8	1	0.999	6	82	82	82	28	28	28	242244480
226	TPANIC_0954	TPANIC_RS04700	tetratricopeptide repeat protein	WP_010882398.1	478	90	1	0.999	10	53	53	53	9	9	9	240104336
227	TPANIC_0562	TPANIC_RS02770	N-acetylneuraminate synthase family protein	WP_010882009.1	378	75.1	1	0.999	9	76	76	76	16	16	16	234102224
228	TPANIC_0409a	TPANIC_RS02000	preprotein translocase subunit YajC	WP_014342412.1	128	66.4	1	0.999	4	60	0	60	13	0	13	233369552
229	TPANIC_0641	TPANIC_RS03180	histidine--tRNA ligase	WP_010882086.1	442	79.2	1	0.999	8	64	64	64	23	23	23	231115968
230	TPANIC_0642	TPANIC_RS03185	phospho-sugar mutase	WP_010882087.1	586	81.2	1	0.999	12	104	104	104	37	37	37	229348464
231	TPANIC_0448	TPANIC_RS02185	uracil phosphoribosyltransferase	WP_010881896.1	360	100	1	0.999	10	84	84	84	17	17	17	226495088
232	TPANIC_1021	TPANIC_RS05045	Asp-tRNA(Asn)/Glu-tRNA(Gln) amidotransferase subunit GatB	WP_010882465.1	509	68	1	0.999	5	24	24	24	10	10	10	225924608
233	TPANIC_0981	TPANIC_RS04830	GGDEF domain-containing protein	WP_010882425.1	387	67.4	1	0.999	8	51	51	51	20	20	20	225633664
234	TPANIC_0485	TPANIC_RS02355	adenylate/guanylate cyclase domain-containing protein	WP_010881934.1	614	63.8	1	0.999	10	36	36	36	10	10	10	223520016
235	TPANIC_0798	TPANIC_RS03950	methionine--tRNA ligase	WP_010882243.1	811	91.9	1	0.999	31	282	282	282	75	75	75	220655568
236	TPANIC_0829	TPANIC_RS04100	DUF2225 domain-containing protein	WP_010882273.1	294	96.3	1	0.999	9	67	67	67	10	10	10	218061120
237	TPANIC_0254	TPANIC_RS01280	transcription termination factor Rho	WP_010881703.1	519	89.8	1	0.999	15	122	122	122	40	40	40	214501984
238	TPANIC_0719	TPANIC_RS03570	flagellar biosynthetic protein FliO	WP_010882164.1	262	74.8	1	0.999	8	96	96	96	27	27	27	211907264
239	TPANIC_0957	TPANIC_RS04715	TRAP transporter substrate-binding protein DctP	WP_010882401.1	342	77.2	1	0.999	12	110	110	110	31	31	31	211854784
240	TPANIC_1009	TPANIC_RS04980	NAD(P)-dependent glycerol-3-phosphate dehydrogenase	WP_010882453.1	356	57	1	0.999	4	82	82	82	34	34	34	211383232
241	TPANIC_0685	TPANIC_RS03400	sugar ABC transporter ATP-binding protein	WP_010882130.1	496	99	1	0.999	16	132	132	132	53	53	53	208032400
242	TPANIC_0116	TPANIC_RS00585	excinuclease ABC subunit B	WP_010881565.1	668	90.1	1	0.9989	21	59	59	59	10	10	10	207874160
243	TPANIC_0286	TPANIC_RS01435	hypothetical protein	WP_014342785.1	318	69.2	1	0.999	5	46	46	46	7	7	7	206033584
244	TPANIC_0354	TPANIC_RS01735	dTMP kinase	WP_010881802.1	208	84.1	1	0.999	5	35	35	35	11	11	11	202597392
245	TPANIC_0584	TPANIC_RS02875	hypothetical protein	WP_010882030.1	469	89.8	1	0.999	19	126	126	126	34	34	34	200132048
246	TPANIC_0794	TPANIC_RS03935	methionine adenosyltransferase	WP_010882239.1	396	76.3	1	0.999	14	124	124	124	41	41	41	198403808
247	TPANIC_0526	TPANIC_RS02580	ATP-dependent RNA helicase	WP_010881974.1	668	83.8	1	0.999	25	136	136	136	38	38	38	198333072
248	TPANIC_0271	TPANIC_RS01380	ParB/RepB/Spo0J family partition protein	WP_010881720.1	324	86.4	1	0.999	15	130	130	130	46	46	46	197331232
249	TPANIC_0471	TPANIC_RS02290	tetratricopeptide repeat protein	WP_010881920.1	469	91.6	1	0.999	15	127	0	127	34	0	34	196405392
250	TPANIC_0508	TPANIC_RS02485	ATP-dependent Clp protease ATP-binding subunit ClpX	WP_010881957.1	415	89.6	1	0.999	15	145	145	145	52	52	52	189748560
251	TPANIC_0078	TPANIC_RS00380	DegT/DnrJ/EryC1/StrS aminotransferase family protein	WP_010881527.1	412	90	1	0.999	12	79	79	79	20	20	20	189292592
252	TPANIC_0632	TPANIC_RS03125	tryptophan--tRNA ligase	WP_010882078.1	337	80.7	1	0.999	9	89	89	89	30	30	30	187645328
253	TPANIC_0077	TPANIC_RS00375	polysaccharide biosynthesis protein	WP_010881526.1	538	78.4	1	0.999	26	145	145	145	48	48	48	187083984
254	TPANIC_0379	TPANIC_RS01855	preprotein translocase subunit SecA	WP_014342795.1	916	93	1	0.999	18	81	81	81	10	10	10	186303280
255		TPANIC_RS00405	hypothetical protein	WP_014342766.1	660	83.3	1	0.999	21	117	78	117	45	32	45	184999088
256	TPANIC_0931	TPANIC_RS04585	hypothetical protein	WP_010882374.1	476	77.9	1	0.9989	8	70	70	70	21	21	21	184299152
257	TPANIC_0402	TPANIC_RS01965	flagellar protein export ATPase FliI	WP_010881850.1	447	91.3	1	0.999	12	46	46	46	22	22	22	183843296
258	TPANIC_0029	TPANIC_RS00145	UDP-N-acetylglucosamine 1-carboxyvinyltransferase	WP_010881478.1	454	61.7	1	0.999	9	92	0	92	21	0	21	183440352
259	TPANIC_0350	TPANIC_RS01715	glutamate-5-semialdehyde dehydrogenase	WP_014342789.1	428	90.7	1	0.999	15	170	170	170	49	49	49	175851024
260	TPANIC_0145	TPANIC_RS00735	long-chain fatty acid--CoA ligase	WP_010881593.1	656	77.6	1	0.999	18	189	0	189	53	0	53	175681616
261	TPANIC_0992	TPANIC_RS04885	hypothetical protein	WP_010882436.1	95	88.4	1	0.999	6	40	40	40	18	18	18	174366256
262	TPANIC_0757	TPANIC_RS03750	peptide deformylase	WP_010882202.1	162	66.7	1	0.999	8	43	43	43	19	19	19	172441200
263	TPANIC_0554	TPANIC_RS02730	HAD family hydrolase	WP_014342481.1	222	77.9	1	0.999	7	91	0	91	40	0	40	171934320
264	TPANIC_1035	TPANIC_RS05115	valine--tRNA ligase	WP_010882479.1	956	75.9	1	0.999	20	163	163	163	40	40	40	170726560
265	TPANIC_1027	TPANIC_RS05080	uridine phosphorylase	WP_010882471.1	258	71.7	1	0.999	5	58	58	58	17	17	17	170407088
266	TPANIC_0450a	TPANIC_RS02195	elongation factor G	WP_010881898.1	683	68.4	1	0.999	15	76	76	76	29	29	29	170141616
267	TPANIC_0227	TPANIC_RS01145	energy-coupling factor ABC transporter ATP-binding protein	WP_010881675.1	255	80.4	1	0.999	8	89	89	89	27	27	27	169484624
268	TPANIC_0739	TPANIC_RS03665	LCP family protein	WP_010882184.1	398	84.9	1	0.999	14	84	84	84	27	27	27	168071840
269	TPANIC_0612	TPANIC_RS03025	Fe-S cluster assembly protein SufB	WP_010882058.1	479	85.8	1	0.999	13	87	87	87	39	39	39	158287616
270	TPANIC_0740	TPANIC_RS03670	bis(5'-nucleosyl)-tetraphosphatase (symmetrical) YqeK	WP_014342559.1	249	89.6	1	0.999	9	76	6	76	32	2	32	156654704
271	TPANIC_0855	TPANIC_RS04230	hypothetical protein	WP_010882299.1	1127	84.6	1	0.999	35	191	191	191	66	66	66	155043056
272	TPANIC_0724	TPANIC_RS03590	flagellar motor protein MotB	WP_010882169.1	240	71	1	0.999	6	40	0	40	10	0	10	153961168
273	TPANIC_0673	TPANIC_RS03335	glutamate--tRNA ligase	WP_010882118.1	537	82.1	1	0.999	17	140	140	140	40	40	40	150009680
274	TPANIC_0710	TPANIC_RS03525	FapA family protein	WP_010882155.1	656	89.6	1	0.999	22	158	158	158	44	44	44	149908960
275	TPANIC_1024	TPANIC_RS05060	30S ribosomal protein S9	WP_010882468.1	129	93	1	0.9988	4	42	42	42	15	15	15	149622128
276	TPANIC_0369	TPANIC_RS01805	outer membrane protein assembly factor BamD	WP_010881817.1	516	93.6	1	0.999	14	113	113	113	41	41	41	148542112
277	TPANIC_1020	TPANIC_RS05040	Asp-tRNA(Asn)/Glu-tRNA(Gln) amidotransferase subunit GatA	WP_010882464.1	506	70.9	1	0.999	12	112	112	112	31	31	31	148404048
278	TPANIC_0528	TPANIC_RS02590	V-type ATP synthase subunit B	WP_010881976.1	480	83.8	1	0.999	9	60	60	60	11	11	11	144236624
279	TPANIC_0217	TPANIC_RS01080	molecular chaperone DnaJ	WP_014342326.1	416	90.1	1	0.999	15	100	0	100	33	0	33	144065280
280	TPANIC_0772	TPANIC_RS03820	hypothetical protein	WP_010882217.1	274	79.2	1	0.999	3	53	53	53	17	17	17	143693680
281	TPANIC_0020	TPANIC_RS00075	VWA domain-containing protein	WP_012460510.1	707	84	1	0.999	21	162	162	162	32	32	32	142678176
282	TPANIC_0124	TPANIC_RS00625	redox-regulated ATPase YchF	WP_010881573.1	368	85.6	1	0.999	8	53	53	53	7	7	7	142593392
283	TPANIC_0652	TPANIC_RS03230	ABC transporter ATP-binding protein	WP_010882097.1	379	56.8	1	0.999	10	57	0	57	5	0	5	142376736
284	TPANIC_0091	TPANIC_RS00445	cysteine--tRNA ligase	WP_010881540.1	520	73.1	1	0.999	11	54	54	54	15	15	15	139893168
285	TPANIC_0969	TPANIC_RS04775	hypothetical protein	WP_010882413.1	539	88.9	1	0.999	17	90	0	90	23	0	23	139580096
286	TPANIC_0973	TPANIC_RS04790	phenylalanine--tRNA ligase subunit alpha	WP_010882417.1	553	66.2	1	0.999	16	98	98	98	40	40	40	139361680
287	TPANIC_0260	TPANIC_RS01310	SH3 domain-containing protein	WP_010881709.1	448	81.2	1	0.999	12	88	88	88	21	21	21	139349216
288	TPANIC_0290	TPANIC_RS01445	Cof-type HAD-IIB family hydrolase	WP_010881739.1	277	85.9	1	0.999	6	95	95	95	35	35	35	137761456
289	TPANIC_0576	TPANIC_RS02840	peptide chain release factor 2	WP_099156385.1	373	76.9	1	0.9978	6	26	0	26	2	0	2	136898048
290	TPANIC_0831	TPANIC_RS04110	arginine--tRNA ligase	WP_010882275.1	589	86.4	1	0.999	15	85	85	85	23	23	23	135728992
291	TPANIC_0721	TPANIC_RS03580	flagellar motor switch protein FliM	WP_010882166.1	344	84	1	0.999	9	51	51	51	6	6	6	135247152
292	TPANIC_0110	TPANIC_RS00555	DUF5312 domain-containing protein	WP_010881559.1	577	83	1	0.999	11	98	98	98	40	40	40	133369832
293	TPANIC_0139	TPANIC_RS00705	TrkA family potassium uptake protein	WP_010881587.1	230	78.3	1	0.9986	6	58	58	58	25	25	25	131434000
294	TPANIC_1006	TPANIC_RS04965	DNA topoisomerase (ATP-hydrolyzing) subunit B	WP_010882450.1	637	85.2	1	0.999	14	83	83	83	23	23	23	128637768
295	TPANIC_0877	TPANIC_RS04325	HD-GYP domain-containing protein	WP_010882320.1	365	68.8	1	0.999	9	52	52	52	24	24	24	128193856
296	TPANIC_0895	TPANIC_RS04415	DUF302 domain-containing protein	WP_010882338.1	168	81	1	0.9988	4	17	17	17	7	7	7	127170928
297	TPANIC_0765	TPANIC_RS03785	ATP-dependent zinc metalloprotease FtsH	WP_187145723.1	726	87.6	1	0.999	21	90	2	90	10	1	10	126732656
298	TPANIC_0416	TPANIC_RS02035	signal recognition particle protein	WP_010881864.1	452	80.3	1	0.999	11	57	57	57	14	14	14	126410344
299	TPANIC_0996	TPANIC_RS04910	hypothetical protein	WP_010882440.1	538	87.9	1	0.999	14	129	129	129	29	29	29	126118224
300	TPANIC_0157	TPANIC_RS00805	1-acyl-sn-glycerol-3-phosphate acyltransferase	WP_010881604.1	300	93.7	1	0.9988	8	63	63	63	12	12	12	122751096
301	TPANIC_0649	TPANIC_RS03215	hemolysin family protein	WP_010882094.1	265	78.5	1	0.999	10	68	68	68	23	23	23	122729136
302	TPANIC_0832	TPANIC_RS04115	GerMN domain-containing protein	WP_010882276.1	271	79	1	0.999	6	78	78	78	24	24	24	122617320
303	TPANIC_0399	TPANIC_RS01950	flagellar M-ring protein FliF	WP_010881847.1	567	86.4	1	0.999	14	65	65	65	16	16	16	122514616
304		TPANIC_RS01845	hypothetical protein	WP_014342794.1	317	73.2	1	0.999	5	49	49	49	10	10	10	121568352
305	TPANIC_1010	TPANIC_RS04985	nucleoside-diphosphate kinase	WP_010882454.1	149	96	1	0.999	6	54	54	54	17	17	17	121447624
306	TPANIC_0625	TPANIC_RS03090	hypothetical protein	WP_010882071.1	250	92	1	0.999	5	40	40	40	9	9	9	120786640
307	TPANIC_0367	TPANIC_RS01795	AAA family ATPase	WP_010881815.1	941	96	1	0.999	18	60	60	60	10	10	10	119603568
308	TPANIC_0615	TPANIC_RS03040	SUF system NifU family Fe-S cluster assembly protein	WP_010882061.1	147	93.9	1	0.999	3	29	29	29	8	8	8	119032792
309	TPANIC_0305	TPANIC_RS01510	CTP synthase	WP_010881754.1	577	61.5	1	0.999	16	126	126	126	45	45	45	117613360
310	TPANIC_0162	TPANIC_RS00825	Holliday junction branch migration DNA helicase RuvB	WP_010881609.1	350	79.7	1	0.999	11	124	124	124	47	47	47	116554920
311	TPANIC_0418	TPANIC_RS02045	galactokinase	WP_010881866.1	397	87.2	1	0.999	16	77	0	77	20	0	20	116041488
312	TPANIC_0575	TPANIC_RS02835	PEP-utilizing enzyme	WP_014342807.1	685	61.9	1	0.999	20	148	148	148	46	46	46	115976368
313	TPANIC_0043	TPANIC_RS00210	lytic transglycosylase domain-containing protein	WP_010881492.1	710	85.1	1	0.999	24	150	150	150	49	49	49	115745624
314		TPANIC_RS00400	sigma-54-dependent Fis family transcriptional regulator	WP_014342260.1	528	84.5	1	0.999	19	141	141	141	66	66	66	115338288
315	TPANIC_0891	TPANIC_RS04395	translation initiation factor IF-2	WP_010882334.1	842	80	1	0.999	18	119	28	119	36	9	36	114868152
316	TPANIC_0853	TPANIC_RS04220	MinD/ParA family protein	WP_010882297.1	378	64	1	0.9972	7	27	27	27	8	8	8	114558120
317	TPANIC_0914	TPANIC_RS04500	hypothetical protein	WP_010882357.1	128	92.2	1	0.9968	5	17	17	17	3	3	3	113873968
318	TPANIC_0045	TPANIC_RS00220	adenosine deaminase	WP_010881494.1	299	69.2	1	0.999	3	52	52	52	21	21	21	112671408
319	TPANIC_0713	TPANIC_RS03540	flagellar biosynthesis protein FlhF	WP_010882158.1	437	90.4	1	0.999	11	70	70	70	22	22	22	112499432
320	TPANIC_0458	TPANIC_RS02240	SMC-Scp complex subunit ScpB	WP_010881907.1	192	81.8	1	0.999	7	39	39	39	11	11	11	108653848
321	TPANIC_0125	TPANIC_RS00630	exodeoxyribonuclease III	WP_010881574.1	264	89.4	1	0.999	10	125	125	125	51	51	51	106617448
322	TPANIC_0622	TPANIC_RS03075	tetratricopeptide repeat protein	WP_010882068.1	593	82.1	1	0.999	15	103	103	103	38	38	38	105728192
323	TPANIC_0736	TPANIC_RS03650	sulfide/dihydroorotate dehydrogenase-like FAD/NAD-binding protein	WP_014342556.1	282	82.3	1	0.999	8	60	0	60	18	0	18	105123952
324	TPANIC_0408	TPANIC_RS01995	ATPase	WP_010881856.1	1084	96.2	1	0.999	41	247	247	247	61	61	61	99309696
325	TPANIC_0758	TPANIC_RS03755	30S ribosomal protein S21	WP_010882203.1	69	82.6	1	0.999	3	29	29	29	7	7	7	98693304
326	TPANIC_0639	TPANIC_RS03170	methyl-accepting chemotaxis protein	WP_014342814.1	654	84.2	1	0.999	12	68	0	115	17	0	33	98312696
327	TPANIC_0924	TPANIC_RS04550	RNA-binding transcriptional accessory protein	WP_010882367.1	778	83.3	1	0.999	19	113	113	113	37	37	37	98008008
328	TPANIC_0593	TPANIC_RS02930	hypothetical protein	WP_010882039.1	677	53.2	1	0.999	10	42	42	42	8	8	8	95779848
329	TPANIC_0358	TPANIC_RS01750	glycoside hydrolase family 57 protein	WP_014505473.1	526	69.4	1	0.9989	6	20	20	20	8	8	8	95611760
330	TPANIC_0846	TPANIC_RS04185	cell division protein ZapA	WP_010882290.1	108	65.7	1	0.999	4	35	35	35	11	11	11	92906752
331	TPANIC_0667	TPANIC_RS03300	nucleoside kinase	WP_014342816.1	551	73.1	1	0.999	14	87	14	87	21	4	21	91266808
332	TPANIC_0288	TPANIC_RS01440	methyltransferase domain-containing protein	WP_014342786.1	857	73.3	1	0.999	14	51	51	51	14	14	14	89896704
333	TPANIC_0543	TPANIC_RS02665	Holliday junction branch migration protein RuvA	WP_010881990.1	227	80.6	1	0.999	7	89	89	89	32	32	32	89476360
334	TPANIC_0222	TPANIC_RS01105	hypothetical protein	WP_010881670.1	148	80.4	1	0.998	4	27	27	27	5	5	5	88736448
335	TPANIC_0866	TPANIC_RS04275	ATP-binding protein	WP_014342837.1	646	82.8	1	0.999	18	132	0	132	41	0	41	88500456
336	TPANIC_0015	TPANIC_RS00055	phenylalanine--tRNA ligase subunit beta	WP_010881464.1	604	70.5	1	0.999	14	99	99	99	31	31	31	88188632
337	TPANIC_0327	TPANIC_RS01595	OmpH family outer membrane protein	WP_010881775.1	172	94.2	1	0.999	7	51	51	51	9	9	9	87086872
338	TPANIC_0640	TPANIC_RS03175	methyl-accepting chemotaxis protein	WP_010882085.1	614	56	1	0.999	14	92	92	92	15	15	15	86365056
339	TPANIC_0985	TPANIC_RS04850	aspartate--tRNA ligase	WP_010882429.1	602	90.2	1	0.999	19	143	1	143	40	1	40	83713432
340	TPANIC_0731	TPANIC_RS03625	NUDIX hydrolase	WP_014342553.1	224	97.6	1	0.9989	6	39	0	39	9	0	9	81810224
341	TPANIC_0114	TPANIC_RS00575	protease modulator HflC	WP_010881563.1	331	93.4	1	0.999	10	65	65	65	8	8	8	79386208
342	TPANIC_0401	TPANIC_RS01960	flagellar assembly protein FliH	WP_010881849.1	309	95.5	1	0.999	13	95	95	95	25	25	25	79036528
343	TPANIC_0051	TPANIC_RS00250	peptide chain release factor 1	WP_010881500.1	351	92.3	1	0.999	8	80	80	80	35	35	35	76486824
344	TPANIC_0872	TPANIC_RS04300	flagellar filament capping protein FliD	WP_010882315.1	722	81.9	1	0.999	18	91	91	91	23	23	23	75881976
345	TPANIC_0894	TPANIC_RS04410	NYN domain-containing protein	WP_010882337.1	340	78.5	1	0.999	10	56	56	56	10	10	10	72501752
346	TPANIC_1041	TPANIC_RS05145	ATP-dependent Clp protease proteolytic subunit	WP_014342706.1	237	56.3	1	0.999	6	62	0	62	16	0	16	70093328
347	TPANIC_0529	TPANIC_RS02595	V-type ATP synthase subunit A	WP_010881977.1	605	79.2	1	0.999	14	88	88	88	33	33	33	69857144
348	TPANIC_0967	TPANIC_RS04765	hypothetical protein	WP_010882411.1	517	91.7	1	0.999	12	63	63	63	14	14	14	68328736
349	TPANIC_0544	TPANIC_RS02670	SpnA family nuclease	WP_010881991.1	622	89.5	1	0.999	16	100	100	100	33	33	33	66981456
350	TPANIC_0695	TPANIC_RS03455	acetyl-CoA carboxylase biotin carboxylase subunit family protein	WP_010882140.1	597	78.2	1	0.999	16	80	80	80	23	23	23	65822352
351	TPANIC_0854	TPANIC_RS04225	SpoIIE family protein phosphatase	WP_010882298.1	1533	71.6	1	0.999	20	98	98	98	19	19	19	64685640
352	TPANIC_0915	TPANIC_RS04505	tetratricopeptide repeat protein	WP_010882358.1	444	93.5	1	0.999	16	83	83	83	22	22	22	61100948
353	TPANIC_0920	TPANIC_RS04525	tetratricopeptide repeat protein	WP_010882363.1	809	75.6	1	0.999	13	67	0	67	24	0	24	57359708
354	TPANIC_0693	TPANIC_RS03445	hypothetical protein	WP_010882138.1	440	76.6	1	0.999	9	57	57	57	19	19	19	56253772
355	TPANIC_0801	TPANIC_RS03965	ATP-dependent Clp protease ATP-binding subunit ClpA	WP_010882246.1	809	84.3	1	0.999	14	64	64	64	22	22	22	55943604
356	TPANIC_0462	TPANIC_RS02260	hypothetical protein	WP_014342800.1	392	89	1	0.999	10	58	0	58	10	0	10	55690572
357	TPANIC_0790	TPANIC_RS03915	RND family transporter	WP_010882235.1	888	60.6	1	0.999	15	53	53	53	2	2	2	54969452
358	TPANIC_0097	TPANIC_RS00475	translation initiation factor IF-1	WP_010881546.1	72	90.3	1	0.999	5	52	52	52	18	18	18	54437056
359	TPANIC_0160	TPANIC_RS00820	proline--tRNA ligase	WP_010881607.1	617	78	1	0.999	12	50	50	50	9	9	9	53354284
360	TPANIC_0251	TPANIC_RS01265	HU family DNA-binding protein	WP_010881700.1	105	82.9	1	0.999	3	43	43	43	8	8	8	52942612
361	TPANIC_0470	TPANIC_RS02285	tetratricopeptide repeat protein	WP_010881919.1	369	82.4	1	0.999	7	56	56	56	12	12	12	52830648
362	TPANIC_0262	TPANIC_RS01320	Crp/Fnr family transcriptional regulator	WP_014342784.1	219	97.3	1	0.9981	2	18	17	18	8	8	8	52757956
363	TPANIC_0413	TPANIC_RS02020	phosphoglucomutase	WP_010881861.1	632	85	1	0.999	13	85	85	85	43	43	43	52125816
364	TPANIC_0199	TPANIC_RS00990	50S ribosomal protein L14	WP_010881646.1	122	81.1	1	0.999	5	38	38	38	11	11	11	52021588
365	TPANIC_0481	TPANIC_RS02340	TIGR03545 family protein	WP_014342801.1	749	74.8	1	0.9989	12	28	28	28	0	0	0	51329164
366	TPANIC_0303	TPANIC_RS01500	DNA mismatch repair endonuclease MutL	WP_010881752.1	648	70.8	1	0.999	11	55	55	55	17	17	17	50600208
367	TPANIC_0696	TPANIC_RS03460	cysteine hydrolase family protein	WP_010882141.1	278	81.7	1	0.999	7	63	63	63	24	24	24	50475340
368	TPANIC_0755	TPANIC_RS03740	PTS sugar transporter subunit IIA	WP_013945354.1	218	98.2	1	0.9982	4	18	4	18	6	0	6	50010280
369	TPANIC_0431	TPANIC_RS02105	type III pantothenate kinase	WP_010881879.1	273	75.5	1	0.999	7	64	64	64	25	25	25	49180180
370	TPANIC_0966	TPANIC_RS04760	hypothetical protein	WP_010882410.1	544	76.5	1	0.999	8	64	64	64	20	20	20	48956252
371	TPANIC_0330	TPANIC_RS01615	ATP-dependent metallopeptidase FtsH/Yme1/Tma family protein	WP_010881778.1	598	84.4	1	0.999	17	69	69	69	10	10	10	48361516
372	TPANIC_0446	TPANIC_RS02175	(E)-4-hydroxy-3-methylbut-2-enyl-diphosphate synthase	WP_010881894.1	419	90	1	0.999	7	45	11	45	23	5	23	47379856
373	TPANIC_0264	TPANIC_RS01330	deoxyribose-phosphate aldolase	WP_010881713.1	218	97.7	1	0.999	5	37	37	37	14	14	14	46872744
374	TPANIC_0121	TPANIC_RS00610	KamA family radical SAM protein	WP_010881570.1	355	89	1	0.999	8	34	0	34	11	0	11	46782704
375	TPANIC_0648	TPANIC_RS03210	tetratricopeptide repeat protein	WP_010882093.1	682	85	1	0.999	17	63	63	63	11	11	11	46163420
376	TPANIC_0941	TPANIC_RS04630	hypothetical protein	WP_010882384.1	172	79.7	1	0.999	5	64	64	64	17	17	17	45902276
377	TPANIC_0026	TPANIC_RS00130	flagellar motor switch protein FliG	WP_010881475.1	340	73.5	1	0.999	5	25	25	25	7	7	7	45880916
378	TPANIC_0284	TPANIC_RS01430	spiro-SPASM protein	WP_014342354.1	559	82.5	1	0.999	10	42	42	42	13	13	13	45666952
379	TPANIC_0586	TPANIC_RS02885	leucine--tRNA ligase	WP_010882032.1	878	84.9	1	0.999	20	97	97	97	26	26	26	45056392
380	TPANIC_0534	TPANIC_RS02620	V-type ATPase subunit	WP_010881981.1	341	89.7	1	0.9986	9	42	42	42	10	10	10	43646904
381	TPANIC_0933	TPANIC_RS04590	UDP-N-acetylmuramoyl-L-alanyl-D-glutamate--2, 6-diaminopimelate ligase	WP_010882376.1	540	71.1	1	0.9986	6	27	27	27	8	8	8	43348508
382	TPANIC_1039	TPANIC_RS05135	adenine phosphoribosyltransferase	WP_010882483.1	180	78.3	1	0.999	6	46	0	46	16	0	16	42193336
383	TPANIC_0455	TPANIC_RS02225	hypothetical protein	WP_014342433.1	334	66.4	1	0.9989	8	42	0	42	8	0	8	41689488
384	TPANIC_0797	TPANIC_RS03945	pyrroline-5-carboxylate reductase	WP_010882242.1	263	58.9	1	0.999	5	26	26	26	9	9	9	41560168
385	TPANIC_0514	TPANIC_RS02515	excinuclease ABC subunit UvrA	WP_010881963.1	960	78.3	1	0.9989	19	66	66	66	13	13	13	41344248
386	TPANIC_0223	TPANIC_RS01110	aminotransferase class I/II-fold pyridoxal phosphate-dependent enzyme	WP_014342329.1	435	75.6	1	0.999	8	58	0	58	23	0	23	41158864
387	TPANIC_0624	TPANIC_RS03085	OmpA family protein	WP_010882070.1	476	78.2	1	0.999	10	44	44	44	10	10	10	40946116
388	TPANIC_0113	TPANIC_RS00570	FtsH protease activity modulator HflK	WP_010881562.1	328	83.5	1	0.999	9	48	48	48	9	9	9	40729032
389	TPANIC_0591	TPANIC_RS02900	HPr(Ser) kinase/phosphatase	WP_013945224.1	329	76.9	1	0.9989	5	34	15	34	12	5	12	39890540
390	TPANIC_0567	TPANIC_RS02800	flagellar protein FlbB	WP_013945205.1	206	82.4	1	0.999	6	61	0	61	16	0	16	39842892
391	TPANIC_0292	TPANIC_RS01455	OmpA family protein	WP_010881741.1	417	70.3	1	0.999	10	44	44	44	15	15	15	39833304
392	TPANIC_0086	TPANIC_RS00420	PilZ domain-containing protein	WP_010881535.1	314	88.9	1	0.999	2	26	26	26	11	11	11	39397976
393	TPANIC_0341	TPANIC_RS01670	UDP-N-acetylmuramate--L-alanine ligase	WP_010881789.1	481	72.1	1	0.999	10	54	54	54	19	19	19	38995736
394	TPANIC_0442	TPANIC_RS02155	DNA repair protein RecN	WP_010881890.1	573	76.3	1	0.999	9	40	40	40	9	9	9	37577016
395	TPANIC_0873	TPANIC_RS04305	hypothetical protein	WP_010882316.1	200	82	1	0.999	5	27	27	27	11	11	11	37414204
396	TPANIC_1019	TPANIC_RS05035	aspartyl/glutamyl-tRNA amidotransferase subunit C	WP_010882463.1	147	57.8	1	0.999	3	40	40	40	13	13	13	37220440
397	TPANIC_0024	TPANIC_RS00120	TrkA family potassium uptake protein	WP_010881473.1	236	81.8	1	0.999	8	62	62	62	12	12	12	37080524
398	TPANIC_0307	TPANIC_RS01520	PASTA domain-containing protein	WP_010881756.1	342	82.5	1	0.9987	5	25	0	25	5	0	5	36908608
399	TPANIC_0754	TPANIC_RS03735	tRNA (N6-isopentenyl adenosine(37)-C2)-methylthiotransferase MiaB	WP_010882199.1	456	83.6	1	0.999	7	25	25	25	7	7	7	36295696
400	TPANIC_0978	TPANIC_RS04815	signal peptidase II	WP_010882422.1	197	55.8	1	0.999	7	70	70	70	15	15	15	35470320
401	TPANIC_0701	TPANIC_RS03480	DNA-directed RNA polymerase subunit omega	WP_010882146.1	67	100	1	0.999	3	24	24	24	16	16	16	35140312
402	TPANIC_0990	TPANIC_RS04875	tetratricopeptide repeat protein	WP_010882434.1	1033	70.8	1	0.999	24	88	88	88	20	20	20	34361080
403	TPANIC_0680	TPANIC_RS03375	tRNA (adenosine(37)-N6)-threonylcarbamoyltransferase complex transferase subunit TsaD	WP_010882125.1	352	76.4	1	0.9989	5	14	14	14	2	2	2	34320696
404	TPANIC_0796	TPANIC_RS03940	FAD:protein FMN transferase	WP_014342584.1	362	78.5	1	0.999	13	76	76	76	23	23	23	31197192
405	TPANIC_0952	TPANIC_RS04690	alpha/beta fold hydrolase	WP_010882396.1	345	89.9	1	0.9985	4	24	24	24	8	8	8	30872582
406	TPANIC_0570	TPANIC_RS02815	TPM domain-containing protein	WP_010882017.1	281	81.5	1	0.9989	8	44	44	44	8	8	8	30803240
407	TPANIC_0804	TPANIC_RS03980	sn-glycerol-3-phosphate ABC transporter ATP-binding protein UgpC	WP_010882249.1	387	74.9	1	0.999	6	23	23	23	1	1	1	29003354
408	TPANIC_0788	TPANIC_RS03905	hypothetical protein	WP_010882233.1	296	66.6	1	0.999	7	27	27	27	8	8	8	28340444
409	TPANIC_0594	TPANIC_RS02935	DUF2147 domain-containing protein	WP_014342808.1	219	100	1	0.999	9	49	49	49	14	14	14	27578382
410	TPANIC_0535	TPANIC_RS02625	hypothetical protein	WP_010881982.1	107	100	0.9992	0.999	4	24	1	24	3	0	3	26652026
411	TPANIC_0644	TPANIC_RS03195	lysine--tRNA ligase	WP_010882089.1	528	90.9	1	0.999	19	82	82	82	15	15	15	26549614
412	TPANIC_0977	TPANIC_RS04810	Nif3-like dinuclear metal center hexameric protein	WP_010882421.1	286	73.8	1	0.999	4	16	16	16	6	6	6	24064982
413	TPANIC_0079	TPANIC_RS00385	xanthine dehydrogenase family protein molybdopterin-binding subunit	WP_010881528.1	740	69.7	1	0.999	9	37	37	37	7	7	7	23636162
414	TPANIC_0780	TPANIC_RS03870	NAD(+) synthase	WP_014342823.1	679	63.8	1	0.999	11	40	40	40	14	14	14	23456214
415	TPANIC_0393	TPANIC_RS01920	DNA-processing protein DprA	WP_010881841.1	302	98.3	1	0.999	6	40	40	40	22	22	22	21908112
416	TPANIC_0530	TPANIC_RS02600	ATPase	WP_010881978.1	208	97.1	1	0.999	13	72	72	72	13	13	13	20496438
417	TPANIC_0123	TPANIC_RS00620	hypothetical protein	WP_010881572.1	856	73.4	1	0.999	10	41	0	41	12	0	12	20077282
418	TPANIC_0963	TPANIC_RS04745	ABC transporter permease	WP_010882407.1	409	53.8	1	0.999	7	36	36	36	9	9	9	19993368
419	TPANIC_0672	TPANIC_RS03330	glycine--tRNA ligase	WP_010882117.1	474	94.5	1	0.999	9	67	0	67	23	0	23	19026898
420	TPANIC_0351	TPANIC_RS01720	glutamate 5-kinase	WP_010881799.1	296	76.4	1	0.999	8	75	75	75	23	23	23	19024716
421	TPANIC_0386	TPANIC_RS01885	UDP-N-acetylmuramoyl-tripeptide--D-alanyl-D-alanine ligase	WP_010881834.1	459	79.7	1	0.999	8	22	22	22	5	5	5	18387594
422	TPANIC_0851	TPANIC_RS04210	DUF4954 family protein	WP_010882295.1	724	63	1	0.9989	7	37	37	37	14	14	14	17871416
423	TPANIC_0928	TPANIC_RS04575	hypothetical protein	WP_014342845	507	78.3	1	0.999	12	107	10	107	22	2	22	16989218
424	TPANIC_0702	TPANIC_RS03490	M23 family metallopeptidase	WP_014342546.1	410	66.6	1	0.999	10	49	49	49	13	13	13	16586967
425	TPANIC_0655	TPANIC_RS03245	extracellular solute-binding protein	WP_010882100.1	348	72.1	1	0.999	6	40	40	40	14	14	14	16235538
426	TPANIC_0546	TPANIC_RS02680	S1C family serine protease	WP_014342474.1	666	73.2	1	0.9989	13	44	0	44	11	0	11	16081017
427	TPANIC_0456	TPANIC_RS02230	hypothetical protein	WP_010881905.1	438	64.2	1	0.999	5	28	28	28	12	12	12	14155084
428	TPANIC_0058	TPANIC_RS00285	replicative DNA helicase	WP_010881507.1	438	82.6	1	0.999	6	34	0	34	5	0	5	13366200
429	TPANIC_0410	TPANIC_RS02005	protein translocase subunit SecD	WP_010881858.1	583	72.4	1	0.999	14	57	57	57	4	4	4	13329602
430	TPANIC_0874	TPANIC_RS04310	hypothetical protein	WP_010882317.1	91	93.4	1	0.999	3	37	37	37	4	4	4	12995470
431	TPANIC_0599	TPANIC_RS02955	CpXC domain-containing protein	WP_010882045.1	218	80.6	1	0.999	6	47	0	47	9	0	9	12480656
432	TPANIC_0134	TPANIC_RS00680	hypothetical protein	WP_010881582.1	376	77.4	1	0.999	7	45	45	45	14	14	14	12251611
433	TPANIC_0510	TPANIC_RS02495	translation elongation factor 4	WP_010881959.1	605	77.5	1	0.999	11	65	65	65	16	16	16	12226670
434	TPANIC_0962	TPANIC_RS04740	ABC transporter permease	WP_010882406.1	410	74.9	1	0.9978	7	17	17	17	2	2	2	11297995
435	TPANIC_0756	TPANIC_RS03745	methionyl-tRNA formyltransferase	WP_010882201.1	319	73	1	0.999	7	38	38	38	8	8	8	10827456
436	TPANIC_1001	TPANIC_RS04940	hypothetical protein	WP_010882445.1	393	80.9	1	0.999	7	20	20	20	3	3	3	9678626
437	TPANIC_0545	TPANIC_RS02675	galactose ABC transporter substrate-binding protein	WP_010881992.1	354	81.6	1	0.999	8	28	28	28	7	7	7	7.79127e+06
438	TPANIC_0598	TPANIC_RS02950	hypothetical protein	WP_014342502.1	719	81.6	1	0.999	5	16	0	16	10	0	10	7.40773e+06
439	TPANIC_0133	TPANIC_RS00675	hypothetical protein	WP_175393423.1	410	75.6	1	0.999	5	24	24	24	4	4	4	7218123
440	TPANIC_0778	TPANIC_RS03860	MazG family protein	WP_010882223.1	303	60.4	1	0.999	4	16	16	16	5	5	5	6571592
441	TPANIC_0383	TPANIC_RS01870	division/cell wall cluster transcriptional repressor MraZ	WP_010881831.1	149	98.7	1	0.999	8	30	30	30	4	4	4	5.43693e+06
442	TPANIC_0921a	TPANIC_RS04535	NTP transferase domain-containing protein	WP_014342644.1	350	84.6	1	0.999	4	45	45	45	15	15	15	5.01346e+06
443	TPANIC_0147	TPANIC_RS00755	DUF1926 domain-containing protein	WP_010881594.1	619	83.4	1	0.9989	10	29	29	29	11	11	11	4871372
444	TPANIC_0344	TPANIC_RS01685	transcription-repair coupling factor	WP_010881792.1	1140	74.6	1	0.9981	6	11	11	11	3	3	3	4.62304e+06
445	TPANIC_0975	TPANIC_RS04800	16S rRNA (cytidine(1402)-2'-O)-methyltransferase	WP_010882419.1	274	66.4	1	0.9971	4	16	16	16	7	7	7	3.43264e+06
446	TPANIC_0760	TPANIC_RS03760	transpeptidase family protein	WP_010882205.1	652	72.9	1	0.9988	8	21	21	21	5	5	5	2.62963e+06
																1.45465e+09	Mean

## Sheet: Sample 12
Supplementary Table S11. Relative abundances of proteins detected in the optimized T. pallidum sample 12.
Predicted or known surface-exposed OMPs
Average (mean) MaxLFQ intensity = 1.07E+09
Proteins are listed from most abundant to least abundant
LFQ Rank	Old Locus Tag	New Locus Tag	Functional Annotation (Nichols strain NC_021490)	Protein ID	Protein Length	Coverage	Protein Probability	Top Peptide Probability	Combined Total Peptides	Combined Spectral Count	Combined Unique Spectral Count	Combined Total Spectral Count	Spectral Count	Unique Spectral Count	Total Spectral Count	MaxLFQ Intensity
1	TPANIC_1013	TPANIC_RS05000	co-chaperone GroES	WP_010882457.1	88	100	1	0.999	9	542	542	542	207	207	207	31556175900
2	TPANIC_0509	TPANIC_RS02490	redoxin domain-containing protein	WP_010881958.1	188	83	1	0.999	19	1278	1278	1278	468	468	468	30442070000
3	TPANIC_0684	TPANIC_RS03395	substrate-binding domain-containing protein	WP_010882129.1	403	99.5	1	0.999	24	1480	1480	1480	652	652	652	25428975600
4	TPANIC_0777	TPANIC_RS03855	hypothetical protein	WP_010882222.1	74	94.6	1	0.999	7	252	252	252	94	94	94	23881050100
5	TPANIC_0030	TPANIC_RS00150	chaperonin GroEL	WP_010881479.1	544	99.1	1	0.999	36	4243	4243	4243	1552	1552	1552	19310759900
6	TPANIC_0574	TPANIC_RS02830	penicillin-binding Tp47 domain A-containing protein	WP_010882021.1	434	88	1	0.999	33	3617	3617	3617	1555	1555	1555	16016172000
7	TPANIC_0662	TPANIC_RS03275	class II fructose-1,6-bisphosphate aldolase	WP_010882107.1	332	73.5	1	0.999	17	1423	1423	1423	489	489	489	13835551700
8	TPANIC_1038	TPANIC_RS05130	DNA starvation/stationary phase protection protein	WP_010882482.1	177	55.4	1	0.999	8	376	376	376	101	101	101	13596112900
9	TPANIC_0984	TPANIC_RS04845	molecular chaperone HtpG	WP_010882428.1	639	83.4	1	0.999	35	617	617	715	232	232	282	12599509000
10	TPANIC_0844	TPANIC_RS04175	type I glyceraldehyde-3-phosphate dehydrogenase	WP_010882288.1	350	94	1	0.999	24	1013	1004	1013	379	378	379	12236114900
11	TPANIC_0823	TPANIC_RS04070	desulfoferrodoxin (rbo)	WP_010882267.1	128	96.1	1	0.999	6	315	315	315	107	107	107	11779631100
12	TPANIC_0925	TPANIC_RS04560	flavodoxin	WP_010882368.1	146	96.6	1	0.999	5	322	322	322	123	123	123	10585848800
13	TPANIC_0971	TPANIC_RS04780	iron transporter	WP_010882415.1	204	60.8	1	0.999	5	147	147	147	58	58	58	8573746200
14	TPANIC_0216	TPANIC_RS01075	molecular chaperone DnaK	WP_010881664.1	635	89.9	1	0.999	29	1491	1491	1491	562	562	562	6807127600
15	TPANIC_0233	TPANIC_RS01170	STAS domain-containing protein	WP_010881681.1	181	67.4	1	0.999	6	156	156	156	67	67	67	6158756400
16	TPANIC_0768	TPANIC_RS03800	membrane protein TmpA	WP_010882213.1	345	98.6	1	0.999	16	787	787	787	270	270	270	6027193900
17	TPANIC_0187	TPANIC_RS00930	elongation factor Tu	WP_010881634.1	495	98.6	1	0.999	20	1187	0	1187	336	0	336	5398941700
18	TPANIC_0037	TPANIC_RS00185	D-2-hydroxyacid dehydrogenase	WP_010881486.1	331	84.3	1	0.999	15	444	444	444	158	158	158	5355598300
19	TPANIC_0919	TPANIC_RS04520	thioredoxin	WP_010882362.1	105	74.3	1	0.999	5	209	209	209	40	40	40	5073380400
20	TPANIC_0817	TPANIC_RS04045	phosphopyruvate hydratase	WP_010882261.1	432	90.5	1	0.999	16	520	520	520	180	180	180	4666593800
21	TPANIC_0105	TPANIC_RS00515	DNA polymerase I	WP_010881554.1	997	70	1	0.9982	9	22	22	22	4	4	4	4102949630
22	TPANIC_0435	TPANIC_RS02120	copper resistance protein NlpE	WP_010881883.1	156	78.2	1	0.999	9	168	168	168	63	63	63	4102240260
23	TPANIC_0365	TPANIC_RS01780	chemotaxis protein CheX	WP_010881813.1	154	77.9	1	0.999	7	276	276	276	126	126	126	4098273790
24	TPANIC_0240	TPANIC_RS01215	50S ribosomal protein L7/L12	WP_010881688.1	129	69.8	1	0.999	4	169	169	169	53	53	53	4075197440
25	TPANIC_0870	TPANIC_RS04295	flagellin	WP_010882313.1	285	88.1	1	0.999	12	353	202	353	91	44	91	4030295810
26	TPANIC_0537	TPANIC_RS02635	triose-phosphate isomerase	WP_010881984.1	249	69.1	1	0.999	7	247	247	247	80	80	80	3706679810
27	TPANIC_0171	TPANIC_RS00870	FMN-binding protein	WP_010881618.1	161	91.5	1	0.999	6	266	0	266	59	0	59	3274800640
28	TPANIC_0249	TPANIC_RS01260	flagellar filament outer layer protein FlaA	WP_010881697.1	350	96	1	0.999	17	619	619	619	110	110	110	3266712580
29	TPANIC_0084	TPANIC_RS00410	hypothetical protein	WP_010881533.1	77	67.5	1	0.999	9	214	214	214	61	61	61	3172304640
30	TPANIC_0747	TPANIC_RS03705	hypothetical protein	WP_010882192.1	344	85.5	1	0.999	20	423	423	423	136	136	136	2882296580
31	TPANIC_0792	TPANIC_RS03925	flagellin	WP_010882237.1	286	82.2	1	0.999	11	232	232	258	69	69	75	2721530110
32	TPANIC_0211	TPANIC_RS01050	30S ribosomal protein S11	WP_010881659.1	126	54	1	0.999	3	71	71	71	21	21	21	2710228990
33	TPANIC_0122	TPANIC_RS00615	phosphoenolpyruvate carboxykinase (GTP)	WP_010881571.1	618	98.4	1	0.999	28	627	627	627	193	193	193	2665536260
34	TPANIC_0072	TPANIC_RS00350	glutaredoxin	WP_010881521.1	90	98.9	1	0.999	4	215	215	215	83	83	83	2576959230
35	TPANIC_0453	TPANIC_RS02210	membrane protein	WP_010881902.1	287	97.9	1	0.999	11	248	248	248	102	102	102	2500327940
36	TPANIC_0814	TPANIC_RS04030	thioredoxin-disulfide reductase	WP_010882258.1	307	76.5	1	0.999	9	271	271	271	71	71	71	2433142530
37	TPANIC_0112	TPANIC_RS00565	aminopeptidase C	WP_010881561.1	450	90	1	0.999	14	304	304	304	107	107	107	2424069630
38	TPANIC_0939	TPANIC_RS04625	pyruvate:ferredoxin (flavodoxin) oxidoreductase	WP_010882382.1	1184	82.9	1	0.999	43	654	654	654	198	198	198	2353890560
39	TPANIC_0862	TPANIC_RS04255	FKBP-type peptidyl-prolyl cis-trans isomerase	WP_010882306.1	264	88.3	1	0.999	12	267	267	267	89	89	89	2315910400
40	TPANIC_0215	TPANIC_RS01070	nucleotide exchange factor GrpE	WP_010881663.1	220	82.7	1	0.999	15	230	230	230	100	100	100	2290924290
41	TPANIC_0921	TPANIC_RS04530	FAD-dependent oxidoreductase	WP_010882364.1	445	84.9	1	0.999	20	311	311	311	98	98	98	2272764420
42	TPANIC_0538	TPANIC_RS02640	phosphoglycerate kinase	WP_010881985.1	418	88.5	1	0.999	17	330	0	330	100	0	100	2216718850
43	TPANIC_0094	TPANIC_RS00460	phosphate acetyltransferase	WP_010881543.1	336	89	1	0.999	12	303	303	303	94	94	94	2083985540
44	TPANIC_0042	TPANIC_RS00205	LysM peptidoglycan-binding domain-containing protein	WP_010881491.1	310	90.3	1	0.999	14	410	410	410	151	151	151	2037596930
45	TPANIC_0163	TPANIC_RS00830	transition metal ABC transporter substrate-binding protein TroA	WP_010881610.1	308	85.4	1	0.999	12	287	287	287	118	118	118	2016995200
46	TPANIC_0363	TPANIC_RS01770	chemotaxis protein CheA	WP_014505476.1	810	73.1	1	0.999	23	389	12	389	139	3	139	1997747710
47	TPANIC_0115	TPANIC_RS00580	bifunctional hydroxymethylpyrimidine kinase/phosphomethylpyrimidine kinase	WP_010881564.1	269	85.1	1	0.999	12	489	489	489	234	234	234	1896078460
48	TPANIC_0720	TPANIC_RS03575	flagellar motor switch protein FliN	WP_010882165.1	348	30.5	1	0.999	5	96	96	96	37	37	37	1787221120
49	TPANIC_0734	TPANIC_RS03640	purine-nucleoside phosphorylase	WP_010882179.1	233	98.3	1	0.999	5	133	133	133	50	50	50	1784737660
50	TPANIC_0366	TPANIC_RS01785	response regulator	WP_010881814.1	144	91.7	1	0.999	9	225	225	225	56	56	56	1709011200
51	TPANIC_0908	TPANIC_RS04465	tRNA (guanosine(37)-N1)-methyltransferase TrmD	WP_010882351.1	250	81.6	1	0.991	4	6	6	6	2	2	2	1655220990
52	TPANIC_0225	TPANIC_RS01115	leucine-rich repeat domain-containing protein	WP_010881673.1	246	78	1	0.999	13	204	204	204	52	52	52	1594363010
53	TPANIC_0053	TPANIC_RS00260	ribonucleotide-diphosphate reductase subunit beta	WP_010881502.1	351	81.5	1	0.999	14	247	247	247	88	88	88	1561053310
54	TPANIC_0476	TPANIC_RS02315	acetate kinase	WP_010881925.1	448	84.8	1	0.999	18	342	342	342	114	114	114	1513665790
55	TPANIC_0168	TPANIC_RS00855	2,3-diphosphoglycerate-dependent phosphoglycerate mutase	WP_010881615.1	251	95.6	1	0.999	10	328	328	328	111	111	111	1513367940
56	TPANIC_0188	TPANIC_RS00935	30S ribosomal protein S10	WP_010881635.1	102	97.1	1	0.999	3	84	84	84	31	31	31	1486059520
57	TPANIC_0201	TPANIC_RS01000	50S ribosomal protein L5	WP_014342323.1	185	96.2	1	0.999	7	147	147	147	63	63	63	1451736580
58	TPANIC_0847	TPANIC_RS04190	hypothetical protein	WP_014342609.1	111	83.8	1	0.999	5	87	87	87	39	39	39	1447770750
59	TPANIC_0100	TPANIC_RS00490	TlpA family protein disulfide reductase	WP_010881549.1	200	87	1	0.999	9	134	134	134	30	30	30	1406989570
60	TPANIC_0203	TPANIC_RS01005	30S ribosomal protein S8	WP_010881650.1	132	100	1	0.999	5	58	58	58	15	15	15	1386203650
61	TPANIC_0525	TPANIC_RS02570	elongation factor P	WP_010881973.1	187	89.3	1	0.999	8	150	150	150	45	45	45	1382241540
62	TPANIC_0606	TPANIC_RS02990	30S ribosomal protein S2	WP_010882052.1	291	88.3	1	0.999	7	121	121	121	36	36	36	1370255740
63	TPANIC_0298	TPANIC_RS01480	BMP family ABC transporter substrate-binding protein	WP_010881747.1	343	93	1	0.999	11	208	208	208	78	78	78	1369065730
64	TPANIC_0821	TPANIC_RS04060	MetQ/NlpA family ABC transporter substrate-binding protein	WP_010882265.1	268	78.4	1	0.999	6	287	287	287	130	130	130	1347571710
65	TPANIC_0244	TPANIC_RS01235	30S ribosomal protein S7	WP_010881692.1	156	94.2	1	0.999	7	144	144	144	61	61	61	1303404030
66	TPANIC_0063	TPANIC_RS00305	30S ribosomal protein S6	WP_010881512.1	93	88.2	1	0.999	7	211	211	211	100	100	100	1298243580
67	TPANIC_0424	TPANIC_RS02070	V-type ATP synthase subunit E	WP_014342419.1	204	100	1	0.999	9	162	29	162	60	14	60	1218956540
68	TPANIC_0605	TPANIC_RS02985	translation elongation factor Ts	WP_010882051.1	290	99	1	0.999	15	330	330	330	116	116	116	1209613950
69	TPANIC_0556	TPANIC_RS02740	aspartate--ammonia ligase	WP_010882003.1	330	92.7	1	0.999	15	240	240	240	72	72	72	1187750660
70	TPANIC_0204	TPANIC_RS01010	50S ribosomal protein L6	WP_010881651.1	179	78.8	1	0.999	8	130	130	130	40	40	40	1134738430
71	TPANIC_0750	TPANIC_RS03715	VWA domain-containing protein	WP_010882195.1	223	83.4	1	0.999	4	76	76	76	32	32	32	1099528450
72	TPANIC_0789	TPANIC_RS03910	outer membrane lipoprotein-sorting protein	WP_010882234.1	258	91.1	1	0.999	7	185	185	185	77	77	77	1083885950
73	TPANIC_0071	TPANIC_RS00345	ATP-dependent chaperone ClpB	WP_010881520.1	878	90.8	1	0.999	38	442	424	442	158	152	158	1081516540
74	TPANIC_0259	TPANIC_RS01305	LysM peptidoglycan-binding domain-containing protein	WP_010881708.1	203	100	1	0.999	4	101	101	101	31	31	31	1039658300
75	TPANIC_0007	TPANIC_RS00035	DUF3798 domain-containing protein	Pseudo protein	415	66.7	1	0.999	12	287	133	287	96	37	96	1015953150
76	TPANIC_0390	TPANIC_RS01905	cell division protein FtsZ	WP_010881838.1	418	97.1	1	0.999	10	184	184	184	81	81	81	994652740
77	TPANIC_0748	TPANIC_RS03710	cytoplasmic filament protein CfpA	WP_010882193.1	678	93.7	1	0.999	39	713	713	713	156	156	156	979979520
78	TPANIC_0279	TPANIC_RS01415	30S ribosomal protein S1	WP_010881728.1	829	87.9	1	0.999	18	228	0	228	69	0	69	974227200
79	TPANIC_0837	TPANIC_RS04140	threonine--tRNA ligase	WP_010882281.1	592	79.6	1	0.999	13	101	0	101	29	0	29	969404290
80	TPANIC_0505	TPANIC_RS02455	hexokinase	WP_010881954.1	444	80	1	0.999	13	486	486	486	156	156	156	968166590
81	TPANIC_0319	TPANIC_RS01565	BMP family protein	WP_010881767.1	353	81.6	1	0.999	14	352	352	352	128	128	128	966934210
82	TPANIC_0905	TPANIC_RS04450	30S ribosomal protein S16	WP_010882348.1	123	87	1	0.999	7	146	146	146	65	65	65	947818430
83	TPANIC_0807	TPANIC_RS03995	50S ribosomal protein L32	WP_010882252.1	62	96.8	1	0.999	2	61	61	61	33	33	33	920647170
84	TPANIC_0746	TPANIC_RS03700	pyruvate, phosphate dikinase	WP_010882191.1	901	82.9	1	0.999	28	427	427	427	98	98	98	907933060
85	TPANIC_0061	TPANIC_RS00295	30S ribosomal protein S18	WP_010881510.1	99	90.9	1	0.999	3	107	107	107	29	29	29	862264510
86	TPANIC_0947	TPANIC_RS04660	peptidylprolyl isomerase	WP_010882390.1	215	82.8	1	0.999	7	64	64	64	10	10	10	861215360
87	TPANIC_0179	TPANIC_RS00895	hypothetical protein	WP_010881626.1	627	64	1	0.999	19	422	422	422	141	141	141	841993790
88	TPANIC_0628	TPANIC_RS03105	nicotinate phosphoribosyltransferase	WP_010882074.1	493	70.2	1	0.999	10	225	225	225	59	59	59	836438400
89	TPANIC_0349	TPANIC_RS01710	peptidylprolyl isomerase	WP_010881797.1	176	79.5	1	0.999	5	124	124	124	42	42	42	820957120
90	TPANIC_0767	TPANIC_RS03795	elongation factor G	WP_010882212.1	695	77.1	1	0.999	22	405	405	405	102	102	102	819248260
91	TPANIC_0611	TPANIC_RS03020	Fe-S cluster assembly ATPase SufC	WP_010882057.1	259	89.6	1	0.999	13	278	278	278	102	102	102	812174020
92	TPANIC_0560	TPANIC_RS02760	transketolase	WP_014342805.1	661	82.6	1	0.999	22	401	401	401	115	115	115	810245570
93	TPANIC_1029	TPANIC_RS05090	DbpA RNA binding domain-containing protein	WP_010882473.1	228	99.6	1	0.999	9	111	111	111	53	53	53	807803200
94	TPANIC_0197	TPANIC_RS00980	50S ribosomal protein L29	WP_010881644.1	72	84.7	1	0.999	4	86	86	86	20	20	20	795146430
95	TPANIC_1017	TPANIC_RS05020	alanine--tRNA ligase	WP_010882461.1	605	81.8	1	0.999	13	137	137	137	35	35	35	782290430
96	TPANIC_0212	TPANIC_RS01055	DNA-directed RNA polymerase subunit alpha	WP_010881660.1	351	80.9	1	0.999	15	220	220	220	77	77	77	780174210
97	TPANIC_0060	TPANIC_RS00290	50S ribosomal protein L9	WP_010881509.1	156	92.9	1	0.9987	9	93	93	93	26	26	26	773879360
98	TPANIC_0108	TPANIC_RS00530	ATP-dependent 6-phosphofructokinase	WP_010881557.1	461	72.9	1	0.999	16	311	311	311	97	97	97	759623230
99	TPANIC_0964	TPANIC_RS04750	ABC transporter ATP-binding protein	WP_010882408.1	235	86	1	0.999	4	100	100	100	44	44	44	727318020
100	TPANIC_0524	TPANIC_RS02565	endopeptidase La	WP_010881972.1	881	91.8	1	0.999	33	455	455	455	160	160	160	725257980
101	TPANIC_0002	TPANIC_RS00010	DNA polymerase III subunit beta	WP_010881452.1	371	65.2	1	0.999	11	202	202	202	83	83	83	720583300
102	TPANIC_0202	TPANIC_RS05225	type Z 30S ribosomal protein S14	WP_010881649.1	61	90.2	1	0.999	4	30	30	30	7	7	7	712957380
103	TPANIC_0372	TPANIC_RS01825	50S ribosomal protein L25/general stress protein Ctc	WP_010881820.1	196	89.8	1	0.999	6	140	140	140	50	50	50	707917700
104	TPANIC_0614	TPANIC_RS03035	cysteine desulfurase	WP_010882060.1	404	55	1	0.999	7	106	106	106	38	38	38	690316740
105	TPANIC_0475	TPANIC_RS02310	glucose-6-phosphate isomerase	WP_010881924.1	535	68.4	1	0.999	15	303	303	303	120	120	120	685329980
106	TPANIC_0981	TPANIC_RS04830	GGDEF domain-containing protein	WP_010882425.1	387	67.4	1	0.999	8	51	51	51	19	19	19	678771780
107	TPANIC_0452	TPANIC_RS02205	isoleucine--tRNA ligase	WP_010881901.1	1091	75.3	1	0.999	24	120	120	120	38	38	38	670624000
108	TPANIC_0993	TPANIC_RS04890	septal ring lytic transglycosylase RlpA family protein	Pseudo protein	341	85.9	1	0.999	13	234	16	234	90	4	90	670054340
109	TPANIC_0097	TPANIC_RS00475	translation initiation factor IF-1	WP_010881546.1	72	90.3	1	0.999	5	52	52	52	21	21	21	669460740
110	TPANIC_0568	TPANIC_RS02805	bifunctional 4-hydroxy-2-oxoglutarate aldolase/2-dehydro-3-deoxy-phosphogluconate aldolase	WP_010882015.1	210	64.3	1	0.999	9	187	187	187	82	82	82	658011970
111	TPANIC_0542	TPANIC_RS02660	diphosphate--fructose-6-phosphate 1-phosphotransferase	WP_010881989.1	573	80.3	1	0.999	21	319	319	319	99	99	99	653191170
112	TPANIC_0633	TPANIC_RS03130	bifunctional methionine sulfoxide reductase B/A protein	WP_014342813.1	291	78.7	1	0.999	10	111	111	111	37	37	37	642295810
113	TPANIC_0494	TPANIC_RS02410	zinc ribbon domain-containing protein	WP_010881943.1	273	97.1	1	0.999	16	230	230	230	80	80	80	637196670
114	TPANIC_0692	TPANIC_RS03435	recombinase RecA	WP_014342817.1	407	82.8	1	0.999	13	176	176	176	56	56	56	629942460
115	TPANIC_0769	TPANIC_RS05500	LysM peptidoglycan-binding domain-containing protein	WP_010882214.1	325	88.3	1	0.999	16	258	199	258	50	39	50	624953540
116	TPANIC_1016	TPANIC_RS05015	peptidyl-prolyl cis-trans isomerase	WP_010882460.1	361	83.9	1	0.999	13	201	201	201	63	63	63	620810940
117	TPANIC_0868	TPANIC_RS04285	flagellin	WP_010882311.1	286	90.6	1	0.999	8	115	115	240	24	24	65	618658560
118	TPANIC_0210	TPANIC_RS01045	30S ribosomal protein S13	WP_010881658.1	121	82.6	1	0.9985	3	21	21	21	8	8	8	610569790
119	TPANIC_0412	TPANIC_RS02015	PUR family DNA/RNA-binding protein	WP_010881860.1	101	91.1	1	0.999	7	77	77	77	23	23	23	580626560
120	TPANIC_0255	TPANIC_RS01285	50S ribosomal protein L31	WP_010881704.1	67	80.6	1	0.999	1	44	44	44	10	10	10	574775680
121	TPANIC_0096	TPANIC_RS00470	TraR/DksA family transcriptional regulator	WP_010881545.1	120	95.8	1	0.999	3	61	61	61	28	28	28	570760130
122	TPANIC_0056	TPANIC_RS00275	sodium-extruding oxaloacetate decarboxylase subunit alpha	WP_010881505.1	593	78.1	1	0.999	19	258	258	258	57	57	57	546290240
123	TPANIC_0609	TPANIC_RS03010	asparagine--tRNA ligase	WP_010882055.1	520	84.6	1	0.999	19	180	0	180	51	0	51	544628930
124	TPANIC_0497	TPANIC_RS02420	rod shape-determining protein	WP_010881946.1	344	79.4	1	0.999	16	208	208	208	83	83	83	538398720
125	TPANIC_0239	TPANIC_RS01210	50S ribosomal protein L10	WP_010881687.1	180	76.7	1	0.999	6	86	86	86	20	20	20	532856128
126	TPANIC_0931	TPANIC_RS04585	hypothetical protein	WP_010882374.1	476	77.9	1	0.9989	8	70	70	70	26	26	26	522300928
127	TPANIC_0242	TPANIC_RS01225	DNA-directed RNA polymerase subunit beta'	WP_010881690.1	1416	90.7	1	0.999	49	454	454	454	118	118	118	517371008
128	TPANIC_0272	TPANIC_RS01385	ParA family protein	WP_010881721.1	253	66	1	0.999	6	85	85	85	29	29	29	516530112
129	TPANIC_0647	TPANIC_RS03205	serine--tRNA ligase	WP_010882092.1	426	97.2	1	0.999	12	85	85	85	29	29	29	514390624
130	TPANIC_0511	TPANIC_RS02500	CarD family transcriptional regulator	WP_014342458.1	208	86	1	0.999	11	77	0	77	15	0	15	507649696
131	TPANIC_0468	TPANIC_RS02280	tetratricopeptide repeat protein	WP_012460554.1	650	70.9	1	0.999	23	302	302	302	78	78	78	505713472
132	TPANIC_0205	TPANIC_RS01015	50S ribosomal protein L18	WP_010881652.1	120	77.5	1	0.999	5	85	85	85	31	31	31	504344832
133	TPANIC_0364	TPANIC_RS01775	chemotaxis protein CheW	WP_010881812.1	455	68.8	1	0.999	13	228	228	228	72	72	72	499618240
134	TPANIC_0013	TPANIC_RS00050	DUF3798 domain-containing protein	WP_014342231.1	410	81.7	1	0.999	7	68	68	107	19	19	36	498823232
135	TPANIC_0478	TPANIC_RS02325	glucose-6-phosphate dehydrogenase	WP_010881927.1	515	84.3	1	0.999	19	177	177	177	53	53	53	488184128
136	TPANIC_0948	TPANIC_RS04665	protein jag	WP_010882391.1	231	73.2	1	0.999	6	49	49	49	11	11	11	484882720
137	TPANIC_0965	TPANIC_RS04755	efflux RND transporter periplasmic adaptor subunit	WP_010882409.1	320	87.5	1	0.999	12	233	233	233	49	49	49	484253280
138	TPANIC_0756	TPANIC_RS03745	methionyl-tRNA formyltransferase	WP_010882201.1	319	73	1	0.999	7	38	38	38	19	19	19	480279520
139	TPANIC_0887	TPANIC_RS04375	30S ribosomal protein S15	WP_010882330.1	89	88.8	1	0.999	4	103	103	103	38	38	38	473060032
140	TPANIC_0329	TPANIC_RS05245	glycine hydroxymethyltransferase	WP_014342373.1	513	76.2	1	0.999	11	63	63	63	15	15	15	460828704
141	TPANIC_0331	TPANIC_RS01625	decarboxylating NADP(+)-dependent phosphogluconate dehydrogenase	WP_010881779.1	488	87.3	1	0.999	11	139	139	139	51	51	51	460197152
142	TPANIC_0745	TPANIC_RS03695	50S ribosomal protein L21	WP_010882190.1	105	86.7	0.9999	0.999	4	76	1	76	28	0	28	456728128
143	TPANIC_0193	TPANIC_RS00960	30S ribosomal protein S19	WP_010881640.1	95	88.4	1	0.999	2	63	63	63	17	17	17	452422016
144	TPANIC_0214	TPANIC_RS01065	hypothetical protein	WP_010881662.1	65	84.6	1	0.999	3	55	55	55	19	19	19	443563680
145	TPANIC_0608	TPANIC_RS03000	HEAT repeat domain-containing protein	WP_010882054.1	296	74.4	1	0.999	6	129	0	129	31	0	31	439998848
146	TPANIC_0198	TPANIC_RS00985	30S ribosomal protein S17	WP_010881645.1	89	91.7	0.9998	0.9988	3	26	0	26	17	0	17	432031008
147	TPANIC_0207	TPANIC_RS01030	50S ribosomal protein L15	WP_010881655.1	153	99.3	1	0.999	4	71	71	71	20	20	20	420579200
148	TPANIC_0957	TPANIC_RS04715	TRAP transporter substrate-binding protein DctP	WP_010882401.1	342	77.2	1	0.999	12	110	110	110	36	36	36	415994432
149	TPANIC_1008	TPANIC_RS04975	ribonucleoside-diphosphate reductase subunit alpha	WP_010882452.1	845	81.9	1	0.999	17	147	147	147	49	49	49	409772672
150	TPANIC_0437	TPANIC_RS02130	hypothetical protein	WP_010881885.1	176	91.5	1	0.999	3	149	149	149	35	35	35	406328608
151	TPANIC_0613	TPANIC_RS03030	Fe-S cluster assembly protein SufD	WP_010882059.1	382	85.6	1	0.999	15	164	164	164	47	47	47	405171264
152	TPANIC_0461	TPANIC_RS02255	helix-turn-helix domain-containing protein	WP_010881910.1	119	88.2	1	0.999	4	31	31	31	11	11	11	403632224
153	TPANIC_0073	TPANIC_RS00355	HDOD domain-containing protein	WP_010881522.1	513	81.5	1	0.999	24	221	221	221	54	54	54	396546176
154	TPANIC_0426	TPANIC_RS02080	V-type ATP synthase subunit A	WP_010881874.1	589	90.7	1	0.999	17	219	219	219	67	67	67	395004192
155	TPANIC_1007	TPANIC_RS04970	FAD-dependent thymidylate synthase	WP_010882451.1	278	91	1	0.999	10	91	17	91	36	9	36	393619744
156	TPANIC_0018	TPANIC_RS00070	transcription elongation factor GreA	WP_014342760.1	893	95.4	1	0.999	40	218	218	218	49	49	49	383246112
157	TPANIC_0025	TPANIC_RS00125	insulinase family protein	WP_010881474.1	1023	62.3	1	0.999	28	233	233	233	74	74	74	371456992
158	TPANIC_0604	TPANIC_RS02980	ribosome recycling factor	WP_010882050.1	183	78.7	1	0.999	9	169	169	169	64	64	64	366384480
159	TPANIC_0835	TPANIC_RS04130	ankyrin repeat domain-containing protein	WP_010882279.1	934	83	1	0.999	29	324	324	324	107	107	107	359114496
160	TPANIC_0735	TPANIC_RS03645	NADPH-dependent glutamate synthase	WP_010882180.1	518	93.6	1	0.999	19	138	138	138	46	46	46	359016512
161	TPANIC_0743	TPANIC_RS03685	50S ribosomal protein L27	WP_010882188.1	87	94.3	1	0.999	2	24	24	24	7	7	7	344993024
162	TPANIC_0419	TPANIC_RS02050	5'/3'-nucleotidase SurE	WP_014342417.1	256	68.4	1	0.999	5	64	64	64	24	24	24	336544192
163	TPANIC_0711	TPANIC_RS03530	hypothetical protein	WP_010882156.1	190	91.6	0.9995	0.9983	3	4	4	4	2	2	2	334523840
164	TPANIC_0709	TPANIC_RS03520	RNA polymerase sigma factor WhiG	WP_014342819.1	262	84.4	1	0.999	9	102	102	102	31	31	31	333611776
165	TPANIC_0488	TPANIC_RS02370	methyl-accepting chemotaxis protein	WP_010881937.1	845	78.1	1	0.999	22	378	331	378	106	96	106	332765664
166	TPANIC_0838	TPANIC_RS04145	ATP-binding cassette domain-containing protein	WP_014342829.1	554	77.8	1	0.999	14	208	0	208	71	0	71	316827840
167	TPANIC_0257	TPANIC_RS01295	glycerophosphodiester phosphodiesterase	WP_010881706.1	356	91.6	1	0.999	18	273	273	273	88	88	88	314605440
168	TPANIC_0367	TPANIC_RS01795	AAA family ATPase	WP_010881815.1	941	96	1	0.999	18	60	60	60	11	11	11	312766944
169	TPANIC_0379	TPANIC_RS01855	preprotein translocase subunit SecA	WP_014342795.1	916	93	1	0.999	18	81	81	81	19	19	19	311329152
170	TPANIC_0894	TPANIC_RS04410	NYN domain-containing protein	WP_010882337.1	340	78.5	1	0.999	10	56	56	56	8	8	8	301755840
171	TPANIC_0436	TPANIC_RS02125	bifunctional oligoribonuclease/PAP phosphatase NrnA	WP_010881884.1	360	96.1	1	0.999	12	194	194	194	74	74	74	300036288
172	TPANIC_0206	TPANIC_RS01020	30S ribosomal protein S5	WP_010881653.1	172	86.6	1	0.999	9	114	114	114	35	35	35	299819552
173	TPANIC_0892	TPANIC_RS04400	transcription termination factor NusA	WP_010882335.1	485	80.8	1	0.999	20	246	246	246	85	85	85	297563008
174	TPANIC_0433	TPANIC_RS02115	SPOR domain-containing protein	WP_014342796.1	604	87.6	1	0.999	12	116	116	116	29	29	29	292520064
175	TPANIC_0051	TPANIC_RS00250	peptide chain release factor 1	WP_010881500.1	351	92.3	1	0.999	8	80	80	80	27	27	27	287713088
176	TPANIC_1041	TPANIC_RS05145	ATP-dependent Clp protease proteolytic subunit	WP_014342706.1	237	56.3	1	0.999	6	62	0	62	27	0	27	286933632
177	TPANIC_0902	TPANIC_RS04440	carboxylesterase	WP_010882345.1	293	88.7	1	0.999	8	113	113	113	46	46	46	285536544
178	TPANIC_0277	TPANIC_RS01410	S41 family peptidase	WP_010881726.1	448	84.2	1	0.999	15	128	128	128	38	38	38	285377632
179	TPANIC_0260	TPANIC_RS01310	SH3 domain-containing protein	WP_010881709.1	448	81.2	1	0.999	12	88	88	88	26	26	26	284221088
180	TPANIC_0664	TPANIC_RS03285	flagellar filament outer layer protein FlaA	WP_010882109.1	241	96.7	1	0.999	11	150	150	150	27	27	27	282456256
181	TPANIC_0439	TPANIC_RS02140	chemotaxis protein CheW	WP_010881887.1	157	63.1	1	0.9988	4	67	1	67	22	0	22	279320896
182	TPANIC_0104	TPANIC_RS00510	NAD nucleotidase	WP_010881553.1	593	73.5	1	0.999	24	284	284	284	72	72	72	277393120
183	TPANIC_0261	TPANIC_RS01315	cyclic nucleotide-binding domain-containing protein	WP_010881710.1	347	85.6	1	0.999	10	135	135	135	50	50	50	277153472
184	TPANIC_0116	TPANIC_RS00585	excinuclease ABC subunit B	WP_010881565.1	668	90.1	1	0.9989	21	59	59	59	21	21	21	274932416
185	TPANIC_0306	TPANIC_RS01515	30S ribosomal protein S4	WP_010881755.1	204	94.6	1	0.999	9	141	141	141	43	43	43	274899424
186	TPANIC_0237	TPANIC_RS01200	50S ribosomal protein L11	WP_010881685.1	146	95.2	1	0.999	4	109	109	109	37	37	37	269269440
187	TPANIC_0850	TPANIC_RS04205	translation initiation factor IF-3	WP_010882294.1	179	93.9	1	0.999	5	72	1	72	26	0	26	268570016
188	TPANIC_0794	TPANIC_RS03935	methionine adenosyltransferase	WP_010882239.1	396	76.3	1	0.999	14	124	124	124	30	30	30	267844720
189	TPANIC_0194	TPANIC_RS00965	50S ribosomal protein L22	WP_010881641.1	124	87.1	0.9998	0.998	2	16	16	16	2	2	2	265317936
190	TPANIC_0217	TPANIC_RS01080	molecular chaperone DnaJ	WP_014342326.1	416	90.1	1	0.999	15	100	0	100	9	0	9	259070096
191	TPANIC_0238	TPANIC_RS01205	50S ribosomal protein L1	WP_010881686.1	226	93.8	1	0.999	6	78	78	78	32	32	32	255712240
192	TPANIC_0241	TPANIC_RS01220	DNA-directed RNA polymerase subunit beta	WP_010881689.1	1178	92.3	1	0.999	40	379	379	379	89	89	89	251605984
193	TPANIC_0290	TPANIC_RS01445	Cof-type HAD-IIB family hydrolase	WP_010881739.1	277	85.9	1	0.999	6	95	95	95	35	35	35	247471008
194	TPANIC_0567	TPANIC_RS02800	flagellar protein FlbB	WP_013945205.1	206	82.4	1	0.999	6	61	0	61	15	0	15	245624608
195	TPANIC_0985	TPANIC_RS04850	aspartate--tRNA ligase	WP_010882429.1	602	90.2	1	0.999	19	143	1	143	35	0	35	245177376
196	TPANIC_0118	TPANIC_RS00595	hypothetical protein	WP_010881567.1	421	87.4	1	0.999	13	164	164	164	43	43	43	240767056
197	TPANIC_0770	TPANIC_RS03810	DEAD/DEAH box helicase	WP_010882215.1	649	77.8	1	0.999	15	75	75	75	16	16	16	239450144
198	TPANIC_0443	TPANIC_RS02160	hypothetical protein	WP_010881891.1	284	81.3	1	0.999	9	62	62	62	14	14	14	224613536
199	TPANIC_0649	TPANIC_RS03215	hemolysin family protein	WP_010882094.1	265	78.5	1	0.999	10	68	68	68	26	26	26	223021728
200	TPANIC_0431	TPANIC_RS02105	type III pantothenate kinase	WP_010881879.1	273	75.5	1	0.999	7	64	64	64	20	20	20	218530496
201	TPANIC_0050	TPANIC_RS00245	phosphoribosyltransferase	WP_010881499.1	202	79.7	1	0.999	9	125	125	125	20	20	20	212450016
202	TPANIC_0663	TPANIC_RS03280	flagellar filament outer layer protein FlaA	WP_014342815.1	242	97.9	1	0.999	7	176	176	176	37	37	37	209836288
203	TPANIC_0400	TPANIC_RS01955	flagellar motor switch protein FliG	WP_010881848.1	352	76.1	1	0.999	7	92	92	92	28	28	28	209555072
204	TPANIC_0124	TPANIC_RS00625	redox-regulated ATPase YchF	WP_010881573.1	368	85.6	1	0.999	8	53	53	53	17	17	17	207854688
205	TPANIC_0486	TPANIC_RS02360	hypothetical protein	WP_012460559.1	531	98.1	1	0.999	23	284	284	284	83	83	83	207429680
206	TPANIC_0389	TPANIC_RS01900	cell division protein FtsA	WP_010881837.1	414	69.8	1	0.999	13	110	110	110	39	39	39	202480464
207	TPANIC_0578	TPANIC_RS02850	signal recognition particle-docking protein FtsY	WP_010882024.1	295	75.3	1	0.999	10	79	79	79	14	14	14	201914368
208	TPANIC_0714	TPANIC_RS03545	flagellar biosynthesis protein FlhA	WP_010882159.1	707	59.3	1	0.9986	13	34	34	34	8	8	8	200907600
209	TPANIC_0513	TPANIC_RS02510	Trk system potassium transporter TrkA	WP_010881962.1	466	75.1	1	0.999	6	30	30	30	11	11	11	198665264
210	TPANIC_0099	TPANIC_RS00485	UMP kinase	WP_010881548.1	251	86.1	1	0.999	7	76	76	76	29	29	29	196951552
211	TPANIC_0089	TPANIC_RS00435	cyclic nucleotide-binding domain-containing protein	WP_010881538.1	411	86.1	1	0.999	12	133	133	133	45	45	45	189697856
212	TPANIC_1025	TPANIC_RS05065	50S ribosomal protein L13	WP_010882469.1	142	95.1	1	0.999	6	52	52	52	19	19	19	189489952
213	TPANIC_1006	TPANIC_RS04965	DNA topoisomerase (ATP-hydrolyzing) subunit B	WP_010882450.1	637	85.2	1	0.999	14	83	83	83	16	16	16	188165920
214	TPANIC_0571	TPANIC_RS02820	LemA family protein	WP_010882018.1	221	85.1	1	0.999	13	115	0	115	35	0	35	187360192
215	TPANIC_0199	TPANIC_RS00990	50S ribosomal protein L14	WP_010881646.1	122	81.1	1	0.999	5	38	38	38	12	12	12	185968176
216	TPANIC_0506	TPANIC_RS02475	trigger factor	WP_010881955.1	442	89.1	1	0.999	14	134	134	134	56	56	56	185701136
217	TPANIC_0841	TPANIC_RS04160	Do family serine endopeptidase	WP_014342830.1	524	76.9	1	0.999	17	148	3	148	32	0	32	185154608
218	TPANIC_0612	TPANIC_RS03025	Fe-S cluster assembly protein SufB	WP_010882058.1	479	85.8	1	0.999	13	87	87	87	22	22	22	184604720
219	TPANIC_0005	TPANIC_RS00025	DNA topoisomerase (ATP-hydrolyzing) subunit A	WP_010881455.1	813	92.1	1	0.999	14	168	168	168	58	58	58	183428096
220	TPANIC_0843	TPANIC_RS04170	J domain-containing protein	WP_010882287.1	274	81	1	0.999	4	11	11	11	3	3	3	182527344
221	TPANIC_0190	TPANIC_RS00945	50S ribosomal protein L4	WP_010881637.1	216	87	1	0.999	13	120	120	120	32	32	32	181881552
222	TPANIC_0354	TPANIC_RS01735	dTMP kinase	WP_010881802.1	208	84.1	1	0.999	5	35	35	35	6	6	6	181764624
223	TPANIC_0685	TPANIC_RS03400	sugar ABC transporter ATP-binding protein	WP_010882130.1	496	99	1	0.999	16	132	132	132	42	42	42	178788480
224	TPANIC_0675	TPANIC_RS03345	TraB/GumN family protein	WP_010882120.1	332	90.1	1	0.999	11	123	123	123	27	27	27	178470736
225	TPANIC_0409a	TPANIC_RS02000	preprotein translocase subunit YajC	WP_014342412.1	128	66.4	1	0.999	4	60	0	60	18	0	18	177442496
226	TPANIC_0254	TPANIC_RS01280	transcription termination factor Rho	WP_010881703.1	519	89.8	1	0.999	15	122	122	122	45	45	45	175565312
227	TPANIC_0832	TPANIC_RS04115	GerMN domain-containing protein	WP_010882276.1	271	79	1	0.999	6	78	78	78	29	29	29	175108336
228	TPANIC_1035	TPANIC_RS05115	valine--tRNA ligase	WP_010882479.1	956	75.9	1	0.999	20	163	163	163	68	68	68	174260432
229	TPANIC_0471	TPANIC_RS02290	tetratricopeptide repeat protein	WP_010881920.1	469	91.6	1	0.999	15	127	0	127	20	0	20	173614912
230	TPANIC_0029	TPANIC_RS00145	UDP-N-acetylglucosamine 1-carboxyvinyltransferase	WP_010881478.1	454	61.7	1	0.999	9	92	0	92	27	0	27	172472448
231	TPANIC_0110	TPANIC_RS00555	DUF5312 domain-containing protein	WP_010881559.1	577	83	1	0.999	11	98	98	98	35	35	35	170682608
232	TPANIC_0550	TPANIC_RS02705	tRNA uridine-5-carboxymethylaminomethyl(34) synthesis GTPase MnmE	WP_010881997.1	495	71.5	1	0.999	9	40	0	40	12	0	12	170506912
233	TPANIC_0909	TPANIC_RS04470	50S ribosomal protein L19	WP_010882352.1	123	79.7	1	0.999	3	68	68	68	20	20	20	170065568
234	TPANIC_0519	TPANIC_RS02540	sigma-54 dependent transcriptional regulator	WP_010881968.1	458	96.3	1	0.999	14	109	109	109	38	38	38	168222576
235	TPANIC_0585	TPANIC_RS02880	peptide ABC transporter substrate-binding protein	WP_010882031.1	547	57	0.9996	0.9982	3	6	6	6	2	2	2	166806096
236	TPANIC_0183	TPANIC_RS00910	hypothetical protein	WP_010881630.1	281	83.3	1	0.9904	5	12	12	12	1	1	1	166136320
237	TPANIC_0350	TPANIC_RS01715	glutamate-5-semialdehyde dehydrogenase	WP_014342789.1	428	90.7	1	0.999	15	170	170	170	32	32	32	165466240
238	TPANIC_0886	TPANIC_RS04370	polyribonucleotide nucleotidyltransferase	WP_010882329.1	702	78.5	1	0.999	17	200	200	200	64	64	64	163960064
239	TPANIC_0804	TPANIC_RS03980	sn-glycerol-3-phosphate ABC transporter ATP-binding protein UgpC	WP_010882249.1	387	74.9	1	0.999	6	23	23	23	13	13	13	163824176
240	TPANIC_0644	TPANIC_RS03195	lysine--tRNA ligase	WP_010882089.1	528	90.9	1	0.999	19	82	82	82	20	20	20	163485888
241	TPANIC_0562	TPANIC_RS02770	N-acetylneuraminate synthase family protein	WP_010882009.1	378	75.1	1	0.999	9	76	76	76	32	32	32	161600528
242	TPANIC_0616	TPANIC_RS03045	ribose-5-phosphate isomerase RpiA	WP_010882062.1	254	96.5	1	0.999	7	79	79	79	18	18	18	155717920
243	TPANIC_0236	TPANIC_RS01195	transcription termination/antitermination protein NusG	WP_010881684.1	185	95.1	1	0.999	9	94	94	94	25	25	25	155329360
244	TPANIC_1019	TPANIC_RS05035	aspartyl/glutamyl-tRNA amidotransferase subunit C	WP_010882463.1	147	57.8	1	0.999	3	40	40	40	15	15	15	153639408
245	TPANIC_0721	TPANIC_RS03580	flagellar motor switch protein FliM	WP_010882166.1	344	84	1	0.999	9	51	51	51	12	12	12	153572768
246	TPANIC_0906	TPANIC_RS04455	KH domain-containing protein	WP_010882349.1	80	100	1	0.999	3	75	0	75	19	0	19	152723024
247	TPANIC_0772	TPANIC_RS03820	hypothetical protein	WP_010882217.1	274	79.2	1	0.999	3	53	53	53	11	11	11	151390400
248	TPANIC_0427	TPANIC_RS02085	V-type ATP synthase subunit B	WP_010881875.1	430	75.1	1	0.999	13	124	124	124	28	28	28	148814512
249	TPANIC_0877	TPANIC_RS04325	HD-GYP domain-containing protein	WP_010882320.1	365	68.8	1	0.999	9	52	52	52	15	15	15	148523024
250	TPANIC_0125	TPANIC_RS00630	exodeoxyribonuclease III	WP_010881574.1	264	89.4	1	0.999	10	125	125	125	39	39	39	148366336
251	TPANIC_0024	TPANIC_RS00120	TrkA family potassium uptake protein	WP_010881473.1	236	81.8	1	0.999	8	62	62	62	25	25	25	146836832
252		TPANIC_RS00405	hypothetical protein	WP_014342766.1	660	83.3	1	0.999	21	117	78	117	24	22	24	146270096
253	TPANIC_0250b	TPANIC_RS05230	30S ribosomal protein S20	WP_010881699.1	95	80	1	0.9989	3	38	38	38	20	20	20	145253552
254	TPANIC_0508	TPANIC_RS02485	ATP-dependent Clp protease ATP-binding subunit ClpX	WP_010881957.1	415	89.6	1	0.999	15	145	145	145	40	40	40	144038752
255	TPANIC_0941	TPANIC_RS04630	hypothetical protein	WP_010882384.1	172	79.7	1	0.999	5	64	64	64	25	25	25	143732976
256	TPANIC_0622	TPANIC_RS03075	tetratricopeptide repeat protein	WP_010882068.1	593	82.1	1	0.999	15	103	103	103	25	25	25	142048864
257	TPANIC_0831	TPANIC_RS04110	arginine--tRNA ligase	WP_010882275.1	589	86.4	1	0.999	15	85	85	85	31	31	31	141693296
258	TPANIC_0641	TPANIC_RS03180	histidine--tRNA ligase	WP_010882086.1	442	79.2	1	0.999	8	64	64	64	18	18	18	138667360
259	TPANIC_0673	TPANIC_RS03335	glutamate--tRNA ligase	WP_010882118.1	537	82.1	1	0.999	17	140	140	140	42	42	42	138021232
260	TPANIC_0713	TPANIC_RS03540	flagellar biosynthesis protein FlhF	WP_010882158.1	437	90.4	1	0.999	11	70	70	70	18	18	18	135850192
261	TPANIC_0978	TPANIC_RS04815	signal peptidase II	WP_010882422.1	197	55.8	1	0.999	7	70	70	70	18	18	18	135731808
262	TPANIC_0996	TPANIC_RS04910	hypothetical protein	WP_010882440.1	538	87.9	1	0.999	14	129	129	129	35	35	35	135693424
263	TPANIC_0710	TPANIC_RS03525	FapA family protein	WP_010882155.1	656	89.6	1	0.999	22	158	158	158	48	48	48	135391696
264	TPANIC_0274	TPANIC_RS01395	cytidine/deoxycytidylate deaminase family protein	WP_010881723.1	166	77.1	1	0.999	3	64	64	64	13	13	13	134713184
265	TPANIC_0401	TPANIC_RS01960	flagellar assembly protein FliH	WP_010881849.1	309	95.5	1	0.999	13	95	95	95	32	32	32	133803128
266	TPANIC_0796	TPANIC_RS03940	FAD:protein FMN transferase	WP_014342584.1	362	78.5	1	0.999	13	76	76	76	16	16	16	129791344
267	TPANIC_0719	TPANIC_RS03570	flagellar biosynthetic protein FliO	WP_010882164.1	262	74.8	1	0.999	8	96	96	96	27	27	27	128154120
268	TPANIC_0615	TPANIC_RS03040	SUF system NifU family Fe-S cluster assembly protein	WP_010882061.1	147	93.9	1	0.999	3	29	29	29	7	7	7	127318120
269	TPANIC_0189	TPANIC_RS00940	50S ribosomal protein L3	WP_010881636.1	208	98.6	1	0.999	7	72	72	72	21	21	21	124642040
270	TPANIC_0584	TPANIC_RS02875	hypothetical protein	WP_010882030.1	469	89.8	1	0.999	19	126	126	126	34	34	34	124585408
271	TPANIC_0943	TPANIC_RS04640	flagellar export chaperone FliS	WP_010882386.1	148	97.3	1	0.999	6	47	47	47	9	9	9	122298328
272	TPANIC_0454	TPANIC_RS02220	response regulator	WP_010881903.1	229	83	1	0.999	6	73	73	73	12	12	12	122269488
273	TPANIC_0798	TPANIC_RS03950	methionine--tRNA ligase	WP_010882243.1	811	91.9	1	0.999	31	282	282	282	86	86	86	122109656
274	TPANIC_1010	TPANIC_RS04985	nucleoside-diphosphate kinase	WP_010882454.1	149	96	1	0.999	6	54	54	54	19	19	19	118879088
275	TPANIC_1024	TPANIC_RS05060	30S ribosomal protein S9	WP_010882468.1	129	93	1	0.9988	4	42	42	42	15	15	15	118715504
276	TPANIC_0351	TPANIC_RS01720	glutamate 5-kinase	WP_010881799.1	296	76.4	1	0.999	8	75	75	75	40	40	40	114344944
277	TPANIC_0995	TPANIC_RS04905	cyclic nucleotide-binding domain-containing protein	WP_014342687.1	444	78.8	1	0.999	14	81	3	81	29	0	29	113727456
278	TPANIC_0737	TPANIC_RS03655	ABC transporter substrate-binding protein	WP_010882182.1	436	67.9	1	0.999	9	86	86	86	38	38	38	113666216
279	TPANIC_1021	TPANIC_RS05045	Asp-tRNA(Asn)/Glu-tRNA(Gln) amidotransferase subunit GatB	WP_010882465.1	509	68	1	0.999	5	24	24	24	5	5	5	113655384
280	TPANIC_0586	TPANIC_RS02885	leucine--tRNA ligase	WP_010882032.1	878	84.9	1	0.999	20	97	97	97	18	18	18	110789856
281	TPANIC_0448	TPANIC_RS02185	uracil phosphoribosyltransferase	WP_010881896.1	360	100	1	0.999	10	84	84	84	24	24	24	110035296
282	TPANIC_0271	TPANIC_RS01380	ParB/RepB/Spo0J family partition protein	WP_010881720.1	324	86.4	1	0.999	15	130	130	130	39	39	39	109146144
283	TPANIC_0594	TPANIC_RS02935	DUF2147 domain-containing protein	WP_014342808.1	219	100	1	0.999	9	49	49	49	11	11	11	108428168
284	TPANIC_0528	TPANIC_RS02590	V-type ATP synthase subunit B	WP_010881976.1	480	83.8	1	0.999	9	60	60	60	11	11	11	108325976
285	TPANIC_0920	TPANIC_RS04525	tetratricopeptide repeat protein	WP_010882363.1	809	75.6	1	0.999	13	67	0	67	20	0	20	107684568
286	TPANIC_0595	TPANIC_RS02940	nucleoside monophosphate kinase	WP_010882041.1	211	73.9	1	0.999	8	152	152	152	56	56	56	105656120
287	TPANIC_0526	TPANIC_RS02580	ATP-dependent RNA helicase	WP_010881974.1	668	83.8	1	0.999	25	136	136	136	39	39	39	102980552
288	TPANIC_0764	TPANIC_RS03780	HD-GYP domain-containing protein	WP_010882209.1	391	77.5	1	0.999	12	117	117	117	36	36	36	102809384
289	TPANIC_0416	TPANIC_RS02035	signal recognition particle protein	WP_010881864.1	452	80.3	1	0.999	11	57	57	57	24	24	24	102139312
290	TPANIC_0725	TPANIC_RS03595	motility protein A	WP_010882170.1	259	73	1	0.9983	5	30	30	30	8	8	8	101253824
291	TPANIC_0642	TPANIC_RS03185	phospho-sugar mutase	WP_010882087.1	586	81.2	1	0.999	12	104	104	104	28	28	28	100561312
292	TPANIC_1009	TPANIC_RS04980	NAD(P)-dependent glycerol-3-phosphate dehydrogenase	WP_010882453.1	356	57	1	0.999	4	82	82	82	36	36	36	97795720
293	TPANIC_0874	TPANIC_RS04310	hypothetical protein	WP_010882317.1	91	93.4	1	0.999	3	37	37	37	19	19	19	96194136
294	TPANIC_0251	TPANIC_RS01265	HU family DNA-binding protein	WP_010881700.1	105	82.9	1	0.999	3	43	43	43	22	22	22	96148824
295	TPANIC_0866	TPANIC_RS04275	ATP-binding protein	WP_014342837.1	646	82.8	1	0.999	18	132	0	132	50	0	50	95839664
296	TPANIC_0043	TPANIC_RS00210	lytic transglycosylase domain-containing protein	WP_010881492.1	710	85.1	1	0.999	24	150	150	150	29	29	29	95698984
297	TPANIC_0601	TPANIC_RS02965	1-deoxy-D-xylulose-5-phosphate reductoisomerase	WP_013945233.1	383	66	1	0.999	6	48	0	48	9	0	9	95549496
298	TPANIC_0702	TPANIC_RS03490	M23 family metallopeptidase	WP_014342546.1	410	66.6	1	0.999	10	49	49	49	5	5	5	95167176
299	TPANIC_0758	TPANIC_RS03755	30S ribosomal protein S21	WP_010882203.1	69	82.6	1	0.999	3	29	29	29	11	11	11	94964952
300	TPANIC_0157	TPANIC_RS00805	1-acyl-sn-glycerol-3-phosphate acyltransferase	WP_010881604.1	300	93.7	1	0.9988	8	63	63	63	18	18	18	94808072
301	TPANIC_0123	TPANIC_RS00620	hypothetical protein	WP_010881572.1	856	73.4	1	0.999	10	41	0	41	12	0	12	94642128
302		TPANIC_RS01845	hypothetical protein	WP_014342794.1	317	73.2	1	0.999	5	49	49	49	17	17	17	94512384
303	TPANIC_0915	TPANIC_RS04505	tetratricopeptide repeat protein	WP_010882358.1	444	93.5	1	0.999	16	83	83	83	20	20	20	93012904
304	TPANIC_0973	TPANIC_RS04790	phenylalanine--tRNA ligase subunit alpha	WP_010882417.1	553	66.2	1	0.999	16	98	98	98	25	25	25	93011632
305	TPANIC_0924	TPANIC_RS04550	RNA-binding transcriptional accessory protein	WP_010882367.1	778	83.3	1	0.999	19	113	113	113	37	37	37	92475112
306	TPANIC_0077	TPANIC_RS00375	polysaccharide biosynthesis protein	WP_010881526.1	538	78.4	1	0.999	26	145	145	145	34	34	34	92426632
307	TPANIC_0912	TPANIC_RS04485	HD-GYP domain-containing protein	WP_014342841.1	440	61.1	1	0.999	9	70	0	70	23	0	23	92032448
308	TPANIC_0369	TPANIC_RS01805	outer membrane protein assembly factor BamD	WP_010881817.1	516	93.6	1	0.999	14	113	113	113	25	25	25	89419992
309	TPANIC_0757	TPANIC_RS03750	peptide deformylase	WP_010882202.1	162	66.7	1	0.999	8	43	43	43	5	5	5	86667840
310	TPANIC_0543	TPANIC_RS02665	Holliday junction branch migration protein RuvA	WP_010881990.1	227	80.6	1	0.999	7	89	89	89	42	42	42	86212064
311	TPANIC_0305	TPANIC_RS01510	CTP synthase	WP_010881754.1	577	61.5	1	0.999	16	126	126	126	24	24	24	85580160
312	TPANIC_0891	TPANIC_RS04395	translation initiation factor IF-2	WP_010882334.1	842	80	1	0.999	18	119	28	119	24	7	24	84712944
313	TPANIC_0145	TPANIC_RS00735	long-chain fatty acid--CoA ligase	WP_010881593.1	656	77.6	1	0.999	18	189	0	189	55	0	55	80343480
314	TPANIC_0121	TPANIC_RS00610	KamA family radical SAM protein	WP_010881570.1	355	89	1	0.999	8	34	0	34	12	0	12	79408728
315	TPANIC_0545	TPANIC_RS02675	galactose ABC transporter substrate-binding protein	WP_010881992.1	354	81.6	1	0.999	8	28	28	28	6	6	6	79179840
316	TPANIC_0078	TPANIC_RS00380	DegT/DnrJ/EryC1/StrS aminotransferase family protein	WP_010881527.1	412	90	1	0.999	12	79	79	79	30	30	30	77741832
317	TPANIC_0967	TPANIC_RS04765	hypothetical protein	WP_010882411.1	517	91.7	1	0.999	12	63	63	63	12	12	12	76875208
318	TPANIC_0017	TPANIC_RS00065	hypothetical protein	WP_010881466.1	315	76.5	1	0.999	10	52	52	52	20	20	20	76347368
319	TPANIC_0020	TPANIC_RS00075	VWA domain-containing protein	WP_012460510.1	707	84	1	0.999	21	162	162	162	31	31	31	76067688
320	TPANIC_0632	TPANIC_RS03125	tryptophan--tRNA ligase	WP_010882078.1	337	80.7	1	0.999	9	89	89	89	23	23	23	75390520
321		TPANIC_RS00400	sigma-54-dependent Fis family transcriptional regulator	WP_014342260.1	528	84.5	1	0.999	19	141	141	141	43	43	43	73724104
322	TPANIC_0264	TPANIC_RS01330	deoxyribose-phosphate aldolase	WP_010881713.1	218	97.7	1	0.999	5	37	37	37	9	9	9	73458616
323	TPANIC_0466	TPANIC_RS02275	hypothetical protein	WP_010881915.1	389	79.9	1	0.999	11	57	57	57	17	17	17	72182192
324	TPANIC_0872	TPANIC_RS04300	flagellar filament capping protein FliD	WP_010882315.1	722	81.9	1	0.999	18	91	91	91	29	29	29	70837008
325	TPANIC_0529	TPANIC_RS02595	V-type ATP synthase subunit A	WP_010881977.1	605	79.2	1	0.999	14	88	88	88	10	10	10	70248232
326	TPANIC_0854	TPANIC_RS04225	SpoIIE family protein phosphatase	WP_010882298.1	1533	71.6	1	0.999	20	98	98	98	21	21	21	67984464
327	TPANIC_1027	TPANIC_RS05080	uridine phosphorylase	WP_010882471.1	258	71.7	1	0.999	5	58	58	58	11	11	11	67984432
328	TPANIC_0667	TPANIC_RS03300	nucleoside kinase	WP_014342816.1	551	73.1	1	0.999	14	87	14	87	26	4	26	67492600
329	TPANIC_0722	TPANIC_RS03585	flagellar basal body-associated FliL family protein	WP_010882167.1	182	97.3	1	0.9989	7	62	62	62	16	16	16	67449816
330	TPANIC_0334	TPANIC_RS01635	helix-turn-helix domain-containing protein	WP_010881782.1	405	70.6	1	0.999	10	94	94	94	32	32	32	67425576
331	TPANIC_0731	TPANIC_RS03625	NUDIX hydrolase	WP_014342553.1	224	97.6	1	0.9989	6	39	0	39	15	0	15	67339784
332	TPANIC_0162	TPANIC_RS00825	Holliday junction branch migration DNA helicase RuvB	WP_010881609.1	350	79.7	1	0.999	11	124	124	124	44	44	44	66719752
333	TPANIC_0408	TPANIC_RS01995	ATPase	WP_010881856.1	1084	96.2	1	0.999	41	247	247	247	60	60	60	65098808
334	TPANIC_0015	TPANIC_RS00055	phenylalanine--tRNA ligase subunit beta	WP_010881464.1	604	70.5	1	0.999	14	99	99	99	25	25	25	64804980
335	TPANIC_0554	TPANIC_RS02730	HAD family hydrolase	WP_014342481.1	222	77.9	1	0.999	7	91	0	91	27	0	27	64417032
336	TPANIC_0712	TPANIC_RS03535	MinD/ParA family protein	WP_010882157.1	304	79.6	1	0.9986	6	40	7	40	12	4	12	61392500
337	TPANIC_0445	TPANIC_RS02170	DJ-1/PfpI family protein	WP_010881893.1	209	68.9	1	0.999	3	27	27	27	9	9	9	61159464
338	TPANIC_0462	TPANIC_RS02260	hypothetical protein	WP_014342800.1	392	89	1	0.999	10	58	0	58	15	0	15	60705796
339	TPANIC_0979	TPANIC_RS04820	TatD family hydrolase	WP_010882423.1	257	93.8	1	0.999	6	82	82	82	37	37	37	60496248
340	TPANIC_0286	TPANIC_RS01435	hypothetical protein	WP_014342785.1	318	69.2	1	0.999	5	46	46	46	14	14	14	59596200
341	TPANIC_0846	TPANIC_RS04185	cell division protein ZapA	WP_010882290.1	108	65.7	1	0.999	4	35	35	35	15	15	15	59376988
342	TPANIC_0253	TPANIC_RS01275	polymer-forming cytoskeletal protein	WP_013944928.1	137	95.6	1	0.998	3	15	0	15	4	0	4	57362956
343	TPANIC_0882	TPANIC_RS04350	HEAT repeat domain-containing protein	WP_010882325.1	500	92	1	0.999	8	37	37	37	10	10	10	57031208
344	TPANIC_1020	TPANIC_RS05040	Asp-tRNA(Asn)/Glu-tRNA(Gln) amidotransferase subunit GatA	WP_010882464.1	506	70.9	1	0.999	12	112	112	112	35	35	35	56518948
345	TPANIC_0418	TPANIC_RS02045	galactokinase	WP_010881866.1	397	87.2	1	0.999	16	77	0	77	22	0	22	56486768
346	TPANIC_0855	TPANIC_RS04230	hypothetical protein	WP_010882299.1	1127	84.6	1	0.999	35	191	191	191	46	46	46	54630740
347	TPANIC_0227	TPANIC_RS01145	energy-coupling factor ABC transporter ATP-binding protein	WP_010881675.1	255	80.4	1	0.999	8	89	89	89	29	29	29	54433420
348	TPANIC_0593	TPANIC_RS02930	hypothetical protein	WP_010882039.1	677	53.2	1	0.999	10	42	42	42	8	8	8	54165280
349	TPANIC_0575	TPANIC_RS02835	PEP-utilizing enzyme	WP_014342807.1	685	61.9	1	0.999	20	148	148	148	47	47	47	52413448
350	TPANIC_0327	TPANIC_RS01595	OmpH family outer membrane protein	WP_010881775.1	172	94.2	1	0.999	7	51	51	51	13	13	13	51888232
351	TPANIC_0624	TPANIC_RS03085	OmpA family protein	WP_010882070.1	476	78.2	1	0.999	10	44	44	44	15	15	15	51351020
352	TPANIC_0341	TPANIC_RS01670	UDP-N-acetylmuramate--L-alanine ligase	WP_010881789.1	481	72.1	1	0.999	10	54	54	54	15	15	15	51235576
353	TPANIC_0765	TPANIC_RS03785	ATP-dependent zinc metalloprotease FtsH	WP_187145723.1	726	87.6	1	0.999	21	90	2	90	23	0	23	50827880
354	TPANIC_0450a	TPANIC_RS02195	elongation factor G	WP_010881898.1	683	68.4	1	0.999	15	76	76	76	22	22	22	49774184
355	TPANIC_0470	TPANIC_RS02285	tetratricopeptide repeat protein	WP_010881919.1	369	82.4	1	0.999	7	56	56	56	19	19	19	48703692
356	TPANIC_0740	TPANIC_RS03670	bis(5'-nucleosyl)-tetraphosphatase (symmetrical) YqeK	WP_014342559.1	249	89.6	1	0.999	9	76	6	76	13	0	13	47344104
357	TPANIC_0640	TPANIC_RS03175	methyl-accepting chemotaxis protein	WP_010882085.1	614	56	1	0.999	14	92	92	92	12	12	12	46647908
358	TPANIC_0544	TPANIC_RS02670	SpnA family nuclease	WP_010881991.1	622	89.5	1	0.999	16	100	100	100	36	36	36	45035908
359	TPANIC_0222	TPANIC_RS01105	hypothetical protein	WP_010881670.1	148	80.4	1	0.998	4	27	27	27	13	13	13	44068580
360	TPANIC_0074	TPANIC_RS00360	extracellular solute-binding protein	WP_010881523.1	469	72.1	1	0.9986	4	28	28	28	6	6	6	43893632
361	TPANIC_0739	TPANIC_RS03665	LCP family protein	WP_010882184.1	398	84.9	1	0.999	14	84	84	84	23	23	23	43531548
362	TPANIC_0954	TPANIC_RS04700	tetratricopeptide repeat protein	WP_010882398.1	478	90	1	0.999	10	53	53	53	20	20	20	43115632
363	TPANIC_0693	TPANIC_RS03445	hypothetical protein	WP_010882138.1	440	76.6	1	0.999	9	57	57	57	19	19	19	42916772
364	TPANIC_0992	TPANIC_RS04885	hypothetical protein	WP_010882436.1	95	88.4	1	0.999	6	40	40	40	11	11	11	41841560
365	TPANIC_0625	TPANIC_RS03090	hypothetical protein	WP_010882071.1	250	92	1	0.999	5	40	40	40	8	8	8	39894380
366	TPANIC_0819	TPANIC_RS04050	ribonuclease Z	WP_014342594.1	308	74	1	0.9985	5	34	34	34	8	8	8	39812144
367	TPANIC_0407	TPANIC_RS01990	HAD family hydrolase	WP_013945063.1	218	87.6	0.9995	0.9829	3	6	0	6	1	0	1	39490068
368	TPANIC_0294	TPANIC_RS01460	ribose-phosphate pyrophosphokinase	WP_010881743.1	421	88.8	1	0.9989	12	36	36	36	5	5	5	39142684
369	TPANIC_0969	TPANIC_RS04775	hypothetical protein	WP_010882413.1	539	88.9	1	0.999	17	90	0	90	13	0	13	38581300
370	TPANIC_0510	TPANIC_RS02495	translation elongation factor 4	WP_010881959.1	605	77.5	1	0.999	11	65	65	65	27	27	27	38380448
371	TPANIC_0160	TPANIC_RS00820	proline--tRNA ligase	WP_010881607.1	617	78	1	0.999	12	50	50	50	20	20	20	38256148
372	TPANIC_0742	TPANIC_RS03680	Obg family GTPase CgtA	WP_010882187.1	376	87.5	1	0.9987	7	14	14	14	5	5	5	37989148
373	TPANIC_0639	TPANIC_RS03170	methyl-accepting chemotaxis protein	WP_014342814.1	654	84.2	1	0.999	12	68	0	115	12	0	22	37882712
374	TPANIC_0399	TPANIC_RS01950	flagellar M-ring protein FliF	WP_010881847.1	567	86.4	1	0.999	14	65	65	65	15	15	15	37552740
375	TPANIC_0330	TPANIC_RS01615	ATP-dependent metallopeptidase FtsH/Yme1/Tma family protein	WP_010881778.1	598	84.4	1	0.999	17	69	69	69	17	17	17	37479972
376	TPANIC_0091	TPANIC_RS00445	cysteine--tRNA ligase	WP_010881540.1	520	73.1	1	0.999	11	54	54	54	19	19	19	36989308
377	TPANIC_1004	TPANIC_RS04955	recombination mediator RecR	WP_010882448.1	201	69.2	1	0.9988	6	31	31	31	5	5	5	36189216
378	TPANIC_0990	TPANIC_RS04875	tetratricopeptide repeat protein	WP_010882434.1	1033	70.8	1	0.999	24	88	88	88	8	8	8	35740920
379	TPANIC_0696	TPANIC_RS03460	cysteine hydrolase family protein	WP_010882141.1	278	81.7	1	0.999	7	63	63	63	16	16	16	35617072
380	TPANIC_0086	TPANIC_RS00420	PilZ domain-containing protein	WP_010881535.1	314	88.9	1	0.999	2	26	26	26	10	10	10	35075308
381	TPANIC_0442	TPANIC_RS02155	DNA repair protein RecN	WP_010881890.1	573	76.3	1	0.999	9	40	40	40	9	9	9	34392764
382	TPANIC_0895	TPANIC_RS04415	DUF302 domain-containing protein	WP_010882338.1	168	81	1	0.9988	4	17	17	17	2	2	2	34052164
383	TPANIC_0933	TPANIC_RS04590	UDP-N-acetylmuramoyl-L-alanyl-D-glutamate--2, 6-diaminopimelate ligase	WP_010882376.1	540	71.1	1	0.9986	6	27	27	27	6	6	6	34036304
384	TPANIC_0897	TPANIC_RS04420	MSP porin	Pseudo protein	487	84.8	1	0.999	15	78	0	78	11	0	11	33686920
385	TPANIC_0754	TPANIC_RS03735	tRNA (N6-isopentenyl adenosine(37)-C2)-methylthiotransferase MiaB	WP_010882199.1	456	83.6	1	0.999	7	25	25	25	13	13	13	33646600
386	TPANIC_0393	TPANIC_RS01920	DNA-processing protein DprA	WP_010881841.1	302	98.3	1	0.999	6	40	40	40	13	13	13	31941914
387	TPANIC_0672	TPANIC_RS03330	glycine--tRNA ligase	WP_010882117.1	474	94.5	1	0.999	9	67	0	67	32	0	32	31371482
388	TPANIC_0303	TPANIC_RS01500	DNA mismatch repair endonuclease MutL	WP_010881752.1	648	70.8	1	0.999	11	55	55	55	18	18	18	31246570
389	TPANIC_0928	TPANIC_RS04575	hypothetical protein	WP_014342845	507	78.3	1	0.999	12	107	10	107	17	2	17	29364324
390	TPANIC_0557	TPANIC_RS02745	DUF1007 family protein	WP_010882004.1	237	76.4	0.9999	0.9977	3	6	6	6	3	3	3	29251542
391	TPANIC_1039	TPANIC_RS05135	adenine phosphoribosyltransferase	WP_010882483.1	180	78.3	1	0.999	6	46	0	46	12	0	12	28888078
392	TPANIC_0599	TPANIC_RS02955	CpXC domain-containing protein	WP_010882045.1	218	80.6	1	0.999	6	47	0	47	11	0	11	27791826
393	TPANIC_0045	TPANIC_RS00220	adenosine deaminase	WP_010881494.1	299	69.2	1	0.999	3	52	52	52	19	19	19	27688320
394	TPANIC_0921a	TPANIC_RS04535	NTP transferase domain-containing protein	WP_014342644.1	350	84.6	1	0.999	4	45	45	45	16	16	16	27486028
395	TPANIC_0914	TPANIC_RS04500	hypothetical protein	WP_010882357.1	128	92.2	1	0.9968	5	17	17	17	5	5	5	26643646
396	TPANIC_0284	TPANIC_RS01430	spiro-SPASM protein	WP_014342354.1	559	82.5	1	0.999	10	42	42	42	15	15	15	26444238
397	TPANIC_0760	TPANIC_RS03760	transpeptidase family protein	WP_010882205.1	652	72.9	1	0.9988	8	21	21	21	3	3	3	26143312
398	TPANIC_0851	TPANIC_RS04210	DUF4954 family protein	WP_010882295.1	724	63	1	0.9989	7	37	37	37	7	7	7	26074028
399	TPANIC_0139	TPANIC_RS00705	TrkA family potassium uptake protein	WP_010881587.1	230	78.3	1	0.9986	6	58	58	58	13	13	13	25369338
400	TPANIC_0079	TPANIC_RS00385	xanthine dehydrogenase family protein molybdopterin-binding subunit	WP_010881528.1	740	69.7	1	0.999	9	37	37	37	8	8	8	25275518
401	TPANIC_0688	TPANIC_RS03415	LD-carboxypeptidase	WP_010882133.1	337	97	1	0.999	7	18	18	18	4	4	4	25004560
402	TPANIC_0058	TPANIC_RS00285	replicative DNA helicase	WP_010881507.1	438	82.6	1	0.999	6	34	0	34	18	0	18	24821872
403	TPANIC_0591	TPANIC_RS02900	HPr(Ser) kinase/phosphatase	WP_013945224.1	329	76.9	1	0.9989	5	34	15	34	15	6	15	24206236
404	TPANIC_0458	TPANIC_RS02240	SMC-Scp complex subunit ScpB	WP_010881907.1	192	81.8	1	0.999	7	39	39	39	9	9	9	24172410
405	TPANIC_0402	TPANIC_RS01965	flagellar protein export ATPase FliI	WP_010881850.1	447	91.3	1	0.999	12	46	46	46	6	6	6	23189334
406	TPANIC_0805	TPANIC_RS03985	ribonuclease R	WP_014342827.1	700	75.6	1	0.9989	9	27	0	27	9	0	9	23114642
407	TPANIC_0873	TPANIC_RS04305	hypothetical protein	WP_010882316.1	200	82	1	0.999	5	27	27	27	5	5	5	22931192
408	TPANIC_0695	TPANIC_RS03455	acetyl-CoA carboxylase biotin carboxylase subunit family protein	WP_010882140.1	597	78.2	1	0.999	16	80	80	80	36	36	36	22184978
409	TPANIC_0966	TPANIC_RS04760	hypothetical protein	WP_010882410.1	544	76.5	1	0.999	8	64	64	64	9	9	9	21460776
410	TPANIC_0829	TPANIC_RS04100	DUF2225 domain-containing protein	WP_010882273.1	294	96.3	1	0.999	9	67	67	67	24	24	24	20954412
411	TPANIC_0724	TPANIC_RS03590	flagellar motor protein MotB	WP_010882169.1	240	71	1	0.999	6	40	0	40	4	0	4	20907856
412	TPANIC_0413	TPANIC_RS02020	phosphoglucomutase	WP_010881861.1	632	85	1	0.999	13	85	85	85	15	15	15	20060700
413	TPANIC_0223	TPANIC_RS01110	aminotransferase class I/II-fold pyridoxal phosphate-dependent enzyme	WP_014342329.1	435	75.6	1	0.999	8	58	0	58	23	0	23	20033724
414	TPANIC_0549	TPANIC_RS02700	ATP-dependent Clp protease ATP-binding subunit	WP_010881996.1	814	82.4	1	0.9975	9	13	13	31	3	3	9	18939242
415	TPANIC_0178	TPANIC_RS00890	hypothetical protein	WP_010881625.1	308	85.1	1	0.999	11	59	59	59	15	15	15	18737466
416	TPANIC_0288	TPANIC_RS01440	methyltransferase domain-containing protein	WP_014342786.1	857	73.3	1	0.999	14	51	51	51	10	10	10	17992726
417	TPANIC_0977	TPANIC_RS04810	Nif3-like dinuclear metal center hexameric protein	WP_010882421.1	286	73.8	1	0.999	4	16	16	16	5	5	5	16623143
418	TPANIC_0134	TPANIC_RS00680	hypothetical protein	WP_010881582.1	376	77.4	1	0.999	7	45	45	45	18	18	18	16456657
419	TPANIC_0502	TPANIC_RS02445	ankyrin repeat domain-containing protein	WP_010881951.1	298	65.4	1	0.9988	6	32	32	32	6	6	6	16277975
420	TPANIC_0652	TPANIC_RS03230	ABC transporter ATP-binding protein	WP_010882097.1	379	56.8	1	0.999	10	57	0	57	17	0	17	16190820
421	TPANIC_0421	TPANIC_RS02055	tetratricopeptide repeat protein	WP_010881869.1	683	69.7	1	0.9989	13	24	24	24	4	4	4	16127550
422	TPANIC_0853	TPANIC_RS04220	MinD/ParA family protein	WP_010882297.1	378	64	1	0.9972	7	27	27	27	8	8	8	16119793
423	TPANIC_0477	TPANIC_RS02320	6-phosphogluconolactonase	WP_014342443.1	234	60.7	1	0.999	5	38	38	38	16	16	16	15877629
424	TPANIC_0374	TPANIC_RS01835	tetratricopeptide repeat protein	WP_010881822.1	791	77.2	1	0.9989	13	41	41	41	1	1	1	15734556
425	TPANIC_0648	TPANIC_RS03210	tetratricopeptide repeat protein	WP_010882093.1	682	85	1	0.999	17	63	63	63	8	8	8	15476922
426	TPANIC_0634	TPANIC_RS03135	NAD-dependent DNA ligase LigA	WP_010882080.1	823	81.5	1	0.9988	9	17	17	17	6	6	6	13717297
427	TPANIC_0088	TPANIC_RS00430	hypothetical protein	WP_010881537.1	204	90.2	1	0.9987	4	15	15	15	2	2	2	13089395
428	TPANIC_0133	TPANIC_RS00675	hypothetical protein	WP_175393423.1	410	75.6	1	0.999	5	24	24	24	4	4	4	10556696
429	TPANIC_0113	TPANIC_RS00570	FtsH protease activity modulator HflK	WP_010881562.1	328	83.5	1	0.999	9	48	48	48	3	3	3	10347012
430	TPANIC_0456	TPANIC_RS02230	hypothetical protein	WP_010881905.1	438	64.2	1	0.999	5	28	28	28	11	11	11	9654367
431	TPANIC_0514	TPANIC_RS02515	excinuclease ABC subunit UvrA	WP_010881963.1	960	78.3	1	0.9989	19	66	66	66	9	9	9	8660686
432	TPANIC_0801	TPANIC_RS03965	ATP-dependent Clp protease ATP-binding subunit ClpA	WP_010882246.1	809	84.3	1	0.999	14	64	64	64	17	17	17	7588439
433	TPANIC_0358	TPANIC_RS01750	glycoside hydrolase family 57 protein	WP_014505473.1	526	69.4	1	0.9989	6	20	20	20	9	9	9	6.7608e+06
434		TPANIC_RS02075	hypothetical protein	WP_014342420	181	84.5	1	0.999	5	32	18	32	7	7	7	5.38573e+06
435	TPANIC_0797	TPANIC_RS03945	pyrroline-5-carboxylate reductase	WP_010882242.1	263	58.9	1	0.999	5	26	26	26	5	5	5	4.60903e+06
436	TPANIC_0863	TPANIC_RS04260	cysteine desulfurase	WP_010882307.1	427	70.7	1	0.999	6	21	21	21	6	6	6	3.92894e+06
437	TPANIC_0440	TPANIC_RS02145	DegT/DnrJ/EryC1/StrS aminotransferase family protein	WP_010881888.1	383	68.7	1	0.9986	4	21	21	21	5	5	5	2.83488e+06
438	TPANIC_0701	TPANIC_RS03480	DNA-directed RNA polymerase subunit omega	WP_010882146.1	67	100	1	0.999	3	24	24	24	8	8	8	2.03304e+06
																1.07064e+09	Mean
