# Supplementary material for: Deep proteome coverage advances knowledge of Treponema pallidum protein expression profiles during infection
Source: Sci Rep. 2023 Oct 25;13:18259. doi: 10.1038/s41598-023-45219-8 (PMC10600179; doi:10.1038/s41598-023-45219-8)
Supplement: Supplementary file 13 — Supplementary Table S12. [file 41598_2023_45219_MOESM13_ESM.xlsx]

## Sheet: Supplementary Table S12
Supplementary Table S12. High abundant proteins with LFQ intensity values (relative abundances) greater than the mean average in each of the three optimized samples.
Proteins are listed from most abundant to least abundant
COG = Clusters of Orthologous Genes (blank cells = no assigned functional classification)
Sample 10					Sample 11				Sample 12
LFQ Rank	Old Locus Tag	Functional Annotation (Nichols strain NC_021490)	COG Category	COG Functional Classification	Old Locus Tag	Functional Annotation (Nichols strain NC_021490)	COG Category	COG Functional Classification	Old Locus Tag	Functional Annotation (Nichols strain NC_021490)	COG Category	COG Functional Classification
1	TPANIC_0509	redoxin domain-containing protein	O	Posttranslational modification, protein turnover, chaperones	TPANIC_0030	chaperonin GroEL	O	Posttranslational modification, protein turnover, chaperones	TPANIC_1013	co-chaperone GroES	O	Posttranslational modification, protein turnover, chaperones
2	TPANIC_1013	co-chaperone GroES	O	Posttranslational modification, protein turnover, chaperones	TPANIC_0509	redoxin domain-containing protein	O	Posttranslational modification, protein turnover, chaperones	TPANIC_0509	redoxin domain-containing protein	O	Posttranslational modification, protein turnover, chaperones
3	TPANIC_0925	flavodoxin	C	Energy production and conversion	TPANIC_1013	co-chaperone GroES	O	Posttranslational modification, protein turnover, chaperones	TPANIC_0684	substrate-binding domain-containing protein	G	Carbohydrate transport and metabolism
4	TPANIC_0030	chaperonin GroEL	O	Posttranslational modification, protein turnover, chaperones	TPANIC_0823	desulfoferrodoxin (rbo)	C	Energy production and conversion	TPANIC_0777	hypothetical protein	S	Function unknown
5	TPANIC_1038	DNA starvation/stationary phase protection protein	P	Inorganic ion transport and metabolism	TPANIC_0574	penicillin-binding Tp47 domain A-containing protein			TPANIC_0030	chaperonin GroEL	O	Posttranslational modification, protein turnover, chaperones
6	TPANIC_0870	flagellin	N	Cell motility	TPANIC_0684	substrate-binding domain-containing protein	G	Carbohydrate transport and metabolism	TPANIC_0574	penicillin-binding Tp47 domain A-containing protein
7	TPANIC_0171	FMN-binding protein	S	Function unknown	TPANIC_0844	type I glyceraldehyde-3-phosphate dehydrogenase	C	Energy production and conversion	TPANIC_0662	class II fructose-1,6-bisphosphate aldolase	G	Carbohydrate transport and metabolism
8	TPANIC_0574	penicillin-binding Tp47 domain A-containing protein			TPANIC_0662	class II fructose-1,6-bisphosphate aldolase	G	Carbohydrate transport and metabolism	TPANIC_1038	DNA starvation/stationary phase protection protein	P	Inorganic ion transport and metabolism
9	TPANIC_0684	substrate-binding domain-containing protein	G	Carbohydrate transport and metabolism	TPANIC_0768	membrane protein TmpA			TPANIC_0984	molecular chaperone HtpG	F	Nucleotide transport and metabolism
10	TPANIC_0777	hypothetical protein	S	Function unknown	TPANIC_0984	molecular chaperone HtpG	F	Nucleotide transport and metabolism	TPANIC_0844	type I glyceraldehyde-3-phosphate dehydrogenase	C	Energy production and conversion
11	TPANIC_0919	thioredoxin	O	Posttranslational modification, protein turnover, chaperones	TPANIC_0187	elongation factor Tu	J	Translation, ribosomal structure and biogenesis	TPANIC_0823	desulfoferrodoxin (rbo)	C	Energy production and conversion
12	TPANIC_0984	molecular chaperone HtpG	F	Nucleotide transport and metabolism	TPANIC_0072	glutaredoxin	O	Posttranslational modification, protein turnover, chaperones	TPANIC_0925	flavodoxin	C	Energy production and conversion
13	TPANIC_0249	flagellar filament outer layer protein FlaA	N	Cell motility	TPANIC_0919	thioredoxin	O	Posttranslational modification, protein turnover, chaperones	TPANIC_0971	iron transporter	P	Inorganic ion transport and metabolism
14	TPANIC_0844	type I glyceraldehyde-3-phosphate dehydrogenase	C	Energy production and conversion	TPANIC_0216	molecular chaperone DnaK	O	Posttranslational modification, protein turnover, chaperones	TPANIC_0216	molecular chaperone DnaK	O	Posttranslational modification, protein turnover, chaperones
15	TPANIC_0365	chemotaxis protein CheX	N	Cell motility	TPANIC_1038	DNA starvation/stationary phase protection protein	P	Inorganic ion transport and metabolism	TPANIC_0233	STAS domain-containing protein	T	Signal transduction mechanisms
16	TPANIC_0122	phosphoenolpyruvate carboxykinase (GTP)	H	Coenzyme transport and metabolism	TPANIC_0925	flavodoxin	C	Energy production and conversion	TPANIC_0768	membrane protein TmpA
17	TPANIC_0748	cytoplasmic filament protein CfpA	S	Function unknown	TPANIC_0365	chemotaxis protein CheX	N	Cell motility	TPANIC_0187	elongation factor Tu	J	Translation, ribosomal structure and biogenesis
18	TPANIC_0862	FKBP-type peptidyl-prolyl cis-trans isomerase	M	Cell wall/membrane/envelope biogenesis	TPANIC_0249	flagellar filament outer layer protein FlaA	N	Cell motility	TPANIC_0037	D-2-hydroxyacid dehydrogenase	C	Energy production and conversion
19	TPANIC_0792	flagellin	N	Cell motility	TPANIC_0817	phosphopyruvate hydratase	G	Carbohydrate transport and metabolism	TPANIC_0919	thioredoxin	O	Posttranslational modification, protein turnover, chaperones
20	TPANIC_0662	class II fructose-1,6-bisphosphate aldolase	G	Carbohydrate transport and metabolism	TPANIC_0537	triose-phosphate isomerase	G	Carbohydrate transport and metabolism	TPANIC_0817	phosphopyruvate hydratase	G	Carbohydrate transport and metabolism
21	TPANIC_0823	desulfoferrodoxin (rbo)	C	Energy production and conversion	TPANIC_0171	FMN-binding protein	S	Function unknown	TPANIC_0105	DNA polymerase I	L	Replication, recombination and repair
22	TPANIC_0435	copper resistance protein NlpE	MP	Cell wall/membrane/envelope biogenesis / Inorganic ion transport and metabolism	TPANIC_0777	hypothetical protein	S	Function unknown	TPANIC_0435	copper resistance protein NlpE	MP	Cell wall/membrane/envelope biogenesis / Inorganic ion transport and metabolism
23	TPANIC_0037	D-2-hydroxyacid dehydrogenase	C	Energy production and conversion	TPANIC_0240	50S ribosomal protein L7/L12	J	Translation, ribosomal structure and biogenesis	TPANIC_0365	chemotaxis protein CheX	N	Cell motility
24	TPANIC_0187	elongation factor Tu	J	Translation, ribosomal structure and biogenesis	TPANIC_0971	iron transporter	P	Inorganic ion transport and metabolism	TPANIC_0240	50S ribosomal protein L7/L12	J	Translation, ribosomal structure and biogenesis
25	TPANIC_0939	pyruvate:ferredoxin (flavodoxin) oxidoreductase	C	Energy production and conversion	TPANIC_0112	aminopeptidase C	E	Amino acid transport and metabolism	TPANIC_0870	flagellin	N	Cell motility
26	TPANIC_0366	response regulator	T	Signal transduction mechanisms	TPANIC_0188	30S ribosomal protein S10	J	Translation, ribosomal structure and biogenesis	TPANIC_0537	triose-phosphate isomerase	G	Carbohydrate transport and metabolism
27	TPANIC_0768	membrane protein TmpA			TPANIC_0870	flagellin	N	Cell motility	TPANIC_0171	FMN-binding protein	S	Function unknown
28	TPANIC_0216	molecular chaperone DnaK	O	Posttranslational modification, protein turnover, chaperones	TPANIC_0453	membrane protein			TPANIC_0249	flagellar filament outer layer protein FlaA	N	Cell motility
29	TPANIC_0747	hypothetical protein			TPANIC_0122	phosphoenolpyruvate carboxykinase (GTP)	H	Coenzyme transport and metabolism	TPANIC_0084	hypothetical protein
30	TPANIC_0817	phosphopyruvate hydratase	G	Carbohydrate transport and metabolism	TPANIC_0747	hypothetical protein			TPANIC_0747	hypothetical protein
31	TPANIC_0664	flagellar filament outer layer protein FlaA	N	Cell motility	TPANIC_0084	hypothetical protein			TPANIC_0792	flagellin	N	Cell motility
32	TPANIC_0240	50S ribosomal protein L7/L12	J	Translation, ribosomal structure and biogenesis	TPANIC_0921	FAD-dependent oxidoreductase	C	Energy production and conversion	TPANIC_0211	30S ribosomal protein S11	J	Translation, ribosomal structure and biogenesis
33	TPANIC_0663	flagellar filament outer layer protein FlaA	N	Cell motility	TPANIC_0259	LysM peptidoglycan-binding domain-containing protein	S	Function unknown	TPANIC_0122	phosphoenolpyruvate carboxykinase (GTP)	H	Coenzyme transport and metabolism
34	TPANIC_0225	leucine-rich repeat domain-containing protein	S	Function unknown	TPANIC_0168	2,3-diphosphoglycerate-dependent phosphoglycerate mutase	G	Carbohydrate transport and metabolism	TPANIC_0072	glutaredoxin	O	Posttranslational modification, protein turnover, chaperones
35	TPANIC_0971	iron transporter	P	Inorganic ion transport and metabolism	TPANIC_0814	thioredoxin-disulfide reductase	C	Energy production and conversion	TPANIC_0453	membrane protein
36	TPANIC_0608	HEAT repeat domain-containing protein	C	Energy production and conversion	TPANIC_0538	phosphoglycerate kinase	F	Nucleotide transport and metabolism	TPANIC_0814	thioredoxin-disulfide reductase	C	Energy production and conversion
37	TPANIC_0063	30S ribosomal protein S6	J	Translation, ribosomal structure and biogenesis	TPANIC_0211	30S ribosomal protein S11	J	Translation, ribosomal structure and biogenesis	TPANIC_0112	aminopeptidase C	E	Amino acid transport and metabolism
38	TPANIC_0746	pyruvate, phosphate dikinase	G	Carbohydrate transport and metabolism	TPANIC_0792	flagellin	N	Cell motility	TPANIC_0939	pyruvate:ferredoxin (flavodoxin) oxidoreductase	C	Energy production and conversion
39	TPANIC_0538	phosphoglycerate kinase	F	Nucleotide transport and metabolism	TPANIC_0366	response regulator	T	Signal transduction mechanisms	TPANIC_0862	FKBP-type peptidyl-prolyl cis-trans isomerase	M	Cell wall/membrane/envelope biogenesis
40	TPANIC_0769	LysM peptidoglycan-binding domain-containing protein	S	Function unknown	TPANIC_0007	DUF3798 domain-containing protein	K	Transcription	TPANIC_0215	nucleotide exchange factor GrpE	O	Posttranslational modification, protein turnover, chaperones
41	TPANIC_0168	2,3-diphosphoglycerate-dependent phosphoglycerate mutase	G	Carbohydrate transport and metabolism	TPANIC_0037	D-2-hydroxyacid dehydrogenase	C	Energy production and conversion	TPANIC_0921	FAD-dependent oxidoreductase	C	Energy production and conversion
42	TPANIC_0298	BMP family ABC transporter substrate-binding protein	S	Function unknown	TPANIC_0748	cytoplasmic filament protein CfpA	S	Function unknown	TPANIC_0538	phosphoglycerate kinase	F	Nucleotide transport and metabolism
43	TPANIC_0104	NAD nucleotidase	F	Nucleotide transport and metabolism	TPANIC_0244	30S ribosomal protein S7	J	Translation, ribosomal structure and biogenesis	TPANIC_0094	phosphate acetyltransferase	C	Energy production and conversion
44	TPANIC_0056	sodium-extruding oxaloacetate decarboxylase subunit alpha	C	Energy production and conversion	TPANIC_0225	leucine-rich repeat domain-containing protein	S	Function unknown	TPANIC_0042	LysM peptidoglycan-binding domain-containing protein	S	Function unknown
45	TPANIC_0060	50S ribosomal protein L9	J	Translation, ribosomal structure and biogenesis	TPANIC_0550	tRNA uridine-5-carboxymethylaminomethyl(34) synthesis GTPase MnmE	J	Translation, ribosomal structure and biogenesis	TPANIC_0163	transition metal ABC transporter substrate-binding protein TroA	P	Inorganic ion transport and metabolism
46	TPANIC_0560	transketolase	H	Coenzyme transport and metabolism	TPANIC_0734	purine-nucleoside phosphorylase	F	Nucleotide transport and metabolism	TPANIC_0363	chemotaxis protein CheA	NT	Cell motility / Signal transduction mechanisms
47	TPANIC_0437	hypothetical protein			TPANIC_0939	pyruvate:ferredoxin (flavodoxin) oxidoreductase	C	Energy production and conversion	TPANIC_0115	bifunctional hydroxymethylpyrimidine kinase/phosphomethylpyrimidine kinase	H	Coenzyme transport and metabolism
48	TPANIC_0203	30S ribosomal protein S8	J	Translation, ribosomal structure and biogenesis	TPANIC_0789	outer membrane lipoprotein-sorting protein	M	Cell wall/membrane/envelope biogenesis	TPANIC_0720	flagellar motor switch protein FliN	N	Cell motility
49	TPANIC_0053	ribonucleotide-diphosphate reductase subunit beta	F	Nucleotide transport and metabolism	TPANIC_0372	50S ribosomal protein L25/general stress protein Ctc	J	Translation, ribosomal structure and biogenesis	TPANIC_0734	purine-nucleoside phosphorylase	F	Nucleotide transport and metabolism
50	TPANIC_0105	DNA polymerase I	L	Replication, recombination and repair	TPANIC_0862	FKBP-type peptidyl-prolyl cis-trans isomerase	M	Cell wall/membrane/envelope biogenesis	TPANIC_0366	response regulator	T	Signal transduction mechanisms
51	TPANIC_0007	DUF3798 domain-containing protein	K	Transcription	TPANIC_0319	BMP family protein	S	Function unknown	TPANIC_0908	tRNA (guanosine(37)-N1)-methyltransferase TrmD	J	Translation, ribosomal structure and biogenesis
52	TPANIC_0847	hypothetical protein			TPANIC_0868	flagellin	N	Cell motility	TPANIC_0225	leucine-rich repeat domain-containing protein	S	Function unknown
53	TPANIC_0259	LysM peptidoglycan-binding domain-containing protein	S	Function unknown	TPANIC_0476	acetate kinase	F	Nucleotide transport and metabolism	TPANIC_0053	ribonucleotide-diphosphate reductase subunit beta	F	Nucleotide transport and metabolism
54	TPANIC_0908	tRNA (guanosine(37)-N1)-methyltransferase TrmD	J	Translation, ribosomal structure and biogenesis	TPANIC_0769	LysM peptidoglycan-binding domain-containing protein	S	Function unknown	TPANIC_0476	acetate kinase	F	Nucleotide transport and metabolism
55	TPANIC_0921	FAD-dependent oxidoreductase	C	Energy production and conversion	TPANIC_1029	DbpA RNA binding domain-containing protein	L	Replication, recombination and repair	TPANIC_0168	2,3-diphosphoglycerate-dependent phosphoglycerate mutase	G	Carbohydrate transport and metabolism
56	TPANIC_0094	phosphate acetyltransferase	C	Energy production and conversion	TPANIC_0435	copper resistance protein NlpE	MP	Cell wall/membrane/envelope biogenesis / Inorganic ion transport and metabolism	TPANIC_0188	30S ribosomal protein S10	J	Translation, ribosomal structure and biogenesis
57	TPANIC_0947	peptidylprolyl isomerase	O	Posttranslational modification, protein turnover, chaperones	TPANIC_0094	phosphate acetyltransferase	C	Energy production and conversion	TPANIC_0201	50S ribosomal protein L5	J	Translation, ribosomal structure and biogenesis
58	TPANIC_0202	type Z 30S ribosomal protein S14	J	Translation, ribosomal structure and biogenesis	TPANIC_0560	transketolase	H	Coenzyme transport and metabolism	TPANIC_0847	hypothetical protein
59	TPANIC_0115	bifunctional hydroxymethylpyrimidine kinase/phosphomethylpyrimidine kinase	H	Coenzyme transport and metabolism	TPANIC_0349	peptidylprolyl isomerase	O	Posttranslational modification, protein turnover, chaperones	TPANIC_0100	TlpA family protein disulfide reductase	CO	Energy production and conversion / Posttranslational modification, protein turnover, chaperones
60	TPANIC_0257	glycerophosphodiester phosphodiesterase	C	Energy production and conversion	TPANIC_0201	50S ribosomal protein L5	J	Translation, ribosomal structure and biogenesis	TPANIC_0203	30S ribosomal protein S8	J	Translation, ribosomal structure and biogenesis
61	TPANIC_0363	chemotaxis protein CheA	NT	Cell motility / Signal transduction mechanisms	TPANIC_0905	30S ribosomal protein S16	J	Translation, ribosomal structure and biogenesis	TPANIC_0525	elongation factor P	J	Translation, ribosomal structure and biogenesis
62					TPANIC_0115	bifunctional hydroxymethylpyrimidine kinase/phosphomethylpyrimidine kinase	H	Coenzyme transport and metabolism	TPANIC_0606	30S ribosomal protein S2	J	Translation, ribosomal structure and biogenesis
63					TPANIC_0947	peptidylprolyl isomerase	O	Posttranslational modification, protein turnover, chaperones	TPANIC_0298	BMP family ABC transporter substrate-binding protein	S	Function unknown
64					TPANIC_0494	zinc ribbon domain-containing protein	S	Function unknown	TPANIC_0821	MetQ/NlpA family ABC transporter substrate-binding protein	M	Cell wall/membrane/envelope biogenesis
65					TPANIC_0206	30S ribosomal protein S5	J	Translation, ribosomal structure and biogenesis	TPANIC_0244	30S ribosomal protein S7	J	Translation, ribosomal structure and biogenesis
66					TPANIC_0568	bifunctional 4-hydroxy-2-oxoglutarate aldolase/2-dehydro-3-deoxy-phosphogluconate aldolase	G	Carbohydrate transport and metabolism	TPANIC_0063	30S ribosomal protein S6	J	Translation, ribosomal structure and biogenesis
67					TPANIC_0363	chemotaxis protein CheA	NT	Cell motility / Signal transduction mechanisms	TPANIC_0424	V-type ATP synthase subunit E	C	Energy production and conversion
68					TPANIC_0720	flagellar motor switch protein FliN	N	Cell motility	TPANIC_0605	translation elongation factor Ts	J	Translation, ribosomal structure and biogenesis
69					TPANIC_0100	TlpA family protein disulfide reductase	CO	Energy production and conversion / Posttranslational modification, protein turnover, chaperones	TPANIC_0556	aspartate--ammonia ligase	F	Nucleotide transport and metabolism
70					TPANIC_0215	nucleotide exchange factor GrpE	O	Posttranslational modification, protein turnover, chaperones	TPANIC_0204	50S ribosomal protein L6	J	Translation, ribosomal structure and biogenesis
71					TPANIC_0255	50S ribosomal protein L31	J	Translation, ribosomal structure and biogenesis	TPANIC_0750	VWA domain-containing protein	S	Function unknown
72					TPANIC_0163	transition metal ABC transporter substrate-binding protein TroA	P	Inorganic ion transport and metabolism	TPANIC_0789	outer membrane lipoprotein-sorting protein	M	Cell wall/membrane/envelope biogenesis
73					TPANIC_0298	BMP family ABC transporter substrate-binding protein	S	Function unknown	TPANIC_0071	ATP-dependent chaperone ClpB	O	Posttranslational modification, protein turnover, chaperones
74					TPANIC_0203	30S ribosomal protein S8	J	Translation, ribosomal structure and biogenesis
75					TPANIC_0193	30S ribosomal protein S19	J	Translation, ribosomal structure and biogenesis
76					TPANIC_0042	LysM peptidoglycan-binding domain-containing protein	S	Function unknown
77					TPANIC_0179	hypothetical protein
78					TPANIC_0556	aspartate--ammonia ligase	F	Nucleotide transport and metabolism
79					TPANIC_0063	30S ribosomal protein S6	J	Translation, ribosomal structure and biogenesis
80					TPANIC_0767	elongation factor G	J	Translation, ribosomal structure and biogenesis
